# Supplementary material for: A Deletion in GDF7 is Associated with a Heritable Forebrain Commissural Malformation Concurrent with Ventriculomegaly and Interhemispheric Cysts in Cats
Source: Genes (Basel). 2020 Jun 19;11(6):672. doi: 10.3390/genes11060672 (PMC7349246; doi:10.3390/genes11060672)
Supplement: Supplementary file 1 [file genes-11-00672-s001.zip]

Archive with 9 entries (7 files):
- genes-820548 supplementary/
- genes-820548 supplementary/Supplementary/
- genes-820548 supplementary/Supplementary/GDF7-FigS1.tif
- genes-820548 supplementary/Supplementary/GDF7-FigS2.tiff
- genes-820548 supplementary/Supplementary/GDF7-FigS3.pdf
- genes-820548 supplementary/Supplementary/GDF7-FigS4.tiff
- genes-820548 supplementary/Supplementary/GDF7-FileS1-RawGenotypes52HydroCats.ped
- genes-820548 supplementary/Supplementary/GDF7-FileS2-Haplotype.xlsx
- genes-820548 supplementary/Supplementary/GDF7-Table S1-FINAL-18June.pdf
