# Supplementary material for: A Deletion in GDF7 is Associated with a Heritable Forebrain Commissural Malformation Concurrent with Ventriculomegaly and Interhemispheric Cysts in Cats
Source: Genes (Basel). 2020 Jun 19;11(6):672. doi: 10.3390/genes11060672 (PMC7349246; doi:10.3390/genes11060672)
Supplement: Supplementary file 1 [file genes-11-00672-s001.zip › genes-820548 supplementary/Supplementary/GDF7-FileS1-RawGenotypes52HydroCats.ped]

Hydro	18465	14640	17994	1	2	G	G	A	A	A	A	A	A	A	A	G	G	A	A	A	A	T	T	A	A	A	A	A	A	I	I	G	G	A	A	G	G	G	G	C	C	A	A	A	A	A	A	A	G	A	A	A	G	A	G	A	G	A	C	A	G	A	G	A	A	G	G	A	C	A	G	A	G	A	G	A	A	G	G	G	G	G	G	A	A	G	G	0	0	A	A	C	C	A	G	G	G	A	A	A	G	A	C	A	A	G	G	A	A	G	G	C	C	G	G	A	A	G	G	G	G	A	A	G	G	G	G	G	G	C	C	A	A	G	G	G	G	A	A	A	A	G	G	A	G	G	G	A	G	A	G	A	A	G	G	A	G	A	G	A	C	G	G	G	G	G	G	A	G	A	G	A	G	G	G	C	C	A	G	A	A	G	G	A	A	A	A	G	G	A	A	C	C	A	G	G	G	G	G	G	G	A	A	G	G	A	G	A	A	A	A	G	G	G	G	G	G	A	A	G	G	G	G	G	G	A	A	G	G	0	0	A	A	G	G	A	A	G	G	A	A	G	G	G	G	G	G	C	C	A	A	A	A	A	A	G	G	G	G	G	G	A	A	G	G	A	A	A	A	A	G	A	G	G	G	G	G	A	A	A	G	A	A	A	A	C	C	G	G	G	G	G	G	G	G	C	C	A	G	A	A	G	G	G	G	A	A	A	G	A	G	A	A	G	G	A	A	A	A	A	A	A	A	G	G	G	G	G	G	C	C	G	G	C	C	G	G	G	G	A	A	A	A	G	G	A	A	C	C	A	A	G	G	G	G	A	G	G	G	G	G	C	C	G	G	C	C	G	G	G	G	G	G	A	G	G	G	A	A	A	G	G	G	A	A	A	A	G	G	0	0	G	G	G	G	G	G	A	G	G	G	A	A	A	A	A	A	G	G	A	A	C	C	A	G	A	G	A	G	A	G	G	G	G	G	C	C	A	G	A	G	A	G	G	G	A	A	A	A	A	G	A	G	G	G	G	G	A	G	A	G	G	G	A	G	G	G	A	C	G	G	A	A	A	A	G	G	A	G	A	G	G	G	A	G	A	G	A	A	G	G	G	G	A	A	G	G	G	G	G	G	A	A	A	G	A	G	A	G	A	A	G	G	A	A	A	G	A	A	A	A	G	G	A	A	A	G	G	G	A	A	G	G	A	A	C	C	A	A	A	A	A	A	G	G	G	G	A	G	G	G	G	G	A	G	A	G	A	A	G	G	A	A	G	G	A	G	G	G	G	G	A	A	A	A	A	G	A	G	A	A	G	G	A	A	A	C	A	A	A	A	G	G	A	A	A	C	G	G	G	G	G	G	A	A	A	A	A	A	A	A	A	A	A	C	A	A	G	G	A	A	A	G	A	A	A	A	G	G	A	A	A	A	C	C	G	G	A	A	A	G	C	C	A	A	A	A	A	C	G	G	A	G	G	G	T	T	A	A	A	A	A	G	G	G	G	G	C	C	G	G	A	G	A	G	A	A	G	G	A	G	A	G	A	G	C	C	A	A	A	G	A	A	A	C	G	G	A	A	A	G	A	A	A	A	A	A	G	G	G	G	A	A	G	G	A	G	A	A	A	C	A	A	A	G	0	0	G	G	A	A	A	A	G	G	C	C	A	A	A	A	G	G	G	G	A	A	A	A	A	A	A	A	A	G	G	G	A	A	A	G	A	C	C	C	A	G	A	A	A	G	A	A	A	G	A	G	A	G	A	G	A	G	A	A	A	A	A	G	A	G	A	G	A	G	A	G	A	G	A	A	G	G	A	C	A	A	G	G	G	G	G	G	A	A	A	G	G	G	A	A	C	C	A	A	G	G	G	G	A	C	G	G	A	A	G	G	G	G	G	G	G	G	G	G	G	G	A	A	A	C	A	A	G	G	A	A	G	G	G	G	G	G	G	G	A	A	G	G	A	A	G	G	A	G	A	G	A	G	A	A	G	G	A	A	G	G	G	G	A	A	A	A	A	A	G	G	A	C	G	G	C	C	G	G	G	G	G	G	A	A	A	A	G	G	A	A	G	G	G	G	G	G	A	G	A	A	C	C	G	G	A	A	A	A	A	A	A	G	A	G	G	G	G	G	A	A	G	G	A	A	A	G	A	G	G	G	G	G	A	A	G	G	A	A	A	A	A	G	G	G	G	G	G	G	G	G	C	C	G	G	G	G	C	C	G	G	C	C	G	G	A	A	C	C	A	A	A	A	A	A	G	G	G	G	C	C	A	A	G	G	A	A	0	0	A	G	A	G	A	A	A	G	G	G	C	C	A	A	A	A	A	G	G	G	A	G	G	G	A	G	A	G	0	0	G	G	A	G	G	G	A	A	A	A	A	C	G	G	G	G	A	A	A	C	A	G	A	A	G	G	A	A	C	C	A	G	A	C	G	G	G	G	A	G	A	C	A	G	C	C	G	G	G	G	A	C	G	G	A	G	C	C	G	G	A	A	G	G	A	A	G	G	G	G	A	A	A	A	G	G	A	A	G	G	G	G	A	A	G	G	0	0	A	G	A	G	A	G	A	G	A	C	A	C	A	G	A	A	A	G	A	A	G	G	A	A	A	G	A	A	G	G	A	A	A	G	G	G	A	G	C	C	A	A	C	C	C	C	G	G	A	G	A	G	A	G	A	C	A	A	A	G	A	A	A	A	A	A	A	A	G	G	A	A	A	G	G	G	G	G	A	G	G	G	A	A	G	G	G	G	A	A	A	A	G	G	G	G	A	A	A	G	A	G	A	A	G	G	A	A	A	G	G	G	A	G	C	C	G	G	A	C	G	G	G	G	G	G	A	G	G	G	A	G	G	G	A	A	C	C	A	A	A	A	C	C	A	G	A	G	A	A	A	A	G	G	A	A	C	C	A	G	G	G	G	G	A	G	G	G	G	G	G	G	A	G	A	A	A	G	A	A	A	A	G	G	A	C	A	G	G	G	A	A	A	A	A	C	G	G	G	G	A	A	A	A	A	A	A	G	A	A	A	A	G	G	A	G	G	G	A	G	A	G	C	C	G	G	A	G	A	C	A	G	A	G	A	A	A	A	A	A	A	A	A	A	A	A	A	A	A	A	G	G	G	G	A	A	A	A	G	G	A	A	A	A	G	G	G	G	C	C	A	C	A	A	C	C	G	G	G	G	A	G	A	A	A	A	A	C	A	A	A	A	G	G	A	C	A	G	A	A	A	G	A	A	A	G	A	A	A	A	A	G	A	A	A	G	C	C	A	G	G	G	A	C	G	G	G	G	A	G	G	G	A	G	A	G	C	C	G	G	A	G	C	C	A	G	A	A	A	A	A	A	A	A	A	G	A	G	G	G	A	A	A	A	A	C	A	G	A	A	A	A	A	A	C	C	A	A	A	A	0	0	G	G	A	A	G	G	G	G	C	C	G	G	A	A	A	A	C	C	C	C	A	A	A	A	G	G	G	G	C	C	A	A	A	G	G	G	A	A	C	C	A	A	A	A	G	G	A	A	A	A	C	C	A	G	C	C	A	A	A	A	A	A	C	C	G	G	A	A	A	A	A	A	G	G	G	G	A	A	A	A	A	A	C	C	G	G	A	A	G	G	G	G	G	G	G	G	G	G	A	A	A	A	G	G	A	A	G	G	A	A	A	A	G	G	A	A	A	A	G	G	A	A	A	A	A	G	C	C	G	G	G	G	G	G	G	G	A	A	G	G	A	A	A	A	A	A	A	A	A	A	C	C	G	G	G	G	G	G	G	G	A	A	G	G	C	C	C	C	A	C	G	G	A	G	A	G	A	C	A	A	A	G	A	G	A	A	A	A	G	G	A	A	G	G	G	G	A	A	A	A	G	G	G	G	A	A	A	A	A	A	G	G	G	G	G	G	A	A	A	A	C	C	A	A	C	C	G	G	C	C	G	G	A	A	C	C	A	A	A	A	G	G	G	G	A	A	A	A	G	G	A	A	C	C	A	A	A	A	G	G	G	G	G	G	A	A	A	A	G	G	G	G	A	G	A	A	G	G	A	A	G	G	G	G	G	G	A	A	G	G	A	A	G	G	C	C	G	G	A	G	A	A	C	C	C	C	G	G	C	C	A	A	G	G	A	A	G	G	G	G	G	G	G	G	G	G	G	G	A	G	A	A	G	G	G	G	A	A	0	0	G	G	G	G	G	G	G	G	A	A	C	C	A	A	A	A	G	G	A	A	G	G	A	A	G	G	G	G	G	G	C	C	C	C	G	G	G	G	A	A	A	A	G	G	A	A	C	C	G	G	C	C	A	A	A	A	A	A	C	C	G	G	A	A	A	A	A	C	G	G	A	A	A	A	A	A	G	G	C	C	C	C	G	G	A	A	G	G	A	G	G	G	A	A	G	G	G	G	G	G	G	G	A	A	G	G	A	A	A	A	G	G	A	A	G	G	A	A	G	G	A	A	G	G	G	G	C	C	A	A	A	A	A	A	A	A	A	A	A	A	G	G	G	G	G	G	G	G	A	A	A	A	G	G	A	A	G	G	A	G	A	A	G	G	A	A	G	G	A	A	G	G	A	A	G	G	G	G	0	0	A	A	A	A	C	C	A	A	G	G	A	A	A	A	G	G	A	A	A	A	C	C	A	A	G	G	G	G	G	G	A	A	G	G	G	G	G	G	G	G	A	A	A	A	A	A	A	A	G	G	G	G	G	G	G	G	G	G	A	A	G	G	G	G	A	A	G	G	G	G	G	G	C	C	A	A	G	G	G	G	A	A	G	G	A	A	G	G	G	G	A	A	C	C	G	G	G	G	C	C	G	G	G	G	G	G	G	G	A	A	G	G	G	G	A	A	G	G	G	G	G	G	A	G	A	G	A	G	A	G	A	G	A	A	A	A	A	A	G	G	A	A	G	G	A	A	G	G	G	G	G	G	A	G	A	A	A	A	0	0	A	A	A	A	A	A	G	G	A	A	A	A	A	A	G	G	A	A	G	G	A	C	A	G	C	C	A	A	A	G	G	G	A	G	C	C	A	A	G	G	G	G	A	C	A	A	A	G	A	A	A	G	A	G	A	G	A	G	A	G	A	A	G	G	G	G	A	G	0	0	A	A	A	C	A	C	G	G	C	C	A	G	A	G	G	G	A	A	C	C	0	0	A	A	A	A	G	G	G	G	A	A	A	G	G	G	A	A	G	G	G	G	A	G	A	G	G	G	G	G	A	G	0	0	G	G	A	G	G	G	G	G	G	G	G	G	A	G	G	G	G	G	A	C	G	G	A	A	G	G	C	C	G	G	A	G	G	G	A	C	G	G	C	C	G	G	G	G	A	G	G	G	A	A	G	G	G	G	C	C	A	A	A	G	A	G	0	0	G	G	A	C	G	G	A	G	G	G	A	G	A	G	A	G	A	G	A	A	A	G	A	A	G	G	G	G	G	G	A	A	A	C	A	A	A	G	G	G	A	A	A	G	G	G	G	G	G	G	A	G	G	G	A	G	A	C	G	G	G	G	A	A	G	G	G	G	G	G	G	G	A	A	A	A	A	A	A	G	A	G	A	A	G	G	G	G	A	A	A	A	A	G	G	G	A	A	G	G	A	G	A	C	G	G	A	A	A	A	A	A	A	G	A	A	G	G	G	G	A	A	A	G	A	A	C	C	A	A	A	A	A	A	G	G	G	G	A	A	A	G	A	G	A	A	A	A	G	G	A	A	A	G	G	G	A	A	A	G	G	G	G	G	G	G	A	A	G	G	A	G	A	G	A	G	C	C	G	G	A	G	A	C	G	G	C	C	A	A	C	C	G	G	A	A	A	G	0	0	C	C	A	G	A	A	A	C	G	G	A	G	A	G	G	G	0	0	A	G	G	G	G	G	A	C	A	G	A	G	G	G	A	G	A	G	G	G	A	G	G	G	G	G	G	G	G	G	C	C	A	A	A	A	A	A	A	A	G	G	A	G	G	G	A	A	A	G	A	A	A	G	A	G	G	G	A	A	G	G	C	C	A	G	A	G	A	C	G	G	A	A	G	G	G	G	A	A	A	G	A	A	A	A	A	C	A	G	A	G	A	A	A	A	A	A	A	G	A	G	A	G	C	C	A	A	A	A	A	A	G	G	G	G	A	G	A	G	A	G	A	A	A	G	A	G	A	C	A	G	A	A	C	C	A	A	A	A	A	A	A	G	A	C	A	A	A	G	G	G	G	G	G	G	G	G	A	G	G	G	C	C	A	A	A	A	A	G	G	G	G	G	G	G	A	C	G	G	G	G	G	G	G	G	A	C	A	A	C	C	A	A	G	G	G	G	A	G	A	A	A	C	G	G	G	G	A	G	A	G	A	A	C	C	A	G	A	G	G	G	A	A	G	G	A	G	A	G	A	A	G	G	A	A	A	C	A	G	A	A	G	G	A	G	G	G	A	A	A	G	A	A	G	G	A	A	0	0	G	G	0	0	A	G	A	C	A	A	A	A	A	A	A	G	A	G	C	C	A	A	C	C	A	A	C	C	A	A	G	G	A	A	C	C	G	G	G	G	G	G	A	A	G	G	A	A	A	A	G	G	G	G	A	A	A	A	A	G	G	G	A	G	A	G	A	G	A	A	A	A	A	C	A	G	A	G	A	A	G	G	C	C	G	G	G	G	G	G	A	G	A	G	A	A	A	A	A	C	A	G	A	G	A	A	A	G	G	G	A	A	A	A	A	A	A	A	A	G	G	G	A	A	C	C	A	A	A	A	G	G	A	A	A	A	A	C	A	G	A	A	G	G	G	G	A	A	A	C	A	C	G	G	A	A	G	G	C	C	G	G	C	C	A	G	A	A	A	G	0	0	G	G	A	G	A	C	G	G	A	A	A	C	G	G	G	G	A	A	G	G	A	C	G	G	A	A	G	G	A	G	G	G	G	G	A	A	A	A	A	G	A	A	A	A	A	G	G	G	A	A	A	G	G	G	A	A	G	G	G	G	A	A	0	0	A	A	G	G	A	A	G	G	A	G	G	G	G	G	G	G	A	G	C	C	A	G	G	G	G	G	A	G	G	G	G	G	A	G	C	C	A	A	A	A	A	G	A	A	G	G	A	G	G	G	G	G	G	G	A	A	A	C	A	G	A	A	G	G	G	G	A	G	A	G	A	G	A	A	A	A	G	G	G	G	G	G	A	C	A	G	G	G	A	G	G	G	A	A	G	G	G	G	A	A	0	0	A	A	0	0	A	C	A	G	G	G	G	G	A	G	C	C	A	C	A	G	A	G	0	0	G	G	G	G	G	G	G	G	C	C	G	G	A	G	A	C	G	G	G	G	G	G	A	G	A	A	A	A	A	G	A	C	G	G	A	A	G	G	A	G	A	A	A	C	A	A	G	G	C	C	A	A	A	G	G	G	A	G	A	C	A	G	A	A	A	G	A	C	G	G	A	A	A	A	A	A	A	A	G	G	G	G	A	A	G	G	A	A	A	A	A	G	A	A	A	C	A	A	G	G	A	A	C	C	G	G	G	G	G	G	G	G	G	G	A	G	A	G	G	G	G	G	A	A	G	G	G	G	G	G	C	C	A	G	A	G	A	G	A	A	A	A	A	G	A	G	A	G	G	G	A	A	A	A	G	G	G	G	G	G	G	G	G	G	C	C	G	G	A	A	C	C	G	G	G	G	C	C	G	G	A	G	A	G	G	G	0	0	A	G	A	G	A	G	C	C	C	C	A	G	A	G	A	A	A	G	A	G	A	G	A	G	A	G	A	C	A	A	A	G	A	A	A	G	A	G	G	G	G	G	A	G	G	G	A	A	A	G	A	G	C	C	G	G	G	G	A	A	G	G	A	A	A	A	G	G	G	G	A	A	G	G	A	A	A	A	G	G	G	G	A	A	G	G	G	G	0	0	A	A	A	A	A	A	G	G	A	A	A	A	A	A	A	A	A	A	A	A	G	G	G	G	G	G	G	G	A	G	A	A	A	A	A	C	0	0	A	A	A	A	C	C	C	C	A	A	A	G	A	G	C	C	G	G	C	C	G	G	G	G	G	G	A	A	A	A	A	A	0	0	A	G	A	A	G	G	A	G	A	G	G	G	A	G	A	C	0	0	A	A	A	G	A	A	G	G	A	G	A	C	A	G	0	0	G	G	0	0	A	G	G	G	G	G	G	G	A	G	A	G	G	G	G	G	A	A	0	0	A	G	A	G	G	G	G	G	G	G	A	G	A	A	A	A	A	A	A	C	A	A	A	A	A	A	A	G	C	C	A	A	G	G	A	G	A	G	C	C	A	A	A	G	A	G	A	G	A	G	A	A	G	G	G	G	G	G	A	A	A	A	G	G	G	G	A	A	C	C	A	A	G	G	G	G	A	A	G	G	G	G	A	A	A	A	C	C	A	A	0	0	A	A	G	G	A	A	A	A	G	G	G	G	A	A	G	G	A	A	A	A	G	G	G	G	A	A	A	A	G	G	G	G	A	A	G	G	C	C	A	A	G	G	A	A	A	A	G	G	G	G	A	A	G	G	G	G	G	G	A	A	A	A	A	A	C	C	A	A	G	G	G	G	A	A	G	G	G	G	A	A	G	G	A	A	A	A	G	G	A	A	A	A	G	G	A	A	A	A	A	A	G	G	A	A	A	A	G	G	G	G	G	G	A	A	A	A	A	A	G	G	A	A	G	G	A	A	G	G	G	G	A	A	G	G	G	G	G	G	G	G	G	G	A	A	G	G	G	G	G	G	A	A	G	G	G	G	A	A	G	G	G	G	G	G	A	A	A	A	A	A	A	A	A	G	A	A	G	G	A	A	A	A	A	A	C	C	A	G	A	A	G	G	C	C	A	G	A	G	A	A	A	A	A	G	G	G	A	G	G	G	G	G	G	G	A	A	C	C	G	G	G	G	G	G	A	C	G	G	G	G	A	G	A	A	A	A	G	G	A	C	A	G	G	G	A	G	G	G	G	G	A	A	A	C	A	A	A	A	A	C	A	A	G	G	A	G	A	G	A	A	A	G	A	A	G	G	A	G	A	C	A	G	A	A	G	G	A	G	A	G	G	G	A	A	G	G	A	G	A	A	A	A	C	C	A	A	C	C	G	G	C	C	A	A	A	C	G	G	G	G	A	C	A	C	C	C	A	C	A	G	A	A	G	G	A	G	G	G	A	C	A	G	A	A	A	A	G	G	A	A	A	A	G	G	G	G	A	A	A	C	A	A	0	0	A	A	A	A	G	G	A	G	A	A	A	G	G	G	A	A	A	A	A	A	A	A	G	G	G	G	C	C	A	A	G	G	G	G	A	G	G	G	A	A	G	G	G	G	G	G	A	G	A	A	A	G	A	G	G	G	A	A	G	G	C	C	A	A	A	G	A	G	A	A	A	C	G	G	A	A	A	A	G	G	G	G	G	G	G	G	G	G	A	G	G	G	A	A	A	A	G	G	A	C	A	A	A	A	G	G	A	G	A	A	C	C	A	G	A	A	G	G	A	G	G	G	A	A	A	A	A	A	A	G	G	G	A	G	A	G	A	A	G	G	A	G	A	G	G	G	A	G	A	A	A	A	G	G	A	A	G	G	0	0	A	G	A	C	A	A	G	G	A	A	A	A	A	G	G	G	A	A	G	G	C	C	A	A	A	G	A	C	A	G	G	G	C	C	A	G	A	G	G	G	A	A	A	A	A	G	G	G	A	G	A	G	A	C	G	G	C	C	G	G	A	G	A	G	A	G	A	G	G	G	C	C	G	G	G	G	A	G	G	G	G	G	A	A	A	A	G	G	G	G	A	A	G	G	G	G	A	G	A	A	G	G	A	A	A	A	A	A	G	G	G	G	G	G	A	C	C	C	A	A	A	A	A	A	G	G	A	G	A	G	A	G	G	G	G	G	A	G	G	G	A	A	G	G	G	G	G	G	A	G	G	G	G	G	A	A	A	C	G	G	A	G	A	A	A	G	A	G	A	A	A	G	A	G	A	A	A	A	0	0	G	G	A	C	A	G	A	A	A	A	G	G	A	A	A	A	A	A	G	G	G	G	A	C	A	G	A	G	A	G	C	C	A	G	A	G	G	G	G	G	G	G	A	A	A	G	A	G	A	A	A	G	A	G	A	G	C	C	A	A	G	G	A	G	A	G	A	G	A	A	A	C	A	A	A	G	A	G	G	G	G	G	G	G	A	G	A	A	G	G	A	A	G	G	G	G	A	G	A	A	0	0	G	G	G	G	G	G	A	G	A	A	G	G	G	G	C	C	A	G	A	C	A	G	G	G	C	C	A	A	A	G	A	A	A	G	G	G	G	G	A	A	C	C	A	C	C	C	G	G	0	0	A	G	A	A	A	A	G	G	A	A	A	G	A	A	A	G	A	G	A	A	A	A	G	G	A	A	A	G	A	A	C	C	A	A	G	G	A	G	A	G	A	A	A	G	A	A	G	G	A	A	A	A	A	A	G	G	G	G	C	C	A	G	G	G	A	G	C	C	A	C	A	A	A	G	G	G	G	G	A	A	A	A	A	G	G	G	A	A	G	G	A	G	A	G	A	A	G	G	G	G	A	A	G	G	A	A	A	C	G	G	A	C	A	A	G	G	G	G	A	C	G	G	G	G	G	G	A	A	G	G	A	G	A	A	G	G	G	G	A	A	A	A	G	G	A	A	C	C	A	A	A	A	C	C	C	C	G	G	G	G	A	A	A	A	A	A	A	G	G	G	A	G	A	A	C	C	A	G	A	G	A	C	A	G	G	G	A	G	A	G	G	G	G	G	C	C	A	A	A	G	G	G	A	A	G	G	G	G	G	G	A	A	A	A	A	A	A	G	G	G	G	G	G	G	G	G	A	G	A	G	G	G	A	A	G	G	C	C	A	G	A	G	A	G	G	G	G	G	A	C	G	G	A	G	A	A	G	G	A	G	A	C	A	G	A	G	A	A	A	G	A	C	A	A	A	G	C	C	A	G	G	G	A	G	G	G	A	G	G	G	A	G	G	G	G	G	A	A	A	G	A	G	G	G	A	C	A	A	A	A	G	G	G	G	A	A	C	C	G	G	A	A	G	G	C	C	A	A	A	G	A	C	A	A	A	C	A	A	A	A	C	C	G	G	G	G	0	0	G	G	A	C	A	A	G	G	A	A	A	A	G	G	G	G	C	C	G	G	A	C	A	G	A	G	A	G	G	G	G	G	A	G	A	G	C	C	G	G	C	C	A	G	G	G	G	G	A	G	G	G	A	G	G	G	A	A	A	G	G	G	A	G	G	G	G	G	C	C	A	G	G	G	G	G	G	G	A	G	A	A	A	G	A	G	A	G	A	G	C	C	A	G	G	G	A	A	A	G	C	C	G	G	A	G	C	C	A	G	G	G	A	G	A	A	A	G	G	G	G	G	A	G	G	G	A	G	A	G	A	C	A	A	A	A	A	C	C	C	G	G	A	A	A	A	A	A	G	G	G	G	G	G	A	A	A	A	A	G	A	A	A	G	G	G	A	A	C	C	A	G	A	A	A	A	A	A	C	C	G	G	G	G	A	G	A	G	G	G	A	A	A	C	G	G	A	A	A	A	A	A	G	G	A	C	C	C	A	A	A	A	G	G	A	A	A	C	A	C	G	G	A	G	A	G	A	A	G	G	A	A	A	C	G	G	A	G	G	G	G	G	A	C	G	G	G	G	A	G	A	G	A	G	A	G	G	G	A	A	A	A	A	G	A	G	A	A	A	A	A	A	G	G	A	G	A	G	A	G	A	G	A	G	A	G	G	G	A	G	A	A	G	G	A	G	A	G	A	G	A	G	0	0	A	C	G	G	A	A	C	C	G	G	G	G	A	A	G	G	A	A	A	A	G	G	A	A	A	G	A	G	G	G	G	G	A	A	A	G	G	G	A	A	G	G	G	G	A	A	A	C	C	C	G	G	A	G	A	G	G	G	G	G	G	G	G	G	G	G	A	G	A	G	G	G	A	G	G	G	A	G	A	C	A	A	A	G	G	G	A	A	G	G	A	G	C	C	A	A	A	G	C	C	A	A	G	G	G	G	A	G	G	G	0	0	G	G	G	G	A	A	C	C	A	A	G	G	A	A	G	G	G	G	G	G	G	G	A	A	A	A	G	G	C	C	A	A	G	G	G	G	A	A	C	C	G	G	A	A	G	G	A	A	A	A	G	G	A	A	A	A	G	G	A	A	A	A	G	G	C	C	G	G	G	G	G	G	G	G	G	G	G	G	A	A	A	A	G	G	G	G	G	G	G	G	G	G	G	G	C	C	A	A	C	C	A	A	A	A	G	G	G	G	C	C	A	A	A	A	G	G	G	G	C	C	G	G	G	G	A	A	A	A	C	C	G	G	G	G	A	A	G	G	G	G	A	A	G	G	A	A	A	A	A	A	C	C	G	G	G	G	G	G	G	G	G	G	0	0	G	G	G	G	A	A	A	A	A	A	G	G	C	C	G	G	A	A	G	G	G	G	G	G	A	G	A	C	A	A	A	A	A	C	G	G	G	G	A	G	A	G	A	G	C	C	A	A	A	A	C	C	A	C	A	G	G	G	A	G	A	A	A	A	G	G	G	G	A	A	A	G	A	C	A	G	G	G	C	C	G	G	G	G	G	G	A	G	A	A	A	A	A	A	A	A	A	G	G	G	A	G	G	G	G	G	A	G	A	A	A	G	G	G	G	G	A	G	G	G	G	G	A	A	A	G	G	G	G	G	A	A	A	A	A	A	G	G	A	G	A	G	G	G	G	G	C	C	G	G	A	A	A	G	G	G	A	A	A	G	G	G	G	G	A	A	A	G	G	G	G	G	G	G	A	A	G	G	A	G	A	G	A	C	A	A	A	G	C	C	G	G	A	A	G	G	A	A	A	A	A	G	A	G	G	G	G	G	A	A	A	A	A	G	C	C	A	G	A	A	A	A	G	G	A	A	G	G	A	A	A	A	A	A	A	C	A	G	G	G	A	A	A	A	A	C	A	A	G	G	G	G	A	G	G	G	G	G	A	A	G	G	G	G	A	G	G	G	A	A	A	A	G	G	A	A	G	G	A	G	A	G	C	C	G	G	A	A	G	G	A	A	G	G	A	A	A	A	A	G	A	G	A	C	G	G	G	G	A	G	G	G	A	G	A	A	G	G	A	A	A	G	A	A	A	C	A	G	A	G	G	G	A	G	G	G	A	G	G	G	A	A	G	G	A	G	A	A	A	G	A	G	A	G	A	A	C	C	G	G	A	A	A	G	C	C	A	A	A	A	T	T	A	A	A	G	A	A	C	C	A	A	0	0	A	A	A	A	G	G	A	A	G	G	A	A	A	C	A	G	A	G	A	A	A	G	G	G	C	C	A	A	A	A	A	G	A	A	A	G	A	G	G	G	A	A	G	G	A	G	A	C	A	G	A	C	A	A	A	G	G	G	G	G	A	G	G	G	G	G	G	G	A	A	A	G	G	G	A	G	A	C	A	A	G	G	A	C	G	G	A	A	A	G	A	A	A	G	G	G	0	0	A	A	G	G	A	A	G	G	A	A	G	G	A	G	A	G	C	C	A	A	A	A	G	G	A	G	G	G	G	G	A	A	A	A	G	G	G	G	G	G	A	G	A	G	C	C	A	G	A	A	A	A	A	A	A	A	A	A	G	G	G	G	A	A	A	A	A	A	A	A	G	G	A	A	G	G	A	A	C	C	A	A	A	A	A	A	G	G	G	G	A	A	A	C	A	A	A	G	G	G	G	G	G	G	A	A	A	G	G	G	A	A	G	G	G	G	A	C	C	C	A	C	A	A	C	C	G	G	A	A	A	A	A	G	0	0	G	G	A	G	A	A	A	A	A	C	A	G	A	G	C	C	G	G	G	G	A	G	G	G	A	G	G	G	A	A	A	A	G	G	G	G	G	G	A	A	A	A	A	A	G	G	C	C	C	C	G	G	G	G	A	G	G	G	G	G	G	G	G	G	A	A	G	G	G	G	G	G	A	C	A	A	A	A	A	C	G	G	A	C	A	G	A	A	A	G	A	A	A	G	G	G	A	G	G	G	A	G	A	G	A	G	A	A	A	G	G	G	G	G	A	A	A	G	A	A	A	C	A	A	A	G	G	G	A	G	A	A	A	G	G	G	0	0	A	G	A	A	C	C	G	G	A	A	A	G	A	A	A	G	A	G	A	A	A	A	G	G	G	G	G	G	G	G	A	A	A	A	A	G	A	A	G	G	A	A	A	C	A	G	C	C	G	G	A	A	A	A	A	A	A	A	A	A	A	G	A	A	G	G	C	C	A	A	A	A	A	A	A	A	A	A	G	G	A	A	G	G	G	G	A	G	G	G	G	G	A	C	G	G	G	G	A	A	C	C	G	G	A	G	A	G	A	A	G	G	A	A	G	G	A	C	A	G	G	G	C	C	A	A	A	A	A	G	A	A	G	G	A	A	G	G	G	G	G	G	G	G	A	G	G	G	G	G	G	G	A	G	A	A	G	G	A	A	G	G	G	G	A	A	A	A	G	G	A	G	0	0	A	C	A	G	A	A	A	A	G	G	G	G	G	G	A	G	G	G	G	G	G	G	G	G	A	A	A	A	A	A	A	A	G	G	A	A	G	G	A	A	C	C	A	A	0	0	A	A	A	G	A	A	A	A	A	G	G	G	G	G	G	G	A	A	G	G	G	G	G	G	A	C	G	G	A	A	A	G	A	A	G	G	A	A	A	G	G	G	A	A	A	C	C	C	C	C	G	G	G	G	G	G	G	G	A	A	A	A	G	G	A	C	A	A	A	G	A	A	G	G	A	C	G	G	A	A	A	G	A	A	A	A	A	C	A	A	C	C	A	A	A	G	A	A	C	C	G	G	A	G	A	C	G	G	A	G	A	G	G	G	C	C	A	A	A	C	G	G	G	G	G	G	A	G	G	G	G	G	A	G	A	A	A	G	G	G	C	C	A	A	A	A	A	A	A	A	A	A	A	G	A	C	G	G	A	A	A	A	G	G	A	A	A	C	G	G	G	G	C	C	C	C	A	G	G	G	A	A	G	G	A	G	A	G	G	G	C	C	A	C	G	G	A	G	A	G	A	A	G	G	A	A	A	G	A	G	A	A	A	A	G	G	G	G	A	G	G	G	A	A	C	C	G	G	A	A	A	A	A	A	A	G	G	G	A	A	G	G	C	C	0	0	A	G	A	A	G	G	A	G	A	G	A	G	A	G	A	G	A	G	G	G	A	A	A	G	C	C	A	A	A	A	A	G	A	A	C	C	A	C	A	G	A	G	A	A	A	C	A	G	A	C	A	G	A	G	A	G	A	A	G	G	A	G	A	A	A	A	A	A	A	C	A	G	A	A	A	A	G	G	A	G	G	G	A	A	G	G	G	G	G	G	A	C	G	G	G	G	A	C	A	G	G	G	G	G	G	G	G	G	A	G	A	A	A	G	C	C	G	G	G	G	A	G	A	G	A	G	A	A	A	G	C	C	C	C	G	G	G	G	C	C	0	0	C	C	G	G	G	G	G	G	G	G	A	A	A	A	G	G	A	C	C	C	G	G	G	G	A	A	G	G	G	G	A	A	A	A	A	A	A	A	C	C	A	A	A	A	A	A	A	G	A	G	A	G	A	G	G	G	A	G	A	G	A	G	C	C	A	G	A	A	G	G	A	A	A	G	A	C	A	G	G	G	A	G	A	G	A	G	A	A	A	A	G	G	G	G	G	G	A	A	C	C	A	A	G	G	A	A	A	A	A	G	A	A	A	A	G	G	A	G	A	G	A	G	A	A	A	A	G	G	A	G	A	C	A	G	A	A	A	A	G	G	A	G	A	G	A	G	A	G	G	G	C	C	G	G	A	G	A	G	A	C	A	A	G	G	A	G	A	A	A	G	G	G	A	G	A	A	A	G	A	G	A	G	A	G	A	G	A	C	A	C	G	G	A	G	A	C	A	G	G	G	A	C	A	G	A	A	A	G	A	G	0	0	A	G	A	C	A	G	A	G	A	G	G	G	A	G	G	G	A	G	A	C	A	C	A	C	A	A	A	G	G	G	A	A	G	G	A	C	G	G	G	G	G	G	A	G	G	G	A	A	G	G	A	G	A	A	G	G	A	G	A	A	A	A	A	G	A	G	A	G	A	G	A	A	A	G	A	G	C	C	A	A	G	G	G	G	G	G	A	A	C	C	A	G	A	A	A	A	G	G	G	G	G	G	A	A	A	G	A	A	A	G	G	G	A	G	A	A	A	A	A	A	G	G	A	A	A	C	A	G	A	A	A	G	G	G	A	A	G	G	A	G	A	A	A	C	A	G	A	G	G	G	G	G	A	G	C	C	A	G	A	G	C	C	0	0	A	G	G	G	A	G	A	G	A	G	A	G	G	G	A	A	G	G	A	G	A	A	A	G	A	A	A	C	G	G	A	A	G	G	G	G	0	0	G	G	A	G	A	C	A	A	C	C	G	G	A	G	A	G	G	G	A	A	G	G	A	A	G	G	A	A	A	A	A	G	G	G	A	G	A	A	A	A	A	G	A	G	G	G	A	A	A	G	A	G	A	G	A	A	G	G	G	G	A	G	A	C	A	G	A	A	A	G	G	G	A	G	A	G	A	A	A	A	A	A	A	G	A	C	A	A	G	G	A	C	A	A	G	G	A	A	A	G	A	C	A	G	A	A	A	C	A	G	A	G	A	A	G	G	A	A	A	A	G	G	G	G	C	C	G	G	G	G	A	G	A	G	A	G	A	G	A	G	G	G	G	G	G	G	A	G	G	G	A	G	A	G	A	G	A	A	G	G	G	G	G	G	A	G	A	C	A	A	A	A	A	G	A	G	C	C	A	A	G	G	A	G	G	G	A	G	A	A	A	G	A	G	A	A	A	A	G	G	A	A	A	A	G	G	G	G	A	G	A	G	G	G	G	G	G	G	A	A	A	G	C	C	A	G	A	A	A	G	A	C	A	G	G	G	A	G	A	G	A	G	G	G	G	G	G	G	C	C	A	A	C	C	A	G	A	C	G	G	A	G	G	G	A	G	A	G	A	G	A	A	A	G	A	A	G	G	G	G	C	C	A	C	G	G	A	G	A	C	A	A	G	G	C	C	G	G	G	G	A	G	A	A	G	G	C	C	A	G	A	C	G	G	C	C	A	G	G	G	G	G	G	G	A	G	A	G	A	A	A	A	G	G	A	A	G	G	G	G	G	G	G	G	A	G	G	G	G	G	A	A	A	A	G	G	A	G	A	G	C	C	A	G	A	A	A	A	A	A	A	A	A	A	A	A	A	G	G	G	A	G	A	G	A	G	A	G	A	A	A	G	A	G	C	C	C	C	G	G	A	G	A	A	G	G	G	G	G	G	A	G	A	A	G	G	G	G	A	C	A	G	A	A	A	G	A	G	A	G	G	G	A	A	A	G	A	G	A	G	A	A	A	G	A	G	A	A	A	A	A	G	C	C	A	A	G	G	A	G	A	G	A	A	A	A	A	G	A	G	A	G	G	G	A	A	A	G	G	G	A	G	A	G	A	A	A	G	A	A	G	G	A	A	G	G	A	A	G	G	A	A	G	G	A	C	A	A	A	A	A	A	G	G	G	G	A	G	A	G	A	G	G	G	A	A	A	A	A	G	A	A	G	G	A	C	G	G	A	G	G	G	A	A	A	G	G	G	A	G	A	G	A	A	G	G	A	A	G	G	A	A	A	A	G	G	A	A	G	G	G	G	C	C	G	G	A	G	A	A	G	G	A	G	A	G	A	A	A	A	G	G	A	A	A	G	G	G	G	G	A	G	A	G	A	G	A	G	G	G	A	A	A	A	G	G	G	G	G	G	A	A	G	G	A	G	G	G	G	G	A	G	A	G	A	A	G	G	G	G	A	A	A	A	A	G	G	G	G	G	A	G	G	G	A	A	G	G	G	G	G	G	G	G	A	G	G	G	G	G	A	A	C	C	A	A	A	A	A	A	C	C	A	A	C	C	G	G	G	G	A	C	A	G	G	G	G	G	G	G	A	G	A	C	A	A	C	C	G	G	A	A	A	A	A	A	A	A	A	G	A	A	A	G	A	G	G	G	G	G	C	C	A	G	G	G	G	G	A	A	0	0	G	G	A	A	A	G	A	A	A	A	A	A	G	G	A	G	A	G	A	A	G	G	G	G	A	A	A	A	A	A	A	G	A	A	A	G	A	G	A	A	G	G	C	C	A	A	A	A	A	A	G	G	A	A	A	A	A	A	G	G	0	0	G	G	A	A	A	A	G	G	G	G	A	A	G	G	A	A	A	A	G	G	G	G	A	A	G	G	A	G	A	G	A	A	G	G	A	G	A	A	A	A	G	G	G	G	C	C	0	0	G	G	A	A	A	A	A	A	G	G	G	G	G	G	A	A	A	A	G	G	G	G	A	A	G	G	G	G	C	C	G	G	A	A	A	A	C	C	A	A	C	C	G	G	G	G	G	G	G	G	G	G	A	A	G	G	G	G	G	G	G	G	G	G	G	G	G	G	G	G	G	G	A	A	A	C	C	C	A	G	A	A	A	G	A	A	G	G	G	G	A	A	C	C	C	C	C	C	A	A	A	A	G	G	A	A	G	G	A	A	A	A	A	A	A	G	A	A	A	G	A	A	A	A	A	A	G	G	G	G	A	C	A	G	G	G	G	G	G	G	A	A	G	G	A	A	G	G	G	G	A	C	A	A	A	A	A	G	A	A	A	G	G	G	A	A	A	A	A	G	G	G	G	G	G	G	G	G	G	G	A	G	A	C	A	A	G	G	C	C	A	A	A	A	A	A	G	G	G	G	A	G	G	G	A	G	G	G	A	A	A	G	G	G	A	A	A	G	G	G	A	G	A	G	C	C	G	G	G	G	A	A	C	C	A	A	A	G	G	G	A	A	A	A	C	C	A	G	G	G	A	A	A	A	A	C	A	A	C	C	G	G	G	G	A	A	C	C	G	G	G	G	A	C	A	A	A	A	C	C	A	A	A	A	G	G	A	A	C	C	A	G	A	G	G	G	A	G	A	A	A	G	G	G	A	C	A	A	G	G	A	G	C	C	A	G	G	G	C	C	G	G	G	G	A	G	G	G	A	G	G	G	G	G	G	G	C	C	G	G	A	A	G	G	G	G	G	G	A	A	A	A	G	G	A	A	G	G	G	G	A	A	A	A	A	A	G	G	A	A	A	A	A	A	G	G	A	A	C	C	G	G	A	A	G	G	A	A	G	G	G	G	G	G	G	G	G	G	A	A	A	A	G	G	G	G	A	A	A	A	A	A	G	G	G	G	G	G	C	C	A	A	A	A	G	G	G	G	C	C	A	A	A	A	A	A	G	G	G	G	C	C	A	A	G	G	A	G	A	A	G	G	A	A	A	C	A	G	A	G	G	G	A	C	A	G	C	C	A	G	C	C	A	G	G	G	A	A	A	A	A	G	G	G	A	G	A	A	A	A	A	G	G	G	A	A	A	C	A	G	A	G	G	G	A	G	A	C	A	A	G	G	A	G	G	G	A	G	A	G	0	0	A	A	G	G	A	A	A	A	A	A	G	G	A	A	A	G	G	G	C	C	A	G	A	G	G	G	A	G	A	A	C	C	G	G	A	A	C	C	A	A	G	G	A	G	G	G	A	A	C	C	C	C	G	G	A	G	G	G	A	A	A	G	A	A	A	A	G	G	G	G	G	G	A	G	A	A	G	G	C	C	C	C	A	A	G	G	A	G	G	G	C	C	C	C	A	G	A	A	A	A	G	G	A	A	A	G	A	G	A	A	G	G	A	C	A	G	G	G	A	A	A	A	A	G	A	G	A	A	A	A	G	G	C	C	A	A	A	A	A	A	A	A	G	G	G	G	G	G	A	A	A	G	A	G	G	G	A	G	A	G	A	C	G	G	A	A	A	A	G	G	A	A	G	G	G	G	A	A	G	G	A	A	A	A	C	C	G	G	A	A	A	G	A	A	A	A	G	G	A	A	A	A	A	A	A	A	A	A	G	G	A	A	A	A	A	A	A	A	G	G	A	A	A	A	A	A	A	A	G	G	G	G	A	A	A	A	A	A	G	G	A	A	G	G	C	C	A	A	A	A	G	G	A	A	A	G	A	A	G	G	A	A	G	G	C	C	C	C	A	A	A	G	A	A	A	G	A	C	G	G	G	G	G	G	G	G	G	G	A	A	G	G	A	G	G	G	G	G	A	A	A	C	C	C	G	G	0	0	A	A	A	A	C	C	C	C	A	A	G	G	G	G	A	G	A	A	A	G	A	A	A	A	G	G	G	G	A	G	A	A	G	G	A	G	A	A	G	G	A	A	A	A	A	G	C	C	G	G	A	G	A	A	A	G	A	G	A	A	A	A	A	A	A	A	G	G	A	A	G	G	G	G	A	A	A	A	G	G	A	G	G	G	A	G	C	C	A	G	G	G	G	G	G	G	A	A	G	G	A	C	A	A	A	G	A	G	A	G	C	C	A	G	A	A	A	A	A	A	A	A	G	G	A	C	A	A	G	G	A	A	G	G	A	C	G	G	G	G	G	G	A	A	A	G	G	G	A	C	A	G	A	C	C	C	A	A	A	A	A	A	A	C	G	G	A	G	A	A	G	G	G	G	0	0	A	A	A	G	A	G	G	G	A	A	A	G	C	C	A	G	A	A	G	G	G	G	C	C	G	G	G	G	A	A	A	A	G	G	G	G	A	A	G	G	G	G	G	G	G	G	A	A	0	0	A	A	G	G	A	G	A	G	A	A	A	G	A	C	G	G	A	G	A	G	G	G	C	C	A	A	A	G	A	G	A	A	0	0	A	A	A	G	G	G	A	A	A	G	A	G	G	G	G	G	A	G	G	G	A	A	G	G	A	G	G	G	G	G	G	G	A	A	G	G	A	G	A	G	A	G	A	A	A	G	A	C	G	G	A	A	A	G	C	C	A	G	G	G	G	G	G	G	G	G	A	G	C	C	C	C	A	G	A	A	G	G	A	A	A	A	A	G	G	G	C	C	A	G	0	0	A	A	G	G	A	G	A	A	A	A	G	G	G	G	A	A	A	A	A	A	A	A	C	C	G	G	G	G	A	A	A	G	G	G	A	A	G	G	A	C	C	C	A	G	A	G	A	G	A	G	G	G	G	G	G	G	A	G	G	G	G	G	A	G	A	A	A	G	A	A	A	A	G	G	A	G	A	G	A	G	G	G	A	A	A	G	A	A	G	G	A	A	A	G	A	G	G	G	A	C	A	A	A	G	A	A	A	A	A	A	G	G	A	C	A	A	A	G	A	G	A	C	A	G	A	C	G	G	A	C	G	G	A	A	G	G	A	A	A	A	A	G	A	A	C	C	G	G	A	A	A	A	G	G	A	A	A	G	A	G	G	G	A	A	G	G	A	A	A	G	G	G	A	A	G	G	A	A	A	G	A	A	A	A	C	C	A	A	A	G	A	A	A	G	G	G	G	G	G	G	G	G	A	G	A	A	A	A	A	A	A	A	C	C	G	G	G	G	A	A	A	A	G	G	A	G	A	A	G	G	A	A	G	G	A	A	G	G	C	C	G	G	G	G	A	A	A	C	C	C	A	A	G	G	A	A	A	G	A	C	A	G	A	A	C	C	G	G	A	A	G	G	A	G	A	G	A	G	A	G	A	A	A	A	A	A	A	A	C	C	A	A	G	G	A	A	C	C	A	A	A	A	C	C	A	A	A	G	A	A	G	G	A	A	A	A	G	G	A	G	A	A	A	G	A	G	A	G	G	G	A	A	A	G	A	G	G	G	A	A	A	A	A	G	G	G	A	G	G	G	A	A	A	A	G	G	A	A	A	A	G	G	G	G	G	G	C	C	A	A	G	G	G	G	G	G	A	C	G	G	A	A	G	G	A	G	A	G	A	G	A	A	A	A	G	G	A	A	A	A	A	A	A	A	A	A	A	G	G	G	A	G	G	G	A	C	A	A	A	G	A	G	G	G	G	G	A	G	A	A	A	G	A	G	G	G	G	G	G	G	G	G	A	A	A	A	C	C	A	G	A	A	G	G	A	A	A	A	A	A	A	A	G	G	A	A	G	G	A	A	A	A	A	A	A	A	A	C	A	C	G	G	A	C	G	G	A	A	A	A	A	A	A	A	A	G	A	A	A	A	C	C	G	G	G	G	G	G	A	G	A	A	G	G	G	G	A	A	A	A	A	A	G	G	A	A	C	C	G	G	A	A	G	G	A	A	A	A	G	G	A	G	G	G	G	G	G	G	C	C	G	G	G	G	A	A	G	G	A	G	A	G	A	A	A	G	A	G	A	A	A	G	A	G	A	G	C	C	A	A	A	A	A	A	A	G	A	C	A	A	G	G	A	G	G	G	A	A	A	G	A	A	G	G	A	A	G	G	A	A	A	A	G	G	A	A	G	G	A	A	G	G	G	G	A	A	A	G	A	G	A	A	A	G	C	C	A	A	A	G	A	C	G	G	A	A	A	A	A	A	G	G	A	G	C	C	C	C	G	G	G	G	A	A	A	A	A	G	G	G	A	A	G	G	G	G	A	G	A	A	G	G	G	G	A	A	A	G	A	G	G	G	A	C	G	G	G	G	A	G	G	G	A	G	A	A	A	A	A	A	G	G	G	G	A	G	A	A	C	C	G	G	0	0	A	G	G	G	A	A	A	A	G	G	G	G	G	G	A	G	C	C	A	A	G	G	G	G	A	A	A	A	G	G	A	A	A	A	A	A	G	G	A	A	A	A	G	G	A	A	G	G	G	G	G	G	A	A	A	A	G	G	G	G	G	G	G	G	A	A	A	A	G	G	A	A	A	A	G	G	A	A	A	A	G	G	G	G	G	G	A	A	A	A	A	A	A	A	C	C	A	A	A	G	G	G	A	A	G	G	A	A	G	G	C	C	G	G	A	G	A	A	G	G	A	A	A	C	A	A	G	G	A	A	A	G	A	A	A	G	A	A	G	G	A	G	A	G	A	A	A	A	A	G	A	G	G	G	G	G	A	G	A	A	A	A	A	A	A	A	A	G	A	C	A	C	G	G	A	A	A	G	A	C	A	C	A	G	A	G	G	G	A	G	A	G	G	G	A	A	G	G	A	G	A	C	G	G	G	G	G	G	A	G	A	A	A	G	G	G	A	A	A	A	C	C	A	A	A	G	G	G	A	A	A	G	G	G	G	G	G	G	A	G	G	G	A	A	A	C	A	G	G	G	A	G	A	A	G	G	G	G	A	A	A	A	A	A	G	G	A	A	A	G	0	0	G	G	A	G	A	A	G	G	C	C	G	G	A	A	G	G	A	A	A	G	A	A	G	G	A	A	A	A	A	A	A	A	A	G	A	G	G	G	G	G	G	G	A	A	G	G	G	G	A	A	A	G	0	0	A	A	G	G	A	C	C	C	A	C	A	G	0	0	G	G	A	G	A	A	G	G	G	G	G	G	G	G	A	G	A	C	A	A	G	G	A	G	A	A	0	0	G	G	A	G	A	A	A	A	A	A	G	G	G	G	A	A	G	G	A	A	A	A	A	G	G	G	G	G	A	A	G	G	G	G	G	G	A	G	A	A	A	G	A	C	A	G	A	A	A	A	A	G	C	C	G	G	G	G	A	C	G	G	A	A	A	G	A	G	A	G	G	G	G	G	A	A	A	A	A	A	G	G	A	A	A	G	0	0	G	G	G	G	A	G	A	A	A	G	A	G	A	A	G	G	G	G	A	A	A	G	G	G	A	G	A	G	A	G	C	C	G	G	G	G	A	A	A	G	A	A	A	G	G	G	A	A	G	G	G	G	A	A	A	G	G	G	G	G	G	G	A	G	G	G	G	G	A	A	G	G	A	A	A	G	A	G	A	G	G	G	G	G	G	G	G	G	G	G	C	C	G	G	A	G	A	A	G	G	A	A	G	G	A	A	G	G	A	C	C	C	G	G	A	C	A	G	G	G	A	G	G	G	G	G	G	G	A	G	A	G	A	A	G	G	A	G	C	C	G	G	A	C	G	G	C	C	A	G	G	G	G	G	A	A	A	G	G	G	A	G	G	G	A	G	A	G	G	G	G	G	A	A	A	A	A	A	A	G	G	G	A	C	A	A	G	G	A	A	A	G	G	G	G	G	G	G	A	A	A	G	A	G	G	G	A	G	G	G	G	G	A	A	G	G	G	G	A	A	G	G	A	G	A	A	A	A	A	G	A	A	G	G	C	C	G	G	A	G	G	G	A	G	G	G	G	G	A	G	A	A	G	G	A	A	A	G	G	G	A	G	0	0	G	G	G	G	C	C	A	A	G	G	G	G	G	G	G	G	C	C	G	G	A	G	G	G	G	G	0	0	G	G	A	G	A	C	A	A	A	G	G	G	G	G	A	A	G	G	G	G	A	A	A	A	A	A	A	G	G	G	G	G	G	G	G	G	A	A	A	A	A	A	G	G	G	G	C	C	A	C	G	G	C	C	A	G	A	A	G	G	A	G	A	G	G	G	A	G	G	G	A	G	A	C	A	C	A	G	G	G	A	G	A	G	G	G	A	A	G	G	G	G	A	A	A	A	C	C	C	C	A	A	G	G	C	C	C	C	A	A	G	G	C	C	A	A	C	C	G	G	A	G	A	A	A	A	G	G	A	G	G	G	G	G	A	A	G	G	A	G	C	C	A	A	G	G	A	G	A	A	G	G	G	G	A	A	G	G	G	G	G	G	A	G	A	C	A	G	G	G	A	G	G	G	G	G	A	A	A	A	C	C	G	G	G	G	A	A	A	A	A	G	G	G	0	0	A	G	A	G	A	A	G	G	A	A	A	A	A	G	A	G	A	G	A	G	A	G	G	G	G	G	A	A	G	G	A	G	A	G	A	G	A	G	A	G	A	C	A	A	C	C	A	A	A	G	G	G	A	G	G	G	A	C	A	A	A	G	A	A	A	A	A	G	A	G	A	A	A	A	G	G	G	G	A	A	A	A	A	G	A	C	C	C	A	G	G	G	G	G	A	A	A	C	A	A	A	A	A	A	A	A	A	G	A	G	A	G	A	G	A	G	A	G	A	A	A	A	G	G	A	A	G	G	A	G	A	A	G	G	A	G	A	A	A	A	G	G	G	G	0	0	G	G	A	G	G	G	A	A	G	G	G	G	A	G	A	A	A	G	G	G	A	A	A	G	A	G	G	G	G	G	A	A	A	G	G	G	A	A	A	G	C	C	C	C	A	A	G	G	A	A	A	G	G	G	A	G	G	G	A	G	A	G	A	C	G	G	A	G	A	A	A	A	A	G	A	G	G	G	G	G	A	A	A	G	A	A	G	G	A	A	A	G	A	G	A	A	A	G	A	A	G	G	G	G	A	A	G	G	A	A	G	G	A	A	A	A	A	A	A	G	G	G	A	A	A	A	A	G	A	G	G	G	G	G	A	G	A	C	G	G	A	G	A	G	G	G	G	G	A	G	G	G	A	C	G	G	A	A	G	G	C	C	A	A	G	G	A	A	A	A	A	C	G	G	A	C	G	G	A	A	A	G	G	G	A	G	A	G	A	C	A	G	A	G	G	G	G	G	A	A	A	A	A	G	A	G	G	G	A	G	G	G	G	G	G	G	G	G	A	A	A	A	G	G	A	A	A	G	G	G	A	G	A	A	A	G	G	G	A	G	A	A	G	G	A	G	A	C	A	A	A	G	A	A	0	0	G	G	G	G	A	A	G	G	G	G	A	G	A	A	G	G	A	G	G	G	G	G	G	G	G	G	A	A	G	G	G	G	G	G	G	G	A	A	G	G	G	G	G	G	A	A	A	A	G	G	A	A	G	G	A	G	A	A	A	A	C	C	A	A	A	A	G	G	G	G	A	A	G	G	A	A	A	A	G	G	G	G	G	G	A	A	G	G	A	A	A	G	A	A	G	G	A	A	G	G	G	G	G	G	A	G	C	C	G	G	A	A	A	A	A	A	G	G	A	A	A	A	A	A	G	G	A	A	G	G	A	A	G	G	A	A	G	G	G	G	G	G	G	G	C	C	C	C	A	A	G	G	G	G	G	G	G	G	G	G	G	G	A	A	G	G	G	G	A	G	G	G	A	A	G	G	A	A	A	A	A	G	A	C	A	A	A	G	G	G	C	C	A	A	A	A	A	C	A	A	A	A	A	A	G	G	G	G	G	G	G	G	A	G	G	G	A	G	A	A	A	G	C	C	G	G	G	G	A	A	G	G	G	G	A	A	G	G	A	A	A	G	0	0	G	G	G	G	A	A	G	G	G	G	A	A	G	G	A	A	G	G	A	A	A	A	G	G	G	G	G	G	A	A	A	A	A	A	G	G	A	A	C	C	A	A	G	G	A	A	C	C	G	G	G	G	A	A	C	C	G	G	A	A	G	G	A	A	G	G	C	C	G	G	A	A	C	C	A	A	G	G	G	G	G	G	A	A	0	0	A	G	A	A	C	C	A	A	A	A	G	G	G	G	A	A	G	G	G	G	C	C	G	G	C	C	C	C	A	A	G	G	G	G	A	A	G	G	G	G	G	G	A	A	A	A	A	A	G	G	A	A	A	A	A	A	G	G	A	A	A	A	A	A	A	A	G	G	C	C	G	G	G	G	A	A	A	A	A	G	A	G	A	G	A	G	G	G	A	A	A	G	A	G	A	C	A	G	A	A	G	G	A	G	A	G	G	G	G	G	A	G	A	G	A	A	A	A	A	G	A	G	G	G	A	A	C	C	G	G	G	G	G	G	A	G	A	A	G	G	A	G	G	G	A	A	A	G	A	G	C	C	A	A	G	G	A	A	A	A	G	G	G	G	G	G	G	G	G	G	G	G	A	A	A	A	A	A	A	G	G	G	A	A	G	G	G	G	A	G	A	A	A	G	G	G	A	A	G	G	A	G	A	A	G	G	G	G	G	G	A	G	G	G	A	G	A	G	G	G	G	G	A	A	A	A	A	G	G	G	G	G	G	G	A	C	A	G	G	G	A	G	G	G	A	G	A	A	G	G	G	G	A	G	G	G	G	G	A	G	A	G	G	G	G	G	A	A	G	G	G	G	A	G	G	G	A	G	A	G	A	A	A	A	G	G	A	A	A	G	G	G	C	C	G	G	A	G	A	G	A	G	G	G	G	G	G	G	A	A	C	C	A	A	A	G	G	G	G	G	G	G	A	A	G	G	C	C	A	A	G	G	0	0	A	G	G	G	A	G	G	G	G	G	G	G	A	A	A	A	A	G	A	G	A	G	C	C	G	G	G	G	G	G	A	G	A	C	A	G	G	G	G	G	A	A	A	A	A	A	G	G	G	G	G	G	A	G	G	G	A	C	G	G	G	G	A	A	A	G	A	A	A	G	G	G	C	C	A	G	A	A	A	C	G	G	A	G	A	G	A	G	G	G	G	G	G	G	A	G	G	G	A	G	G	G	A	C	G	G	A	A	C	C	G	G	A	G	G	G	G	G	G	G	G	G	A	C	A	A	G	G	G	G	G	G	A	G	G	G	G	G	A	A	G	G	G	G	G	G	A	G	G	G	A	G	A	A	G	G	G	G	A	G	A	G	G	G	G	G	A	A	G	G	A	G	C	C	G	G	G	G	G	G	A	A	A	A	C	C	A	C	G	G	A	A	A	G	A	A	A	A	A	G	A	A	G	G	A	G	A	C	A	A	A	C	A	G	G	G	A	A	G	G	A	A	G	G	A	A	G	G	G	G	G	G	A	G	G	G	A	A	G	G	A	A	G	G	A	A	A	A	G	G	G	G	A	A	A	G	A	C	G	G	A	A	A	A	A	A	G	G	G	G	G	G	G	G	C	C	A	G	A	G	A	A	A	A	G	G	A	G	G	G	G	G	A	G	C	C	A	A	A	A	A	G	G	G	A	C	C	C	A	G	A	A	A	G	A	A	A	A	A	G	A	A	G	G	G	G	A	A	A	G	A	A	A	G	0	0	A	G	A	G	G	G	A	G	C	C	A	A	G	G	G	G	A	G	A	G	C	C	A	A	0	0	A	A	G	G	A	C	A	G	G	G	C	C	A	A	A	G	A	A	G	G	A	A	A	A	A	A	A	G	A	G	A	G	G	G	A	G	C	C	A	G	A	A	C	C	G	G	G	G	C	C	A	C	A	G	A	G	G	G	G	G	G	G	A	A	A	A	A	A	G	G	A	G	G	G	G	G	A	G	G	G	G	G	A	G	G	G	A	C	G	G	0	0	G	G	A	G	G	G	A	G	A	A	A	A	G	G	A	A	A	G	C	C	A	A	A	G	0	0	A	G	A	A	A	A	A	G	A	G	A	G	C	C	G	G	C	C	0	0	A	G	A	A	G	G	A	G	G	G	A	G	A	G	G	G	A	G	C	C	A	C	A	G	G	G	A	G	A	A	G	G	A	G	C	C	G	G	A	G	G	G	A	G	A	A	A	A	G	G	G	G	G	G	A	A	G	G	A	A	A	A	G	G	A	A	A	A	G	G	A	G	A	G	G	G	A	A	A	G	G	G	G	G	G	G	G	G	A	G	G	G	A	A	A	A	A	A	A	A	A	A	A	A	A	G	A	A	A	A	A	G	A	A	A	A	G	G	A	A	A	G	A	A	A	A	G	G	A	A	A	A	C	C	A	G	G	G	A	A	G	G	A	A	G	G	G	G	A	A	A	A	G	G	A	G	A	G	A	G	A	C	A	A	C	C	G	G	A	C	A	G	A	A	0	0	G	G	C	C	A	G	A	A	A	A	A	C	A	G	A	A	A	G	C	C	A	G	A	G	C	C	G	G	G	G	A	A	A	A	A	A	A	G	A	A	A	A	A	A	A	G	G	G	G	G	A	A	A	A	G	G	A	A	A	G	A	A	G	G	0	0	A	C	A	A	G	G	A	A	0	0	A	G	C	C	A	G	G	G	A	G	G	G	G	G	G	G	A	G	A	G	A	A	G	G	A	A	A	A	A	G	G	G	A	G	C	C	A	G	A	G	G	G	A	A	A	C	G	G	C	C	A	C	G	G	A	A	G	G	G	G	G	G	C	C	A	G	G	G	G	G	A	G	G	G	A	A	A	A	G	G	A	A	A	A	A	G	G	G	G	G	A	A	A	G	0	0	G	G	A	A	A	A	A	G	A	G	A	A	A	A	A	G	A	G	A	A	A	G	A	G	A	A	A	G	A	A	C	C	G	G	A	A	A	A	G	G	A	C	A	G	A	C	G	G	G	G	A	G	A	G	C	C	G	G	A	A	G	G	G	G	A	A	A	G	A	G	A	G	A	G	A	A	C	C	G	G	A	A	G	G	A	A	A	G	A	A	A	A	A	G	A	C	C	C	G	G	G	G	G	G	A	A	A	A	A	A	C	C	A	C	A	G	A	C	A	A	A	A	G	G	G	G	A	A	G	G	G	G	A	C	A	C	A	G	A	A	G	G	G	G	A	C	A	G	A	G	G	G	A	A	G	G	A	A	G	G	A	A	G	G	G	G	A	G	A	A	A	G	A	G	G	G	C	C	G	G	C	C	A	A	G	G	G	G	A	C	G	G	G	G	A	A	A	A	G	G	A	G	C	C	A	C	A	C	C	C	G	G	C	C	G	G	A	A	A	G	G	G	C	C	A	G	A	G	A	G	A	A	A	G	A	C	A	G	A	G	A	G	A	G	A	G	A	G	G	G	A	A	A	A	G	G	A	G	A	A	G	G	0	0	A	A	A	C	G	G	A	G	G	G	G	G	A	A	G	G	C	C	G	G	A	A	A	A	A	A	G	G	G	G	G	G	0	0	A	G	G	G	A	A	A	A	A	A	A	A	G	G	A	G	A	A	A	G	A	G	A	G	A	A	A	A	A	A	A	G	A	G	G	G	A	G	G	G	A	A	G	G	G	G	A	A	A	G	G	G	G	G	G	G	G	G	G	G	A	A	G	G	A	G	G	G	G	G	G	G	G	G	G	G	G	G	G	G	A	G	A	G	A	A	A	G	A	A	A	G	A	G	A	A	A	G	A	A	C	C	G	G	G	G	A	A	G	G	G	G	A	A	C	C	G	G	G	G	G	G	0	0	A	A	A	A	A	A	A	A	C	C	G	G	A	A	C	C	A	A	A	A	A	A	G	G	A	G	0	0	G	G	G	G	A	A	0	0	G	G	A	A	A	A	G	G	G	G	G	G	A	A	G	G	C	C	G	G	G	G	G	G	G	G	G	G	A	A	A	A	G	G	A	A	A	A	0	0	0	0	G	G	A	A	G	G	G	G	C	C	A	A	G	G	G	G	G	G	G	G	A	G	G	G	A	A	C	C	G	G	G	G	A	A	G	G	G	G	G	G	G	G	G	G	G	G	A	A	A	A	A	A	G	G	A	A	C	C	C	C	G	G	G	G	A	A	A	G	G	G	A	A	A	A	A	A	C	C	A	C	A	G	A	G	A	G	A	G	A	G	A	G	G	G	G	G	G	G	A	C	G	G	G	G	G	G	G	G	A	A	A	A	G	G	G	G	A	A	G	G	G	G	A	A	G	G	G	G	C	C	C	C	C	C	C	C	A	A	0	0	G	G	G	G	G	G	G	G	A	A	C	C	G	G	A	A	A	A	A	A	G	G	A	A	C	C	C	C	A	A	G	G	A	A	A	A	G	G	G	G	G	G	G	G	A	A	A	A	A	A	A	A	G	G	G	G	G	G	C	C	C	C	G	G	G	G	G	G	C	C	G	G	A	A	A	G	A	A	G	G	G	G	A	A	G	G	A	A	G	G	A	A	A	A	A	A	A	A	C	C	G	G	C	C	A	A	A	A	A	A	A	A	G	G	A	A	G	G	G	G	A	A	A	A	C	C	A	G	A	G	A	A	A	A	A	G	A	G	A	A	A	C	G	G	G	G	A	G	A	G	A	G	A	A	A	G	A	G	G	G	A	G	G	G	A	A	A	A	A	A	G	G	A	A	G	G	G	G	A	A	A	A	G	G	G	G	G	G	C	C	G	G	A	A	G	G	A	A	G	G	G	G	A	A	C	C	A	C	A	A	A	G	G	G	A	A	A	G	C	C	C	C	A	A	A	G	G	G	A	G	A	A	A	A	A	C	A	G	A	A	C	C	A	G	G	G	G	G	G	G	G	G	C	C	G	G	G	G	C	C	G	G	A	A	G	G	G	G	A	A	A	A	G	G	C	C	A	A	G	G	G	G	G	G	A	A	A	A	G	G	G	G	0	0	G	G	A	G	A	G	A	A	G	G	A	G	G	G	A	A	A	G	A	A	G	G	A	G	C	C	G	G	A	G	G	G	0	0	A	A	A	G	G	G	A	C	G	G	G	G	G	G	G	G	A	G	A	A	A	C	G	G	C	C	A	A	G	G	A	A	G	G	A	A	G	G	G	G	A	A	G	G	C	C	A	A	G	G	G	G	G	G	C	C	A	G	G	G	A	A	A	A	G	G	A	A	A	A	A	A	A	A	C	C	A	A	C	C	A	A	G	G	G	G	A	A	A	A	A	A	A	G	G	G	A	A	A	A	G	G	C	C	G	G	A	A	G	G	A	A	A	A	A	A	A	A	A	A	A	G	A	A	G	G	C	C	G	G	G	G	G	G	G	G	G	G	A	A	A	G	A	G	A	G	A	A	A	A	A	G	A	G	A	G	G	G	G	G	A	G	A	G	A	A	A	G	A	A	A	G	A	G	A	G	A	G	G	G	G	G	G	G	G	G	G	G	G	G	G	G	A	A	A	A	A	A	A	A	A	A	A	A	A	A	A	A	0	0	G	G	A	A	G	G	A	A	A	A	C	C	A	A	G	G	G	G	A	G	G	G	A	G	A	A	A	A	A	A	G	G	A	A	G	G	G	G	A	A	G	G	G	G	A	A	G	G	A	A	G	G	G	G	G	G	A	A	A	A	A	A	A	G	G	G	A	G	C	C	A	A	G	G	A	A	A	G	A	A	G	G	A	A	A	G	A	G	A	A	G	G	A	A	A	A	A	A	A	G	G	G	A	G	A	A	G	G	A	A	A	A	A	G	A	A	A	G	A	C	A	G	A	G	G	G	G	G	A	G	A	G	A	G	G	G	A	G	A	A	A	G	A	G	A	A	A	A	A	A	A	C	G	G	A	C	G	G	G	G	A	A	A	G	G	G	A	G	A	G	G	G	G	G	A	C	A	G	G	G	G	G	A	A	A	G	C	C	A	G	G	G	G	G	G	G	A	A	G	G	A	A	A	G	G	G	A	G	A	G	A	C	A	A	A	A	A	G	A	A	A	A	A	A	A	A	A	A	G	G	G	G	A	A	A	A	A	A	A	A	G	G	A	A	G	G	A	A	A	A	A	G	A	G	G	G	A	G	G	G	G	G	A	C	G	G	A	A	G	G	A	G	G	G	A	A	G	G	A	G	A	A	C	C	A	G	A	G	G	G	C	C	A	G	G	G	A	A	G	G	A	A	G	G	A	A	G	G	A	G	G	G	A	A	C	C	A	C	G	G	A	G	A	A	G	G	A	A	A	A	G	G	G	G	C	C	G	G	A	A	A	A	A	A	A	A	A	A	G	G	G	G	G	G	A	G	A	G	A	C	A	C	A	A	G	G	A	A	A	G	G	G	G	G	G	G	G	G	G	G	A	A	0	0	G	G	A	A	A	A	A	A	G	G	A	A	G	G	A	A	A	A	A	A	G	G	A	A	A	A	A	A	A	G	A	G	A	G	G	G	G	G	A	A	C	C	C	C	G	G	G	G	A	A	G	G	A	A	A	A	G	G	G	G	A	A	A	A	G	G	A	A	G	G	A	A	A	A	A	A	A	A	A	A	G	G	C	C	G	G	A	A	G	G	A	G	A	A	G	G	G	G	A	C	A	A	A	G	G	G	G	G	A	G	A	A	A	A	G	G	G	G	A	C	G	G	A	A	A	G	G	G	G	G	A	A	G	G	A	A	C	C	C	C	G	G	A	A	A	A	G	G	A	A	G	G	G	G	C	C	A	A	A	C	A	A	G	G	G	G	A	A	C	C	A	A	A	G	A	G	G	G	A	A	C	C	G	G	0	0	A	A	G	G	A	A	G	G	G	G	A	G	A	A	A	G	G	G	G	G	A	A	A	A	A	G	A	A	A	A	A	A	A	A	A	A	A	A	G	G	A	A	A	G	A	A	A	A	A	A	A	A	A	G	G	G	G	G	A	A	G	G	A	C	A	A	A	G	G	G	A	C	A	A	C	C	A	C	C	C	G	G	G	G	A	G	A	A	A	A	C	C	A	A	C	C	A	G	A	G	G	G	G	G	G	G	G	G	G	G	G	G	C	C	G	G	A	G	A	G	G	G	A	A	A	A	A	A	A	A	A	A	G	G	A	A	A	A	G	G	A	A	G	G	C	C	A	A	A	C	C	C	A	G	A	A	A	A	G	G	A	A	A	A	A	A	G	G	A	A	A	A	A	A	A	G	0	0	G	G	A	A	G	G	A	A	C	C	G	G	A	A	A	G	G	G	A	C	A	G	G	G	G	G	A	G	G	G	G	G	A	G	A	A	A	A	A	A	A	A	G	G	A	A	A	A	A	A	A	G	A	G	A	G	A	A	G	G	A	A	A	G	A	G	G	G	G	G	G	G	A	G	G	G	G	G	G	G	G	G	G	G	A	A	C	C	A	A	A	A	A	G	A	A	G	G	A	G	A	C	A	A	A	A	A	A	G	G	G	G	G	G	A	C	A	A	G	G	A	A	G	G	A	G	A	A	C	C	A	A	A	A	G	G	G	G	A	A	A	A	A	G	G	G	A	A	G	G	G	G	A	A	G	G	A	A	G	G	A	A	G	G	C	C	G	G	G	G	G	G	A	A	A	A	G	G	A	G	G	G	G	G	A	A	A	G	A	A	A	A	A	G	A	A	A	G	A	G	A	C	G	G	G	G	A	G	A	G	A	G	G	G	A	A	0	0	A	G	A	G	A	A	A	G	G	G	G	G	A	G	A	C	A	A	G	G	A	G	C	C	A	G	C	C	A	G	A	G	G	G	G	G	A	G	A	C	G	G	G	G	G	G	A	G	A	A	C	C	A	G	G	G	A	A	A	G	G	G	A	C	A	C	G	G	A	A	G	G	G	G	G	G	A	G	A	G	A	A	C	C	A	A	A	G	C	C	A	C	G	G	A	G	A	A	A	G	A	A	A	G	A	G	A	G	A	A	G	G	A	A	A	A	A	G	A	G	A	A	A	A	G	G	C	C	A	G	C	C	A	A	A	A	C	C	G	G	A	A	A	G	A	G	G	G	G	G	A	G	A	G	A	G	A	G	A	G	C	C	A	A	G	G	G	G	A	A	A	G	G	G	A	A	G	G	A	A	A	A	A	G	C	C	A	A	G	G	G	G	G	G	G	G	G	G	A	A	A	A	A	G	A	A	G	G	A	A	A	G	A	A	G	G	A	C	A	A	A	G	A	G	A	A	A	G	A	A	A	A	A	G	A	G	A	G	G	G	G	G	A	G	G	G	G	G	G	G	G	G	0	0	G	G	G	G	G	G	A	A	A	G	A	A	A	A	A	G	A	A	C	C	G	G	G	G	A	G	A	G	G	G	A	A	A	C	A	A	A	A	A	G	G	G	G	G	G	G	A	A	G	G	A	G	G	G	G	G	A	G	A	A	A	A	A	A	G	G	A	G	A	A	A	A	A	A	A	A	A	A	A	A	A	C	C	C	G	G	A	C	0	0	G	G	A	A	A	A	A	A	G	G	G	G	A	A	A	A	G	G	G	G	G	G	A	A	G	G	A	A	A	A	A	A	G	G	A	A	G	G	C	C	A	A	A	A	G	G	G	G	G	G	G	G	A	A	G	G	G	G	A	A	G	G	A	A	C	C	A	A	G	G	A	A	A	A	A	A	A	A	G	G	G	G	G	G	G	G	A	A	G	G	G	G	G	G	C	C	A	A	G	G	G	G	A	A	A	G	A	G	A	A	A	G	A	A	A	A	A	A	A	A	G	G	G	G	A	G	G	G	A	A	A	A	A	A	A	A	C	C	A	A	A	A	G	G	G	G	A	G	G	G	A	A	A	A	A	A	G	G	A	A	G	G	A	A	0	0	A	G	G	G	A	C	A	A	C	C	G	G	A	A	A	G	G	G	A	G	G	G	A	A	A	G	A	G	A	A	A	A	G	G	A	G	G	G	A	A	A	A	A	G	A	A	0	0	G	G	A	A	A	A	A	A	A	A	C	C	A	A	A	A	A	A	G	G	G	G	A	A	A	A	G	G	A	A	A	C	G	G	A	A	A	G	A	G	G	G	G	G	G	G	G	G	A	G	A	A	A	A	G	G	A	G	G	G	A	A	G	G	G	G	A	A	G	G	A	A	G	G	A	A	A	A	G	G	A	A	A	G	A	A	G	G	A	A	A	G	A	A	A	G	A	G	G	G	A	G	A	G	G	G	0	0	A	C	A	A	A	A	0	0	A	A	G	G	A	A	A	C	G	G	G	G	A	A	A	A	G	G	A	A	A	A	A	A	G	G	G	G	G	G	G	G	A	G	A	A	G	G	A	G	A	G	A	G	A	A	A	G	G	G	G	G	C	C	G	G	A	A	A	G	G	G	G	G	C	C	A	A	G	G	A	A	A	A	G	G	G	G	A	G	A	A	A	C	A	G	G	G	A	G	A	A	A	G	A	A	C	C	G	G	A	A	A	A	C	C	A	A	A	A	A	A	A	A	G	G	C	C	G	G	G	G	A	A	G	G	A	C	A	A	G	G	0	0	G	G	A	G	A	G	G	G	G	G	G	G	A	G	G	G	A	A	A	A	A	A	A	G	G	G	A	A	A	A	A	G	G	G	A	G	A	G	A	A	C	C	A	A	G	G	A	A	G	G	G	G	G	G	A	G	A	C	G	G	A	A	G	G	A	A	G	G	G	G	G	G	0	0	A	A	A	A	G	G	G	G	C	C	G	G	G	G	A	A	A	A	G	G	G	G	C	C	A	C	G	G	A	A	A	A	A	G	A	G	A	A	G	G	A	A	A	A	A	G	A	A	A	G	G	G	G	G	0	0	A	A	G	G	G	G	G	G	A	A	G	G	G	G	G	G	A	G	A	G	G	G	G	G	A	A	A	A	G	G	A	A	A	G	G	G	A	A	A	C	A	A	A	G	A	G	G	G	A	A	A	A	G	G	A	C	A	A	A	G	A	G	A	A	A	A	A	G	C	C	A	A	G	G	A	G	A	G	A	G	A	C	A	G	A	C	G	G	A	G	A	G	C	C	A	G	A	G	G	G	G	G	A	G	G	G	A	A	A	G	A	A	A	A	G	G	A	G	G	G	A	G	G	G	A	A	A	G	G	G	G	G	A	G	G	G	A	G	G	G	G	G	G	G	G	G	A	A	A	A	A	G	G	G	0	0	A	C	G	G	A	A	A	A	G	G	A	A	0	0	A	G	A	A	A	A	G	G	A	G	C	C	A	A	A	G	C	C	0	0	A	A	A	A	A	A	G	G	G	G	A	A	A	A	A	G	A	A	A	A	G	G	G	G	G	G	A	A	G	G	G	G	G	G	A	A	A	A	A	G	A	G	A	G	A	A	G	G	A	A	A	A	G	G	A	A	A	A	G	G	A	G	G	G	A	A	A	G	G	G	A	A	A	A	G	G	A	G	G	G	C	C	A	C	A	A	C	C	A	A	G	G	A	C	G	G	G	G	A	G	G	G	G	G	A	G	A	A	A	C	G	G	A	G	A	A	G	G	A	G	A	G	A	G	G	G	G	G	C	C	G	G	G	G	A	G	C	C	A	C	G	G	G	G	A	A	A	G	A	G	A	A	A	G	A	G	C	C	G	G	A	G	A	G	A	A	G	G	A	A	0	0	A	G	G	G	A	G	G	G	A	A	A	C	A	G	A	G	G	G	A	G	A	G	G	G	C	C	G	G	G	G	0	0	A	G	C	C	A	A	G	G	G	G	A	A	A	G	A	G	G	G	A	A	A	C	G	G	G	G	A	G	A	G	A	C	C	C	A	A	A	A	A	A	C	C	A	G	G	G	A	G	A	G	A	A	A	G	G	G	A	G	A	G	G	G	A	A	G	G	A	A	A	G	G	G	A	G	A	A	0	0	A	G	A	G	A	G	G	G	G	G	A	A	G	G	A	A	G	G	A	G	A	C	A	G	A	A	A	G	0	0	G	G	G	G	G	G	G	G	A	A	C	C	A	A	A	G	A	A	C	C	C	C	0	0	A	G	A	A	C	C	A	G	G	G	A	A	A	A	G	G	A	A	C	C	G	G	A	A	A	G	G	G	A	G	A	G	A	G	A	A	G	G	A	A	G	G	G	G	A	A	G	G	A	G	G	G	C	C	A	G	G	G	A	A	A	C	G	G	G	G	A	A	C	C	A	A	G	G	A	A	G	G	G	G	G	G	A	A	G	G	G	G	A	C	G	G	A	G	A	A	A	G	G	G	G	G	G	G	C	C	G	G	A	A	A	A	A	G	A	G	G	G	A	C	A	A	A	C	A	G	C	C	G	G	A	G	A	A	A	C	A	G	G	G	A	G	A	G	A	G	G	G	A	G	A	C	A	C	0	0	A	A	A	A	A	G	A	G	A	G	G	G	C	C	A	A	A	G	G	G	G	G	A	C	G	G	A	C	A	A	G	G	G	G	A	A	A	G	A	G	A	G	A	G	A	A	C	C	C	C	A	A	G	G	A	G	A	A	G	G	G	G	A	A	C	C	A	A	A	A	G	G	G	G	G	G	G	G	G	G	A	A	G	G	0	0	A	A	A	A	A	A	A	A	G	G	A	A	G	G	A	G	A	A	C	C	A	G	G	G	A	G	A	C	A	G	A	A	C	C	G	G	G	G	A	A	G	G	G	G	A	G	A	A	A	A	G	G	G	G	A	A	A	A	A	A	G	G	A	G	A	A	A	A	A	G	A	A	A	C	G	G	G	G	G	G	A	A	G	G	A	G	A	G	A	C	A	A	G	G	0	0	A	G	G	G	A	G	A	G	A	A	G	G	C	C	A	C	A	G	A	G	G	G	A	A	A	A	A	A	G	G	G	G	A	G	A	A	A	C	A	A	G	G	A	G	A	A	G	G	A	C	G	G	G	G	0	0	A	G	A	A	G	G	A	G	A	A	A	G	A	C	A	G	A	A	G	G	A	G	A	C	G	G	A	G	A	A	C	C	A	A	A	G	A	A	A	G	G	G	A	A	A	G	A	G	A	A	G	G	A	G	C	C	A	G	0	0	G	G	A	A	A	A	A	C	A	G	A	C	G	G	G	G	A	A	A	A	G	G	A	G	G	G	G	G	A	A	G	G	G	G	A	A	A	G	A	G	A	G	A	G	A	A	G	G	A	G	A	G	A	A	A	G	A	A	A	G	C	C	A	G	A	A	A	A	A	A	G	G	A	A	A	A	A	A	A	A	G	G	A	G	A	G	G	G	G	G	G	G	A	A	0	0	G	G	A	C	G	G	G	G	A	A	0	0	A	G	A	G	G	G	G	G	A	A	G	G	A	A	A	G	A	A	A	C	G	G	G	G	A	A	A	G	A	G	A	A	A	G	A	A	G	G	A	G	G	G	G	G	A	A	G	G	G	G	G	G	C	C	A	G	A	G	A	G	G	G	C	C	G	G	G	G	A	A	G	G	A	A	G	G	A	G	A	A	A	A	G	G	A	A	0	0	A	A	G	G	G	G	A	A	A	A	C	C	A	A	A	A	A	A	A	C	G	G	G	G	A	G	A	C	A	A	A	G	A	A	A	A	G	G	A	G	G	G	G	G	G	G	A	G	A	G	A	A	G	G	A	G	A	G	A	G	A	A	G	G	A	C	G	G	A	C	A	G	A	G	G	G	G	G	G	G	A	A	A	A	A	G	A	A	G	G	A	G	A	G	A	A	A	G	G	G	A	G	A	A	G	G	G	G	A	A	G	G	A	A	A	G	G	G	G	G	G	G	G	G	G	G	G	G	A	C	A	G	G	G	A	A	A	G	A	A	A	G	G	G	A	G	A	G	A	G	A	G	A	A	G	G	G	G	G	G	A	C	A	A	G	G	G	G	A	G	A	A	G	G	A	C	C	C	A	A	A	G	G	G	A	C	A	A	G	G	G	G	A	A	G	G	A	A	A	A	G	G	G	G	A	A	G	G	C	C	G	G	A	A	G	G	A	G	A	C	A	G	G	G	G	G	A	A	G	G	A	G	0	0	G	G	A	A	A	G	A	A	A	C	A	A	G	G	A	G	A	G	A	G	A	G	C	C	G	G	A	A	A	A	A	G	G	G	A	A	G	G	A	A	0	0	A	A	G	G	A	A	A	A	A	C	A	A	C	C	A	A	C	C	C	C	C	C	A	A	0	0	A	A	A	G	A	A	G	G	A	A	A	G	C	C	A	A	G	G	G	G	A	A	A	G	C	C	A	A	A	A	A	A	A	G	G	G	A	G	A	G	A	A	G	G	A	A	A	C	C	C	G	G	A	G	A	A	C	C	A	A	G	G	G	G	A	G	G	G	A	C	A	G	A	C	A	C	A	G	A	A	A	C	G	G	A	A	A	A	A	C	G	G	A	A	A	A	G	G	G	G	A	A	A	G	A	G	A	G	A	G	A	A	A	G	A	G	A	A	G	G	C	C	A	G	G	G	G	G	G	G	A	G	G	G	G	G	A	G	G	G	A	G	G	G	G	G	A	G	A	A	A	G	A	G	A	G	G	G	A	A	A	A	A	A	G	G	C	C	G	G	G	G	A	A	A	C	C	C	C	C	A	G	G	G	A	G	G	G	G	G	G	G	A	A	A	A	A	A	G	G	A	A	G	G	G	G	A	A	A	A	A	A	G	G	G	G	G	G	G	G	C	C	A	A	G	G	A	A	G	G	A	A	A	A	A	A	A	A	G	G	G	G	A	A	G	G	A	A	A	A	A	G	A	A	A	G	G	G	G	G	G	G	A	A	G	G	G	G	G	G	A	A	A	A	A	G	A	A	C	C	C	C	A	A	A	A	A	A	G	G	A	G	G	G	A	A	A	A	A	A	A	A	G	G	A	A	A	G	A	A	C	C	G	G	G	G	A	A	A	A	G	G	G	G	A	G	A	A	A	A	G	G	G	G	G	G	C	C	C	C	G	G	G	G	A	A	A	A	A	A	A	A	G	G	A	C	A	A	A	A	G	G	A	A	G	G	G	G	A	A	G	G	C	C	G	G	G	G	A	A	A	A	A	A	A	A	G	G	A	A	G	G	G	G	G	G	A	A	G	G	C	C	A	A	A	A	G	G	A	A	A	A	A	A	G	G	A	A	A	A	G	G	G	G	A	A	G	G	G	G	G	G	C	C	A	A	A	C	A	A	A	G	A	G	A	A	A	A	A	A	G	G	C	C	G	G	A	A	G	G	G	G	G	G	C	C	G	G	G	G	C	C	G	G	A	A	A	A	A	A	G	G	A	A	G	G	G	G	C	C	C	C	A	A	G	G	G	G	A	A	A	A	A	A	A	A	G	G	A	A	G	G	C	C	G	G	G	G	A	A	G	G	A	A	C	C	G	G	G	G	G	G	C	C	G	G	A	A	G	G	A	A	A	A	G	G	C	C	G	G	G	G	G	G	A	A	A	A	G	G	G	G	A	A	G	G	A	A	A	A	A	A	G	G	A	C	A	A	C	C	G	G	G	G	A	A	G	G	A	A	A	A	C	C	A	A	A	A	G	G	G	G	G	G	A	A	A	A	G	G	A	A	G	G	G	G	A	A	A	A	G	G	A	A	A	A	A	A	G	G	C	C	A	A	A	G	A	A	A	A	G	G	A	A	G	G	A	A	G	G	A	A	G	G	A	G	A	A	A	A	A	A	G	G	A	A	G	G	G	G	A	A	G	G	G	G	A	G	G	G	G	G	G	G	A	A	A	A	G	G	G	G	G	G	G	G	G	G	A	G	A	A	A	A	G	G	G	G	C	C	C	C	G	G	A	A	G	G	A	A	A	A	G	G	C	C	G	G	G	G	A	G	G	G	A	A	G	G	G	G	A	A	G	G	0	0	A	A	A	A	G	G	G	G	A	A	A	A	0	0	G	G	G	G	A	A	A	G	A	G	A	A	A	G	A	G	G	G	G	G	A	A	A	A	A	G	A	G	C	C	G	G	A	G	A	A	A	G	A	A	A	G	C	C	A	A	A	A	A	A	G	G	G	G	G	G	C	C	A	A	G	G	A	G	A	G	G	G	G	G	A	C	G	G	G	G	G	G	A	A	A	G	A	G	A	G	A	G	A	A	A	C	A	G	A	A	G	G	A	G	A	G	A	G	C	C	A	G	A	A	G	G	A	G	A	A	G	G	G	G	A	G	G	G	G	G	C	C	A	A	G	G	A	A	A	G	A	G	0	0	A	G	A	A	G	G	G	G	A	A	G	G	A	A	G	G	A	A	A	G	G	G	G	G	A	A	G	G	G	G	A	A	G	G	G	G	G	G	G	G	A	A	G	G	A	G	A	A	A	G	A	A	A	A	G	G	G	G	A	A	A	C	C	C	A	A	A	A	G	G	A	A	G	G	A	A	G	G	A	A	A	A	G	G	G	G	A	A	G	G	A	A	G	G	G	G	G	G	G	G	G	G	A	A	G	G	G	G	G	G	A	A	A	A	A	G	A	G	G	G	A	C	G	G	A	C	G	G	A	G	C	C	G	G	G	G	G	G	A	A	A	A	A	A	G	G	C	C	G	G	A	G	A	A	A	G	A	A	A	G	G	G	G	G	A	G	G	G	A	C	G	G	G	G	A	G	A	G	G	G	A	G	A	G	A	G	A	G	G	G	G	G	A	A	C	C	G	G	A	A	G	G	A	A	A	A	A	A	A	A	G	G	G	G	G	G	A	A	G	G	A	A	A	A	A	G	A	A	G	G	G	G	G	G	G	G	A	C	A	A	A	A	G	G	A	A	A	G	G	G	C	C	A	C	A	A	A	A	G	G	C	C	G	G	C	C	G	G	G	G	A	A	G	G	A	A	G	G	A	A	G	G	A	A	A	A	A	C	A	C	A	G	A	A	G	G	G	G	A	A	A	C	A	A	A	G	G	G	C	C	A	A	A	G	A	G	G	G	G	G	G	G	A	A	A	A	A	A	G	G	A	G	C	C	A	A	A	G	G	G	A	A	A	A	A	A	C	C	A	G	A	A	G	G	A	A	G	G	A	A	G	G	A	A	A	A	A	A	G	G	A	A	G	G	G	G	G	G	A	A	A	G	A	A	A	G	C	C	A	G	A	G	G	G	G	G	A	C	A	A	C	C	A	G	G	G	A	A	A	A	G	G	G	G	G	G	G	G	G	G	A	C	G	G	A	A	G	G	A	C	A	G	A	G	A	A	A	G	G	G	A	G	A	A	G	G	A	G	A	A	A	A	G	G	A	A	G	G	G	G	G	G	A	A	G	G	A	A	G	G	A	A	A	A	A	C	A	G	A	G	A	G	A	A	A	G	C	C	G	G	A	A	G	G	A	G	A	G	A	G	C	C	C	C	A	A	A	G	A	G	A	G	A	A	A	G	A	C	A	G	A	G	A	G	G	G	C	C	A	C	A	A	A	G	A	G	A	G	A	C	G	G	A	G	G	G	G	G	A	G	A	A	A	C	G	G	G	G	A	A	G	G	G	G	A	G	G	G	A	A	C	C	G	G	A	C	A	A	A	A	G	G	G	G	G	G	A	C	A	A	G	G	A	A	A	A	G	G	A	G	G	G	A	A	G	G	G	G	A	A	A	A	A	A	G	G	G	G	A	G	G	G	A	G	G	G	A	C	A	G	G	G	G	G	A	G	A	C	A	G	G	G	A	G	A	C	A	A	G	G	A	G	A	G	A	A	A	A	G	G	C	C	G	G	A	A	A	A	A	A	A	G	A	A	G	G	G	G	A	G	G	G	A	G	A	G	A	G	C	C	A	A	A	G	A	A	A	A	G	G	G	G	G	G	G	G	G	G	A	A	G	G	A	G	G	G	G	G	C	C	G	G	G	G	A	G	A	G	A	G	G	G	A	A	A	G	A	G	G	G	G	G	A	G	G	G	A	G	A	A	A	G	G	G	A	G	G	G	A	G	G	G	A	C	A	G	A	G	A	A	A	C	A	A	A	G	A	C	A	G	A	G	A	G	G	G	G	G	G	G	G	G	G	G	G	G	G	G	G	G	G	G	A	G	G	G	A	A	G	G	G	G	A	C	G	G	A	G	G	G	A	G	A	G	G	G	G	G	G	G	G	G	A	A	G	G	G	G	A	G	A	A	A	A	G	G	G	G	G	G	G	G	A	A	G	G	A	G	A	G	A	A	G	G	G	G	G	G	G	G	A	G	G	G	C	C	C	C	A	A	A	G	G	G	A	C	A	G	A	A	G	G	A	A	A	G	A	A	0	0	A	A	G	G	G	G	A	G	G	G	A	C	A	G	A	G	A	A	A	A	A	G	G	G	G	G	A	G	G	G	A	A	A	A	A	C	A	A	G	G	A	G	A	A	0	0	A	G	C	C	G	G	C	C	G	G	G	G	G	G	G	G	A	A	G	G	G	G	G	G	A	C	A	A	G	G	A	A	A	A	A	A	G	G	A	G	G	G	A	A	G	G	A	G	A	G	A	A	G	G	G	G	G	G	A	A	G	G	G	G	G	G	G	G	A	A	G	G	G	G	G	G	A	A	A	A	A	A	A	A	A	A	G	G	G	G	G	G	C	C	A	A	A	A	G	G	C	C	C	C	A	A	G	G	G	G	A	A	C	C	A	A	C	C	G	G	C	C	A	A	G	G	A	G	G	G	G	G	A	G	C	C	A	A	A	A	A	A	C	C	G	G	A	A	A	A	A	A	G	G	G	G	A	A	G	G	C	C	G	G	A	A	G	G	A	A	A	A	A	A	A	A	G	G	A	A	A	G	G	G	A	A	G	G	A	A	A	A	G	G	A	A	A	A	G	G	G	G	G	G	G	G	T	T	G	G	G	G	G	G	A	A	G	G	0	0	A	A	G	G	C	C	A	A	G	G	A	A	G	G	A	A	G	G	A	A	0	0	G	G	A	A	A	A	G	G	G	G	G	G	G	G	C	C	G	G	C	C	A	A	G	G	G	G	G	G	G	G	A	A	G	G	A	A	G	G	A	A	A	A	G	G	G	G	G	G	A	A	G	G	A	A	A	A	G	G	A	A	A	A	G	G	A	A	G	G	A	A	A	A	G	G	A	A	G	G	A	A	G	G	G	G	G	G	A	A	G	G	A	A	A	A	A	A	G	G	G	G	G	G	G	G	G	G	C	C	0	0	A	A	G	G	0	0	G	G	A	A	0	0	G	G	G	G	G	G	C	C	G	G	A	A	G	G	G	G	C	C	A	A	A	A	G	G	C	C	G	G	G	G	0	0	C	C	A	A	G	G	G	G	A	G	A	A	C	C	A	A	A	A	0	0	A	A	A	A	A	A	A	A	G	G	0	0	G	G	G	G	A	A	A	A	G	G	G	G	G	G	C	C	G	G	A	A	A	A	A	A	G	G	G	G	A	A	A	A	A	A	C	C	G	G	C	C	G	G	G	G	G	G	A	A	G	G	A	A	A	A	A	A	A	A	A	A	G	G	A	A	G	G	C	C	C	C	G	G	A	A	C	C	A	A	C	C	G	G	A	A	G	G	A	A	C	C	A	A	A	A	A	A	A	A	G	G	A	A	A	A	G	G	A	A	G	G	G	G	A	A	G	G	G	G	G	G	A	A	A	A	G	G	G	G	C	C	G	G	C	C	A	A	A	A	0	0	G	G	G	G	A	A	C	C	G	G	G	G	C	C	G	G	G	G	A	A	G	G	A	A	A	A	G	G	G	G	A	A	G	G	A	A	G	G	A	A	A	A	A	A	A	A	C	C	A	A	A	A	C	C	A	A	A	A	C	C	G	G	A	A	G	G	A	A	G	G	G	G	G	G	G	G	A	A	A	A	G	G	G	G	A	A	A	A	A	A	G	G	G	G	C	C	G	G	A	A	G	G	G	G	A	A	A	A	A	G	C	C	G	G	G	G	G	G	A	A	G	G	G	G	G	G	G	G	A	A	G	G	A	A	A	A	G	G	A	A	0	0	A	A	A	A	A	A	A	A	G	G	C	C	A	A	A	A	A	A	G	G	A	A	C	C	G	G	G	G	G	G	G	G	G	G	A	A	G	G	C	C	G	G	G	G	G	G	C	C	A	A	G	G	A	A	A	G	G	G	A	A	G	G	G	G	A	A	G	G	A	A	C	C	A	A	A	A	G	G	G	G	A	A	A	A	G	G	G	G	A	A	A	A	G	G	A	A	A	A	C	C	A	A	A	A	A	A	G	G	C	C	G	G	A	A	G	G	G	G	A	A	G	G	G	G	A	A	0	0	G	G	G	G	A	A	A	A	G	G	G	G	A	A	G	G	A	A	G	G	G	G	G	G	A	A	G	G	G	G	G	G	G	G	A	A	G	G	G	G	A	A	G	G	G	G	G	G	A	A	A	A	G	G	G	G	A	G	A	A	G	G	A	A	A	A	G	G	G	G	A	A	A	A	A	A	G	G	G	G	A	A	A	A	A	A	A	A	A	G	G	G	G	G	0	0	G	G	G	G	G	G	A	A	A	A	A	C	C	C	A	A	A	A	G	G	G	G	G	G	G	G	G	G	G	G	G	G	A	A	A	A	G	G	A	A	A	A	G	G	A	G	G	G	A	C	A	A	G	G	G	G	A	A	G	G	G	G	0	0	A	A	G	G	G	G	A	A	G	G	A	A	A	A	G	G	G	G	G	G	G	G	A	A	A	A	A	A	A	C	G	G	G	G	A	A	G	G	A	A	G	G	G	G	G	G	A	A	G	G	A	A	A	A	A	A	A	A	A	A	A	A	G	G	A	A	A	A	A	A	G	G	G	G	A	A	A	A	C	C	G	G	A	A	G	G	G	G	G	G	G	G	A	A	G	G	C	C	A	A	G	G	G	G	G	G	A	A	A	A	A	A	C	C	C	C	G	G	A	A	A	G	A	A	G	G	A	A	G	G	G	G	G	G	C	C	A	A	G	G	G	G	C	C	A	A	A	A	G	G	A	A	G	G	C	C	A	A	G	G	G	G	G	G	A	A	C	C	G	G	A	A	A	A	A	A	A	A	A	G	G	G	A	A	A	A	A	A	C	C	G	G	A	A	G	G	C	C	G	G	C	C	C	C	A	A	C	C	G	G	A	A	G	G	G	G	G	G	C	C	A	A	G	G	G	G	A	A	G	G	A	A	A	G	G	G	C	C	G	G	G	G	A	A	G	G	A	G	G	G	A	A	G	G	A	A	G	G	A	A	A	A	A	A	G	G	A	A	G	G	G	G	G	G	G	G	C	C	A	G	G	G	G	G	A	A	C	C	C	C	A	A	A	A	A	A	G	G	G	G	G	G	G	G	A	A	A	A	A	A	A	A	G	G	G	G	A	A	A	A	C	C	A	A	G	G	G	G	G	G	G	G	G	G	A	A	G	G	G	G	A	A	G	G	G	G	A	A	A	A	A	A	A	A	A	A	G	G	G	G	A	A	A	A	A	A	G	G	A	A	A	A	A	A	A	A	G	G	G	G	A	A	A	A	G	G	G	G	G	G	G	G	A	A	A	A	A	A	G	G	G	G	G	G	A	A	A	A	A	A	G	G	A	A	G	G	A	A	A	A	G	G	0	0	G	G	G	G	A	G	A	G	G	G	A	A	G	G	A	G	G	G	A	A	A	A	G	G	G	G	A	A	A	A	A	A	A	A	A	A	A	A	G	G	G	G	G	G	A	G	G	G	C	C	A	A	G	G	G	G	C	C	G	G	A	A	A	A	G	G	G	G	A	A	G	G	A	A	G	G	G	G	G	G	C	C	G	G	A	A	A	A	A	A	G	G	G	G	A	A	G	G	G	G	G	G	G	G	A	A	A	A	A	A	G	G	A	A	A	A	A	A	G	G	A	A	G	G	G	G	A	A	G	G	A	A	G	G	C	C	A	A	A	A	G	G	G	G	G	G	A	A	A	G	A	A	A	A	C	C	C	C	G	G	0	0	G	G	A	A	C	C	G	G	G	G	A	A	A	A	A	A	A	A	A	A	G	G	G	G	A	A	A	A	A	G	G	G	A	A	A	A	G	G	A	A	A	A	G	G	A	C	C	C	G	G	A	A	A	A	C	C	A	A	A	A	G	G	A	A	G	G	A	A	G	G	A	A	A	A	A	A	A	A	A	A	A	C	G	G	A	A	G	G	A	A	C	C	G	G	A	A	G	G	A	A	G	G	C	C	G	G	G	G	G	G	G	G	A	A	A	A	G	G	G	G	A	A	C	C	A	A	G	G	A	A	A	A	A	A	G	G	A	A	G	G	A	G	A	A	A	A	A	A	G	G	G	G	G	G	G	G	G	G	G	G	A	G	G	G	A	A	A	A	A	A	A	A	A	A	G	G	A	A	A	A	A	A	A	A	A	A	C	C	A	A	G	G	G	G	G	G	A	A	A	A	A	A	A	A	A	A	A	A	A	A	G	G	A	A	A	A	G	G	A	A	G	G	G	G	G	G	G	G	C	C	A	A	A	A	G	G	G	G	G	G	A	A	A	A	A	A	A	A	G	G	G	G	A	A	A	A	G	G	A	A	A	A	A	G	G	G	A	A	G	G	A	A	A	A	G	G	G	G	G	G	A	G	G	G	G	G	A	A	A	A	G	G	G	G	A	A	A	A	G	G	A	A	A	A	G	G	G	G	G	G	A	A	G	G	A	A	G	G	C	C	A	G	A	A	A	A	G	G	G	G	G	G	A	A	G	G	A	A	A	A	A	A	C	C	A	A	G	G	G	G	G	G	A	A	G	G	A	A	A	A	G	G	A	A	G	G	G	G	G	G	G	G	G	G	A	A	G	G	G	G	G	G	G	G	G	G	A	A	G	G	A	A	G	G	A	A	A	G	G	G	G	G	A	A	A	A	G	G	A	A	G	G	C	C	G	G	C	C	A	A	A	G	G	G	A	A	G	G	G	G	A	A	G	G	G	G	G	G	A	A	A	A	A	A	A	A	G	G	G	G	A	A	G	G	G	G	G	G	G	G	G	G	G	G	A	A	G	G	A	A	A	A	G	G	G	G	A	A	G	G	A	A	G	G	C	C	C	C	A	A	G	G	A	A	A	A	A	A	A	A	G	G	C	C	A	A	A	A	G	G	A	A	A	A	G	G	G	G	G	G	G	G	A	A	A	A	A	A	G	G	A	A	A	A	A	A	C	C	G	G	A	A	0	0	G	G	G	G	A	G	A	A	G	G	G	G	A	A	C	C	A	A	G	G	G	G	A	A	G	G	G	G	G	G	A	A	G	G	G	G	G	G	A	A	A	A	G	G	G	G	A	G	A	A	A	A	A	A	G	G	A	A	G	G	A	A	A	G	G	G	G	G	G	G	A	A	A	C	C	C	G	G	G	G	A	A	G	G	G	G	G	G	C	C	G	G	C	C	G	G	G	G	A	A	A	A	A	A	A	A	G	G	A	A	A	A	A	A	A	A	A	A	A	G	C	C	G	G	A	A	A	A	A	A	A	A	G	G	G	G	A	A	G	G	A	A	G	G	A	A	A	A	C	C	A	A	G	G	G	G	A	A	A	G	A	A	A	A	G	G	G	G	G	G	G	G	G	G	A	A	A	A	G	G	A	A	A	A	G	G	G	G	G	G	G	G	G	G	A	A	G	G	A	A	G	G	C	C	A	A	A	A	A	A	A	A	G	G	A	A	G	G	A	A	A	A	G	G	G	G	A	A	G	G	A	A	G	G	G	G	G	G	C	C	G	G	C	C	G	G	G	G	A	A	G	G	A	A	G	G	G	G	G	G	A	A	A	A	A	A	A	G	A	A	G	G	A	A	G	G	G	G	G	G	A	G	C	C	A	A	G	G	0	0	A	G	A	G	A	G	G	G	A	A	G	G	G	G	G	G	A	G	A	G	C	C	A	G	A	G	A	G	A	G	G	G	A	G	A	G	A	G	A	G	G	G	G	G	0	0	A	G	A	C	A	G	G	G	G	G	A	G	A	C	A	A	A	A	G	G	G	G	0	0	A	A	A	A	G	G	0	0	A	A	A	G	A	A	G	G	A	A	A	G	G	G	A	A	A	A	G	G	A	G	A	G	C	C	A	G	A	G	G	G	A	A	G	G	A	G	G	G	A	A	G	G	A	C	C	C	A	A	G	G	A	A	A	A	A	A	A	A	G	G	A	A	A	A	A	G	A	C	A	A	A	A	C	C	0	0	G	G	G	G	A	A	G	G	A	C	G	G	A	G	A	G	G	G	G	G	G	G	G	G	A	A	G	G	C	C	A	A	A	G	A	A	G	G	G	G	A	A	A	A	G	G	G	G	A	A	A	A	A	A	A	A	G	G	A	G	A	A	A	G	A	G	A	A	G	G	A	G	A	A	A	G	G	G	A	A	A	A	A	A	A	A	A	A	G	G	A	A	G	G	A	A	G	G	A	A	G	G	G	G	A	G	G	G	A	A	G	G	G	G	A	A	A	A	A	A	G	G	A	A	G	G	G	G	G	G	A	A	A	G	G	G	G	G	A	A	G	G	G	G	A	A	A	G	A	A	C	C	A	A	G	G	A	A	A	A	G	G	A	A	G	G	G	G	A	A	G	G	C	C	G	G	A	A	A	A	G	G	G	G	C	C	G	G	A	A	G	G	G	G	0	0	G	G	G	G	A	A	C	C	G	G	G	G	G	G	A	G	G	G	A	A	G	G	G	G	G	G	A	A	G	G	G	G	0	0	G	G	G	G	G	G	A	A	A	A	G	G	G	G	G	G	C	C	C	C	A	A	A	A	C	C	C	C	G	G	G	G	G	G	A	A	G	G	G	G	A	A	A	A	G	G	A	A	A	A	G	G	G	G	A	A	G	G	C	C	G	G	G	G	C	C	G	G	A	A	G	G	A	A	A	A	G	G	G	G	G	G	G	G	G	G	G	G	A	A	A	A	G	G	A	A	A	A	C	C	C	C	G	G	G	G	G	G	A	A	G	G	A	A	G	G	A	A	C	C	C	C	A	A	A	A	A	A	A	A	G	G	G	G	A	A	G	G	0	0	A	A	G	G	A	A	G	G	A	A	A	A	G	G	G	G	G	G	A	A	G	G	A	A	A	C	A	A	G	G	C	C	C	C	C	C	G	G	C	C	A	A	G	G	G	G	A	A	G	G	A	A	A	A	G	G	G	G	G	G	A	A	A	C	A	A	G	G	G	G	G	G	A	A	A	A	G	G	G	G	A	A	A	A	G	G	G	G	G	G	A	A	G	G	C	C	A	A	A	A	A	A	A	A	G	G	A	A	G	G	G	G	C	C	G	G	G	G	G	G	G	G	G	G	A	A	A	A	C	C	A	A	G	G	G	G	C	C	G	G	G	G	A	A	G	G	A	A	A	A	G	G	A	A	G	G	G	G	G	G	G	G	A	A	G	G	C	C	0	0	G	G	G	G	A	A	A	A	G	G	A	A	A	A	A	A	G	G	G	G	C	C	A	C	G	G	G	G	C	C	G	G	C	C	A	A	A	G	A	A	G	G	G	G	G	G	G	G	G	G	A	A	C	C	C	C	C	C	A	A	A	A	A	A	G	G	A	A	A	A	A	A	G	G	A	G	A	A	G	G	G	G	G	G	A	A	A	A	A	A	G	G	A	A	A	A	G	G	G	G	A	A	G	G	G	G	G	G	C	C	A	A	G	G	A	A	G	G	A	G	G	G	A	A	A	A	A	A	A	A	G	G	G	G	A	A	G	G	G	G	C	C	A	A	G	G	G	G	G	G	A	A	A	G	A	A	A	A	A	A	G	G	A	A	A	A	A	G	A	A	G	G	G	G	G	G	G	G	C	C	G	G	A	A	G	G	G	G	G	G	A	A	A	A	A	A	A	A	G	G	A	A	G	G	A	A	G	G	A	A	G	G	G	G	G	G	A	A	G	G	A	A	A	A	A	A	G	G	G	G	G	G	A	A	A	A	G	G	G	G	G	G	A	A	G	G	G	G	A	A	A	A	A	A	A	A	A	G	G	G	G	G	G	G	A	A	C	C	A	A	G	G	G	G	G	G	G	G	A	A	G	G	G	G	G	G	A	A	G	G	A	A	0	0	G	G	C	C	A	A	A	A	G	G	G	G	G	G	A	A	A	A	A	A	G	G	A	A	A	A	G	G	A	A	A	A	C	C	G	G	A	A	G	G	A	A	A	A	G	G	G	G	G	G	A	A	A	A	G	G	G	G	A	A	G	G	G	G	A	A	G	G	G	G	A	A	A	A	G	G	G	G	A	A	A	A	A	A	A	A	0	0	G	G	G	G	G	G	A	A	G	G	G	G	A	A	G	G	G	G	A	G	G	G	A	A	G	G	G	G	G	G	A	A	C	C	G	G	G	G	G	G	A	A	G	G	A	A	A	A	A	G	A	A	A	A	G	G	C	C	G	G	A	A	G	G	G	G	C	C	C	C	C	C	G	G	G	G	G	G	G	G	C	C	G	G	A	A	A	A	A	A	A	A	C	C	A	A	G	G	A	A	G	G	A	A	A	A	A	A	C	C	G	G	G	G	A	A	A	A	G	G	A	A	A	A	G	G	A	A	G	G	G	G	A	A	A	A	A	A	C	C	G	G	A	A	G	G	A	G	G	G	G	G	G	G	G	G	A	G	G	G	A	G	A	C	A	C	A	G	A	A	A	A	G	G	A	G	A	A	A	A	C	C	A	C	A	G	A	A	G	G	A	C	G	G	G	G	G	G	A	G	G	G	A	A	A	A	A	A	A	G	G	G	A	G	A	G	A	G	G	G	A	A	A	A	A	G	G	G	G	G	A	A	A	A	A	A	A	G	A	A	A	G	A	A	G	G	A	A	G	G	G	G	A	G	G	G	A	C	C	C	A	C	C	C	A	A	G	G	A	A	A	G	A	G	A	G	A	G	A	G	G	G	A	A	G	G	A	G	A	A	G	G	G	G	A	C	G	G	C	C	A	G	A	G	A	G	G	G	G	G	C	C	G	G	A	G	A	G	G	G	G	G	A	G	A	G	A	G	A	C	G	G	A	G	A	A	A	G	A	G	A	A	G	G	A	G	A	A	G	G	G	G	A	G	G	G	G	G	A	G	A	A	A	A	G	G	G	G	A	A	G	G	A	G	G	G	G	G	A	G	A	G	A	A	G	G	G	G	A	C	A	G	A	G	G	G	A	A	A	G	A	G	A	A	A	C	A	G	G	G	G	G	A	G	A	A	C	C	A	A	G	G	A	A	A	A	A	G	A	A	G	G	A	C	A	G	A	G	A	G	G	G	G	G	G	G	G	G	A	A	A	G	A	G	A	G	A	A	G	G	A	A	A	A	A	G	C	C	A	G	G	G	A	G	A	A	A	A	A	A	A	G	G	G	G	G	G	G	A	A	A	C	C	C	A	G	A	A	G	G	A	A	A	A	A	G	G	G	A	G	G	G	G	G	G	G	G	G	A	A	G	G	A	A	A	G	G	G	A	A	A	G	G	G	C	C	G	G	A	A	A	A	G	G	A	G	A	G	G	G	G	G	A	A	G	G	A	A	A	G	G	G	G	G	A	A	A	A	A	A	A	C	G	G	A	G	A	G	G	G	A	G	G	G	A	A	A	A	G	G	G	G	0	0	G	G	A	C	A	G	A	G	A	A	G	G	G	G	G	G	G	G	A	A	A	A	A	G	G	G	C	C	G	G	G	G	A	A	G	G	A	G	A	A	C	C	G	G	A	A	A	A	C	C	G	G	G	G	A	A	G	G	A	A	A	A	G	G	G	G	G	G	G	G	A	A	A	A	G	G	G	G	C	C	A	G	A	G	A	G	A	A	A	G	G	G	A	G	G	G	A	G	A	G	G	G	A	C	G	G	A	A	G	G	A	G	C	C	A	G	G	G	G	G	A	G	A	C	G	G	G	G	G	G	A	A	A	G	A	A	A	A	A	A	A	G	G	G	A	A	A	A	C	C	A	A	G	G	G	G	A	G	A	A	G	G	C	C	G	G	A	A	G	G	A	A	A	A	G	G	A	G	G	G	A	A	A	A	A	A	A	A	A	A	G	G	A	A	G	G	A	A	G	G	A	A	A	A	G	G	G	G	G	G	A	G	A	A	A	C	G	G	G	G	G	G	G	G	C	C	G	G	A	G	C	C	A	G	A	G	G	G	A	G	C	C	G	G	A	A	G	G	G	G	A	A	C	C	G	G	A	G	A	A	A	A	A	A	A	A	C	C	G	G	A	C	G	G	G	G	G	G	A	G	G	G	A	A	A	G	A	G	A	A	A	A	A	A	A	A	A	G	A	G	A	G	G	G	A	C	A	A	C	C	A	A	A	G	A	A	A	G	A	A	A	A	A	A	C	C	G	G	A	A	A	A	A	C	C	C	A	G	A	A	A	G	G	G	A	A	G	G	G	G	A	A	G	G	G	G	A	A	A	A	A	A	A	G	A	A	G	G	A	G	A	C	A	G	A	A	C	C	A	A	A	A	A	A	G	G	G	G	G	G	A	G	A	A	A	A	A	A	A	A	A	G	A	A	G	G	A	G	A	A	A	G	A	G	C	C	A	G	A	A	A	G	A	A	G	G	G	G	A	G	A	G	G	G	G	G	A	G	A	G	G	G	G	G	G	G	A	G	A	A	G	G	C	C	G	G	A	A	A	G	A	A	A	A	A	A	0	0	G	G	G	G	A	A	A	C	G	G	G	G	A	G	G	G	G	G	G	G	A	A	G	G	C	C	G	G	G	G	A	A	G	G	A	G	C	C	C	C	C	C	G	G	A	G	A	A	A	G	A	C	G	G	G	G	A	A	A	A	G	G	C	C	G	G	A	G	C	C	A	G	G	G	G	G	G	G	G	G	G	G	A	A	C	C	G	G	A	G	G	G	C	C	A	G	A	C	G	G	G	G	0	0	C	C	G	G	A	G	A	G	G	G	A	A	A	A	C	C	A	A	G	G	G	G	A	A	A	A	A	G	A	C	G	G	G	G	G	G	A	A	G	G	G	G	G	G	A	A	A	A	G	G	G	G	G	G	A	G	A	G	A	A	A	A	A	A	G	G	G	G	G	G	A	G	A	A	A	G	G	G	A	G	A	A	A	G	G	G	A	A	C	C	C	C	G	G	A	C	A	A	G	G	G	G	G	G	A	G	G	G	G	G	G	G	G	G	G	G	A	C	G	G	G	G	A	G	G	G	G	G	A	A	A	G	G	G	G	G	A	G	A	G	A	G	A	A	G	G	A	A	A	G	A	G	A	G	G	G	G	G	G	G	A	G	A	A	G	G	C	C	A	G	A	A	G	G	A	G	A	A	G	G	A	G	A	G	A	C	A	A	A	G	G	G	C	C	A	A	A	A	A	A	A	G	A	A	A	G	A	G	A	A	G	G	A	G	G	G	G	G	G	G	A	G	G	G	A	C	A	A	C	C	A	A	G	G	G	G	A	A	C	C	A	G	A	G	G	G	G	G	G	G	A	A	C	C	A	A	G	G	G	G	A	G	A	A	G	G	G	G	A	A	G	G	A	G	A	G	A	G	A	A	A	G	G	G	A	G	A	G	A	G	A	G	A	A	A	A	G	G	G	G	A	A	A	G	C	C	A	G	A	G	G	G	G	G	A	G	C	C	A	G	A	A	G	G	G	G	C	C	A	A	A	A	A	G	C	C	A	A	A	A	C	C	A	G	A	G	A	G	C	C	G	G	A	A	A	G	G	G	A	A	A	A	A	G	G	G	A	G	A	G	G	G	G	G	G	G	A	A	A	G	A	G	A	A	A	A	G	G	G	G	A	A	A	A	G	G	G	G	A	A	C	C	A	A	G	G	G	G	G	G	G	G	A	A	A	G	A	C	A	G	G	G	A	G	A	A	G	G	C	C	A	A	C	C	A	G	C	C	G	G	A	C	A	G	A	G	A	G	G	G	G	G	C	C	A	G	C	C	A	G	G	G	A	A	G	G	A	A	A	G	A	A	G	G	A	G	A	A	G	G	A	G	G	G	A	A	A	A	A	A	C	C	G	G	A	G	A	G	G	G	A	G	C	C	G	G	G	G	A	C	G	G	A	C	A	C	A	A	G	G	G	G	A	A	G	G	C	C	A	C	A	G	G	G	A	G	G	G	A	A	A	A	A	A	G	G	A	C	A	A	A	A	A	A	A	A	A	G	A	G	G	G	A	G	G	G	A	A	A	G	A	A	A	A	A	C	A	C	G	G	G	G	A	G	A	G	A	A	C	C	A	C	G	G	A	C	G	G	A	A	A	G	G	G	C	C	C	C	A	G	A	A	A	A	A	G	G	G	C	C	C	C	G	G	A	A	A	A	A	G	A	A	A	A	A	G	A	G	A	G	G	G	G	G	G	G	A	G	G	G	A	A	A	G	A	C	A	G	A	G	G	G	A	A	A	A	A	G	G	G	A	A	G	G	A	G	A	G	G	G	A	G	A	G	G	G	G	G	A	G	0	0	G	G	A	A	A	C	C	C	C	C	A	C	C	C	A	G	A	G	G	G	C	C	G	G	G	G	G	G	A	G	A	G	A	C	A	G	A	G	A	A	G	G	A	A	G	G	G	G	A	C	A	A	A	A	A	G	A	G	A	G	A	G	G	G	A	A	A	G	A	G	G	G	A	A	A	G	G	G	A	A	A	G	A	A	A	G	G	G	C	C	G	G	G	G	C	C	A	A	C	C	C	C	A	G	G	G	A	A	A	G	A	A	C	C	A	A	G	G	A	C	A	A	G	G	G	G	A	G	G	G	G	G	A	A	A	A	C	C	A	G	G	G	G	G	A	G	A	G	A	G	A	A	A	G	A	G	A	G	G	G	A	A	G	G	G	G	G	G	A	G	A	G	A	G	G	G	G	G	A	G	A	A	G	G	A	G	A	A	G	G	A	G	A	G	A	A	A	G	A	C	G	G	G	G	A	A	G	G	A	A	A	A	G	G	A	A	G	G	A	C	G	G	A	G	G	G	C	C	C	C	A	A	A	A	G	G	A	A	G	G	G	G	C	C	G	G	A	A	A	C	A	A	G	G	A	C	A	G	A	G	G	G	G	G	G	G	A	C	A	G	A	G	A	G	A	A	G	G	A	A	A	G	A	G	A	G	A	A	A	A	A	C	G	G	A	A	G	G	G	G	0	0	G	G	G	G	G	G	G	G	A	A	C	C	A	G	G	G	A	A	A	G	A	A	A	G	C	C	A	A	G	G	G	G	A	G	A	C	G	G	A	A	A	A	A	G	G	G	G	G	A	A	A	G	G	G	G	G	A	A	C	C	G	G	G	G	G	G	A	A	A	C	A	G	A	G	G	G	A	A	G	G	G	G	G	G	A	A	A	G	G	G	A	G	G	G	G	G	A	G	C	C	G	G	G	G	G	G	A	G	G	G	A	G	A	A	A	A	A	G	A	G	A	G	A	G	A	G	A	C	G	G	G	G	A	G	A	G	G	G	A	G	A	A	A	G	G	G	A	G	G	G	A	G	G	G	A	A	G	G	A	G	0	0	A	G	A	G	G	G	A	G	A	A	A	G	A	G	A	G	A	C	A	A	A	G	A	A	C	C	A	A	G	G	G	G	G	G	A	G	G	G	A	A	A	A	G	G	A	A	G	G	A	A	A	A	G	G	A	A	A	A	C	C	G	G	A	A	A	A	G	G	A	G	0	0	A	A	A	A	G	G	G	G	A	G	A	G	A	A	G	G	G	G	A	A	G	G	A	G	A	A	G	G	G	G	A	A	G	G	C	C	G	G	A	A	G	G	G	G	G	G	A	A	G	G	G	G	A	A	C	C	G	G	A	A	G	G	A	A	A	A	A	A	G	G	A	A	A	G	C	C	A	G	G	G	G	G	A	A	A	A	G	G	G	G	A	C	G	G	A	A	A	A	G	G	A	C	G	G	A	A	G	G	A	A	G	G	G	G	A	A	A	A	A	G	A	A	C	C	A	G	G	G	A	G	G	G	0	0	G	G	G	G	G	G	A	G	G	G	G	G	A	A	G	G	G	G	A	A	G	G	A	A	A	G	A	G	A	A	G	G	C	C	G	G	G	G	A	A	A	G	A	A	C	C	G	G	A	G	G	G	A	A	G	G	A	A	G	G	G	G	A	G	A	A	A	G	G	G	A	A	G	G	G	G	A	A	A	A	A	G	A	A	G	G	G	G	A	A	G	G	A	A	A	A	G	G	0	0	A	A	G	G	A	A	0	0	A	A	G	G	G	G	A	G	G	G	A	A	G	G	A	G	A	A	G	G	A	A	A	A	C	C	A	A	G	G	A	G	A	A	A	A	A	A	G	G	G	G	A	A	G	G	A	A	0	0	A	A	G	G	A	A	G	G	C	C	G	G	G	G	A	A	A	A	G	G	A	A	G	G	C	C	G	G	G	G	A	A	A	A	G	G	A	A	A	A	G	G	A	G	G	G	C	C	A	A	A	A	A	C	A	A	A	A	A	G	G	G	A	A	G	G	A	A	G	G	A	G	G	G	A	A	G	G	A	A	0	0	A	A	C	C	A	A	C	C	A	A	C	C	A	G	G	G	G	G	C	C	C	C	A	G	A	A	G	G	A	A	G	G	A	A	G	G	G	G	A	A	G	G	G	G	0	0	A	C	G	G	A	A	A	A	G	G	G	G	A	A	G	G	G	G	G	G	A	A	G	G	A	A	A	A	C	C	A	A	A	A	G	G	A	A	G	G	A	A	G	G	G	G	G	G	A	G	G	G	C	C	A	A	G	G	G	G	A	A	A	A	G	G	G	G	A	A	A	A	G	G	A	A	A	A	G	G	G	G	G	G	A	A	A	A	G	G	A	A	A	G	A	A	G	G	G	G	A	A	G	G	A	A	G	G	C	C	A	A	G	G	A	A	A	A	A	A	A	A	G	G	G	G	G	G	G	G	G	G	A	C	G	G	C	C	G	G	G	G	A	A	C	C	G	G	A	A	G	G	C	C	A	A	G	G	A	A	A	A	G	G	A	G	A	A	0	0	A	A	C	C	A	A	A	A	A	G	G	G	A	G	A	C	G	G	G	G	A	A	A	C	G	G	G	G	A	G	A	A	G	G	C	C	A	G	A	A	C	C	G	G	G	G	G	G	A	A	C	C	G	G	A	G	A	A	A	A	A	A	G	G	A	G	G	G	A	G	A	G	A	A	A	C	A	A	A	G	A	A	A	G	A	G	A	G	A	G	A	G	A	A	A	G	A	C	A	A	A	C	A	A	G	G	G	G	A	G	A	A	A	A	G	G	A	G	A	A	A	G	A	G	A	G	A	G	G	G	G	G	A	A	G	G	G	G	A	A	A	G	A	A	G	G	A	G	G	G	A	G	G	G	A	C	G	G	A	G	G	G	A	G	G	G	G	G	G	G	A	A	A	A	C	C	A	A	A	G	G	G	A	A	A	A	G	G	G	G	A	G	A	G	G	G	A	A	A	G	A	G	A	G	A	A	A	G	G	G	A	G	G	G	A	A	G	G	A	A	G	G	G	G	A	A	A	A	G	G	A	A	A	G	G	G	A	A	A	A	A	A	C	C	A	A	A	G	A	C	A	A	G	G	A	A	A	C	A	A	G	G	G	G	C	C	A	G	C	C	G	G	A	A	A	G	G	G	A	A	G	G	G	G	G	G	A	A	A	G	G	G	A	A	A	A	A	A	A	A	A	G	G	G	G	G	A	G	A	G	G	G	G	G	A	G	A	G	A	G	G	G	A	G	A	C	G	G	G	G	A	C	A	G	G	G	A	A	A	G	G	G	A	G	A	A	A	A	A	A	A	G	A	G	A	A	A	G	C	C	A	G	G	G	G	G	A	A	A	G	A	G	A	G	A	A	A	A	A	A	G	G	A	A	G	G	A	A	A	A	G	G	A	A	G	G	G	G	A	A	C	C	G	G	G	G	G	G	G	G	A	A	A	A	G	G	G	G	A	A	G	G	G	G	A	A	G	G	G	G	G	G	A	A	0	0	A	A	A	A	A	A	A	A	A	A	A	A	A	A	G	G	A	A	G	G	G	G	G	G	A	A	G	G	G	G	G	G	A	A	A	A	A	A	G	G	G	G	C	C	G	G	G	G	A	A	A	A	A	A	A	A	A	A	G	G	A	A	C	C	G	G	G	G	G	G	C	C	A	A	G	G	C	C	C	C	A	A	A	A	A	A	A	A	C	C	A	A	G	G	G	G	G	G	C	C	A	A	G	G	G	G	A	A	C	C	A	A	A	A	A	A	C	C	G	G	G	G	G	G	A	A	G	G	A	A	G	G	G	G	A	A	G	G	A	A	G	G	C	C	A	A	A	A	G	G	A	A	G	G	A	A	A	A	G	G	A	A	C	C	G	G	G	G	A	A	G	G	A	A	G	G	A	A	A	A	A	A	A	A	G	G	G	G	A	A	A	A	G	G	G	G	G	G	G	G	A	A	A	A	A	A	A	A	A	A	A	A	C	C	A	A	G	G	G	G	A	A	G	G	G	G	A	A	G	G	A	A	A	A	G	G	A	A	G	G	G	G	A	A	G	G	G	G	A	A	G	G	G	G	G	G	A	A	A	A	G	G	A	A	A	A	G	G	A	A	A	A	G	G	G	G	G	G	A	A	G	G	G	G	C	C	A	A	A	A	A	A	G	G	G	G	C	C	0	0	G	G	A	A	A	A	A	A	G	G	G	G	A	A	C	C	G	G	A	A	A	A	A	A	G	G	G	G	A	A	A	A	G	G	C	C	G	G	A	A	A	A	G	G	G	G	A	A	A	A	G	G	A	A	G	G	G	G	G	G	A	A	G	G	G	G	A	A	A	A	A	A	A	A	A	A	A	A	G	G	G	G	G	G	A	A	A	A	A	A	G	G	A	A	G	G	G	G	A	A	A	A	A	A	C	C	A	A	G	G	A	A	A	A	G	G	A	A	A	A	A	A	C	C	A	A	A	A	C	C	G	G	A	A	C	C	G	G	A	A	G	G	A	A	G	G	A	A	G	G	A	A	A	A	A	A	G	G	G	G	A	A	G	G	A	A	C	C	A	A	A	A	A	A	A	A	G	G	C	C	C	C	G	G	G	G	A	A	G	G	C	C	0	0	G	G	C	C	A	A	A	A	A	A	G	G	G	G	A	A	A	A	G	G	G	G	A	A	G	G	A	A	0	0	A	A	A	A	A	A	A	G	G	G	G	G	G	G	A	A	G	G	C	C	C	C	A	A	G	G	C	C	C	C	A	A	G	G	A	A	A	A	A	A	G	G	A	A	G	G	G	G	A	A	G	G	G	G	A	A	G	G	A	A	A	A	C	C	C	C	A	A	C	C	G	G	A	A	C	C	A	A	A	A	G	G	G	G	C	C	G	G	G	G	G	G	A	A	C	C	A	A	A	A	A	A	G	G	A	A	A	A	A	A	G	G	G	G	G	G	G	G	G	G	G	G	G	G	G	G	C	C	G	G	A	A	G	G	G	G	G	G	G	G	G	G	G	G	A	A	A	A	G	G	G	G	G	G	A	A	G	G	A	A	G	G	G	G	A	A	A	A	G	G	A	A	A	A	C	C	A	A	A	A	G	G	G	G	A	A	C	C	G	G	A	A	C	C	G	G	C	C	A	A	A	A	A	A	A	A	C	C	G	G	A	A	G	G	A	A	A	A	C	C	G	G	A	A	G	G	G	G	A	A	A	A	G	G	G	G	A	A	A	A	A	A	G	G	A	A	C	C	C	C	G	G	C	C	G	G	A	A	A	A	G	G	G	G	G	G	A	A	A	A	A	A	A	A	G	G	G	G	A	A	G	G	A	A	A	A	A	A	G	G	A	A	A	A	G	G	C	C	G	G	A	A	A	A	G	G	A	A	G	G	G	G	C	C	A	A	G	G	A	A	G	G	A	A	C	C	A	A	G	G	G	G	G	G	A	A	A	A	A	A	A	A	G	G	G	G	G	G	C	C	A	A	A	A	G	G	C	C	G	G	G	G	G	G	G	G	G	G	A	A	A	A	A	A	G	G	A	A	G	G	G	G	C	C	A	A	G	G	A	A	C	C	A	A	A	A	G	G	A	A	C	C	G	G	C	C	A	A	G	G	G	G	A	A	C	C	G	G	A	A	G	G	A	A	A	A	A	A	A	A	A	A	A	A	A	A	A	A	C	C	C	C	C	C	G	G	G	G	0	0	C	C	A	A	G	G	A	A	G	G	A	A	0	0	A	A	G	G	A	A	G	G	G	G	G	G	A	A	A	A	A	A	A	A	G	G	A	A	G	G	G	G	0	0	C	C	A	A	A	A	G	G	A	A	A	A	A	A	G	G	A	A	G	G	A	A	A	A	A	A	G	G	G	G	A	A	A	A	A	A	G	G	G	G	G	G	A	A	C	C	A	A	A	A	A	A	A	A	G	G	A	A	A	A	A	A	A	A	A	A	G	G	G	G	A	A	A	A	G	G	G	G	G	G	G	G	G	G	A	A	G	G	G	G	A	A	G	G	G	G	A	A	A	A	T	T	G	G	G	G	G	G	A	A	A	A	A	A	G	G	A	A	G	G	G	G	G	G	G	G	A	A	A	A	A	A	A	G	A	A	A	A	G	G	A	G	A	A	G	G	G	G	A	A	G	G	A	G	A	G	A	G	G	G	G	G	A	A	A	G	G	G	A	A	A	G	A	C	A	C	A	G	A	A	A	A	A	G	G	G	A	A	A	A	A	A	G	G	G	G	A	G	G	G	G	G	G	G	A	A	A	G	G	G	0	0	0	0	C	C	A	A	C	C	A	A	A	G	A	G	A	A	A	G	0	0	A	A	A	C	G	G	A	A	A	C	A	A	G	G	A	C	A	G	A	G	A	G	A	A	A	A	A	G	A	A	G	G	A	G	G	G	A	A	G	G	A	G	A	A	A	C	A	A	G	G	G	G	A	G	A	A	A	G	A	G	A	G	G	G	A	G	A	G	G	G	A	G	A	G	A	G	A	C	0	0	A	G	A	A	G	G	A	G	G	G	G	G	G	G	G	G	A	C	G	G	G	G	A	A	A	A	A	A	C	C	G	G	C	C	A	G	A	G	A	G	A	G	A	A	A	C	A	G	C	C	C	C	A	A	A	C	C	C	A	G	A	A	G	G	G	G	A	C	A	G	A	A	A	A	A	G	G	G	G	G	A	G	G	G	A	G	A	A	A	G	A	A	A	G	G	G	C	C	A	C	A	G	A	G	A	A	A	G	G	G	A	G	A	G	A	G	C	C	A	A	A	A	A	A	A	G	A	A	A	A	A	G	G	G	A	C	A	G	A	A	A	A	G	G	A	A	A	C	C	C	G	G	A	G	G	G	G	G	A	A	A	A	G	G	A	A	A	C	G	G	A	G	A	A	C	C	A	C	G	G	A	A	G	G	A	G	A	A	G	G	G	G	A	G	G	G	A	A	G	G	G	G	A	G	A	A	A	A	A	A	A	A	A	G	G	G	C	C	A	G	A	A	G	G	A	G	A	G	G	G	A	A	A	G	G	G	A	A	A	G	A	G	G	G	A	C	A	G	A	A	G	G	C	C	G	G	C	C	G	G	A	C	G	G	C	C	G	G	G	G	A	A	G	G	A	G	A	A	A	A	0	0	G	G	A	G	A	G	A	A	A	A	A	A	A	G	C	C	G	G	A	C	A	C	A	G	C	C	A	G	G	G	A	A	C	C	A	G	A	G	G	G	G	G	A	A	A	G	A	G	G	G	G	G	G	G	G	G	A	A	G	G	A	A	C	C	A	G	A	G	A	G	A	G	G	G	G	G	G	G	A	G	A	G	G	G	G	G	G	G	A	G	A	G	A	C	A	A	G	G	A	G	A	G	A	G	C	C	G	G	A	A	G	G	A	G	G	G	A	A	A	A	A	G	A	A	G	G	A	G	G	G	G	G	G	G	A	A	A	A	A	A	A	A	A	A	G	G	0	0	G	G	A	A	G	G	G	G	G	G	G	G	G	G	A	G	G	G	C	C	A	A	G	G	G	G	A	G	C	C	G	G	A	A	A	G	A	A	A	A	A	A	A	G	A	A	G	G	A	G	A	C	G	G	G	G	A	A	A	A	A	G	A	A	G	G	G	G	G	G	A	C	A	G	G	G	A	G	A	G	A	G	G	G	A	G	A	G	C	C	G	G	G	G	G	G	G	G	A	C	G	G	G	G	A	A	G	G	A	C	A	A	A	A	A	A	G	G	G	G	A	A	A	G	A	A	A	C	G	G	A	G	A	G	G	G	A	A	A	A	A	A	G	G	A	G	A	G	A	C	C	C	G	G	G	G	C	C	G	G	A	G	A	A	G	G	G	G	G	G	A	G	A	A	A	G	A	G	A	A	G	G	G	G	A	G	A	A	A	G	G	G	G	G	A	G	A	A	A	G	G	G	A	G	A	C	A	C	G	G	G	G	A	C	G	G	G	G	G	G	A	A	A	C	A	G	A	A	C	C	A	A	A	A	A	A	A	G	A	A	A	A	G	G	A	A	A	C	A	A	G	G	A	A	C	C	A	A	G	G	G	G	G	G	C	C	A	G	G	G	G	G	A	C	A	G	G	G	G	G	A	A	A	A	A	A	A	G	G	G	A	G	G	G	A	A	A	A	G	G	A	C	A	C	A	C	A	G	A	G	A	G	A	G	A	G	G	G	G	G	C	C	G	G	A	G	G	G	C	C	A	G	G	G	A	C	G	G	G	G	G	G	A	A	G	G	A	A	A	A	G	G	G	G	G	G	A	A	G	G	G	G	A	A	A	A	A	A	A	A	G	G	A	C	G	G	A	A	A	C	A	A	A	A	G	G	G	G	G	G	G	G	A	A	A	A	G	G	A	A	G	G	C	C	A	A	A	A	A	G	A	G	G	G	C	C	A	A	C	C	A	A	G	G	A	A	A	A	A	A	C	C	G	G	C	C	G	G	A	A	A	G	A	A	A	A	G	G	A	A	C	C	A	A	G	G	G	G	A	A	A	G	G	G	A	G	G	G	A	G	A	G	A	G	G	G	A	G	G	G	G	G	A	A	A	A	A	A	C	C	C	C	A	G	A	C	A	G	A	C	A	G	A	A	A	A	G	G	G	G	A	G	A	G	A	A	A	G	A	G	G	G	A	A	G	G	A	A	C	C	A	A	A	A	A	A	A	A	G	G	A	G	A	A	A	G	A	A	A	G	G	G	A	G	A	C	G	G	G	G	G	G	A	C	G	G	A	A	A	A	A	G	A	C	G	G	A	G	A	G	G	G	G	G	G	G	A	A	G	G	G	G	A	A	A	G	A	G	G	G	A	A	A	A	A	G	A	A	A	A	C	C	A	A	G	G	A	A	A	G	G	G	A	G	A	A	G	G	A	C	A	G	G	G	A	G	A	A	A	G	A	A	A	C	A	A	A	A	A	A	A	A	A	G	C	C	G	G	A	G	C	C	A	A	A	A	G	G	A	G	G	G	A	G	A	A	A	G	A	G	C	C	G	G	G	G	G	G	A	C	A	A	A	C	A	G	A	A	G	G	A	C	A	A	G	G	A	G	A	A	G	G	A	G	A	A	A	A	G	G	G	G	A	A	A	A	A	C	G	G	C	C	C	C	G	G	G	G	A	C	A	A	A	A	A	G	A	G	C	C	A	A	A	G	G	G	G	G	G	G	G	G	A	C	A	G	G	G	A	C	A	A	A	G	A	A	A	A	A	A	G	G	G	G	G	G	A	A	G	G	A	A	A	G	G	G	C	C	A	A	A	A	G	G	A	A	G	G	A	A	A	G	A	C	G	G	A	G	C	C	A	G	G	G	A	G	A	G	A	G	A	G	G	G	G	G	A	G	G	G	A	A	A	A	A	A	A	A	A	G	A	A	A	G	G	G	A	A	G	G	A	G	A	A	A	A	C	C	G	G	A	C	A	C	A	G	A	A	A	G	G	G	C	C	0	0	G	G	G	G	G	G	G	G	G	G	A	G	G	G	G	G	G	G	G	G	A	A	G	G	A	A	G	G	A	A	G	G	G	G	A	A	C	C	A	G	A	A	A	G	G	G	A	A	A	A	A	A	A	A	G	G	A	A	A	A	A	A	A	G	A	A	G	G	A	A	G	G	G	G	A	A	A	C	A	G	A	G	A	G	A	G	A	G	G	G	G	G	A	A	A	G	A	G	G	G	A	G	A	C	G	G	G	G	A	A	A	C	C	C	A	A	A	G	G	G	A	A	A	G	G	G	G	G	A	A	A	A	A	G	A	A	A	C	A	G	G	G	A	G	A	A	A	A	A	G	C	C	G	G	A	G	A	A	A	G	A	A	A	G	G	G	A	G	A	C	A	G	A	A	A	A	G	G	G	G	G	G	C	C	A	A	G	G	A	G	A	A	A	A	A	G	C	C	A	A	A	A	A	G	A	G	G	G	A	A	A	C	G	G	G	G	A	A	A	G	G	G	G	G	A	A	A	A	A	A	A	A	A	A	G	G	G	G	A	A	A	G	C	C	A	A	G	G	G	G	A	C	G	G	A	G	A	A	A	G	A	G	C	C	A	G	A	A	A	G	C	C	A	A	A	C	A	A	G	G	G	G	A	A	A	A	A	G	G	G	A	A	C	C	A	A	A	A	A	C	A	A	A	A	A	G	A	A	G	G	A	A	A	C	G	G	A	A	G	G	A	C	G	G	A	G	G	G	G	G	A	A	A	G	G	G	G	G	A	A	A	G	G	G	A	G	A	G	G	G	A	G	A	A	G	G	G	G	G	G	A	G	A	A	A	G	A	G	A	A	G	G	G	G	G	G	A	C	A	A	G	G	G	G	A	A	A	C	A	G	G	G	A	A	G	G	A	G	A	G	G	G	A	G	G	G	A	G	A	A	A	A	A	A	A	A	A	A	G	G	A	A	A	G	A	G	A	G	A	G	A	A	G	G	A	G	A	G	A	G	A	C	A	C	A	A	G	G	A	G	A	G	A	A	A	C	A	G	A	A	A	G	A	C	A	A	C	C	A	G	A	G	G	G	A	A	A	G	A	A	A	A	A	A	G	G	A	A	A	A	A	C	G	G	G	G	A	C	G	G	A	G	A	G	G	G	A	G	A	G	A	G	A	G	A	C	A	A	A	G	A	A	A	A	G	G	G	G	G	G	A	G	A	G	A	C	G	G	A	G	G	G	A	A	G	G	A	G	A	A	G	G	0	0	G	G	A	A	A	G	A	A	A	G	A	A	A	G	G	G	G	G	A	A	A	A	A	A	G	G	A	A	C	C	A	A	G	G	G	G	G	G	G	G	G	G	G	G	G	G	G	G	G	G	C	C	G	G	G	G	C	C	A	A	G	G	A	A	A	C	A	A	G	G	A	G	G	G	A	G	A	G	G	G	G	G	A	G	C	C	A	A	G	G	A	A	G	G	A	G	G	G	A	C	G	G	A	G	A	G	A	G	A	G	C	C	A	C	C	C	G	G	G	G	A	A	A	A	A	G	A	A	G	G	0	0	A	A	A	G	G	G	A	C	A	G	C	C	A	A	A	G	A	A	G	G	G	G	A	G	A	A	G	G	A	A	A	G	A	A	A	A	A	G	A	A	A	A	G	G	C	C	A	G	A	A	A	G	A	A	G	G	G	G	A	C	G	G	G	G	G	G	C	C	A	C	A	A	C	C	G	G	G	G	A	A	G	G	C	C	A	A	G	G	C	C	A	C	A	A	C	C	G	G	C	C	G	G	A	G	A	A	A	A	A	A	A	G	G	G	A	C	G	G	A	A	A	G	G	G	G	G	C	C	A	A	G	G	A	A	A	A	A	A	A	G	G	G	A	A	A	C	A	A	A	A	C	C	A	G	A	G	G	G	A	G	G	G	A	A	A	G	A	G	C	C	A	C	A	A	A	G	G	G	A	A	A	A	A	C	A	G	A	G	C	C	G	G	0	0	A	G	A	G	G	G	A	G	A	G	A	G	A	G	A	A	G	G	A	A	C	C	A	A	A	A	G	G	G	G	A	A	C	C	A	A	A	G	C	C	A	C	A	A	A	C	A	G	A	G	G	G	G	G	0	0	A	G	G	G	A	A	A	A	A	G	A	G	A	G	G	G	C	C	C	C	A	A	G	G	G	G	A	A	C	C	A	A	A	G	G	G	G	G	A	G	G	G	C	C	A	A	A	G	G	G	G	G	C	C	A	G	A	G	G	G	A	G	G	G	G	G	G	G	A	G	A	A	C	C	A	A	A	G	A	A	A	G	A	G	A	A	G	G	A	A	A	A	G	G	G	G	G	G	A	A	C	C	A	G	A	G	A	A	A	A	A	G	A	G	A	G	A	C	A	A	G	G	A	G	G	G	A	G	G	G	G	G	C	C	G	G	A	A	A	G	A	C	A	A	A	A	A	C	A	G	G	G	A	G	G	G	A	A	A	G	A	A	G	G	A	A	A	A	C	C	G	G	A	G	A	G	A	A	A	A	G	G	G	G	A	G	G	G	A	A	G	G	G	G	A	G	G	G	C	C	G	G	A	A	A	A	G	G	A	A	A	A	A	C	A	C	A	G	A	G	A	G	G	G	A	A	A	A	G	G	G	G	A	C	A	A	A	C	A	G	A	G	G	G	G	G	A	A	G	G	G	G	G	G	G	G	G	G	A	G	0	0	C	C	A	A	G	G	G	G	A	A	A	A	A	G	A	A	A	C	A	G	A	G	C	C	A	G	A	A	A	G	A	A	0	0	C	C	G	G	A	G	A	G	A	A	G	G	A	A	G	G	A	A	G	G	G	G	G	G	G	G	A	G	A	A	A	G	G	G	A	A	G	G	G	G	A	A	G	G	A	G	A	G	A	C	A	C	G	G	G	G	A	G	A	A	A	G	A	C	A	G	A	G	G	G	A	A	A	G	A	A	G	G	G	G	A	A	C	C	G	G	G	G	A	A	A	A	A	A	C	C	0	0	A	C	G	G	A	G	A	A	A	A	G	G	G	G	A	G	G	G	C	C	A	A	G	G	A	G	G	G	A	G	C	C	A	A	A	A	A	A	G	G	A	A	A	A	A	A	A	A	A	G	A	G	G	G	A	G	G	G	A	A	A	A	A	A	G	G	A	A	G	G	A	A	A	A	A	A	A	C	C	C	G	G	G	G	A	A	G	G	A	A	A	A	A	G	A	G	G	G	A	A	A	A	A	A	G	G	A	G	G	G	G	G	A	A	G	G	A	G	G	G	A	G	A	A	A	A	G	G	G	G	G	G	A	A	A	A	A	C	A	G	A	G	G	G	A	A	A	G	A	A	G	G	G	G	A	A	G	G	G	G	G	G	G	G	A	A	A	A	A	G	A	G	A	G	A	G	A	G	A	G	A	A	C	C	A	A	A	A	G	G	A	A	A	G	A	G	A	C	A	A	A	A	A	A	G	G	G	G	G	G	A	G	G	G	A	A	A	G	A	A	A	A	A	A	C	C	C	C	G	G	A	A	A	A	A	G	A	G	A	G	G	G	A	A	G	G	A	A	G	G	A	A	G	G	A	C	G	G	A	G	C	C	A	A	A	G	A	G	A	G	A	G	A	G	A	A	A	A	A	G	A	A	A	G	A	A	A	A	G	G	A	G	A	G	A	G	G	G	A	G	A	A	A	C	A	A	A	C	G	G	G	G	A	A	A	A	C	C	A	G	A	G	C	C	G	G	A	G	G	G	A	G	G	G	A	A	A	G	A	A	G	G	G	G	A	A	A	A	G	G	A	G	A	A	A	C	A	G	A	A	A	G	A	A	G	G	A	G	G	G	A	G	G	G	A	G	G	G	A	G	C	C	G	G	A	G	A	A	G	G	A	G	C	C	A	G	C	C	G	G	A	G	C	C	A	C	A	A	A	G	A	A	A	G	A	G	G	G	C	C	A	A	G	G	A	A	A	G	G	G	G	G	G	G	0	0	A	A	G	G	A	A	G	G	G	G	A	A	G	G	G	G	C	C	A	A	G	G	A	A	A	G	A	G	G	G	A	G	G	G	A	G	G	G	A	G	0	0	G	G	G	G	G	G	C	C	A	A	A	A	G	G	A	G	A	A	G	G	A	A	A	G	G	G	A	A	G	G	A	G	C	C	A	G	A	A	A	G	A	G	A	A	A	A	G	G	A	G	A	G	G	G	A	A	A	G	A	A	G	G	A	A	G	G	C	C	C	C	G	G	A	G	A	A	A	G	A	C	G	G	G	G	G	G	G	G	G	G	G	G	C	C	G	G	G	G	G	G	G	G	A	G	G	G	A	A	G	G	C	C	G	G	C	C	A	A	A	G	A	G	G	G	G	G	A	G	A	A	G	G	A	A	G	G	C	C	A	C	A	G	A	G	A	G	A	C	A	A	A	G	A	C	A	A	A	G	A	A	C	C	C	C	C	C	C	C	A	C	A	A	A	A	A	G	A	A	G	G	A	C	G	G	A	A	C	C	G	G	A	A	A	A	A	C	G	G	A	A	G	G	A	A	A	G	G	G	A	A	A	A	A	G	A	G	A	C	A	C	G	G	C	C	A	G	A	A	A	A	G	G	A	A	G	G	G	G	G	G	A	C	A	A	A	A	G	G	A	G	G	G	G	G	A	G	C	C	A	A	A	A	A	G	G	G	A	G	G	G	G	G	A	G	G	G	A	A	A	A	A	A	A	A	A	A	A	G	G	G	C	C	C	C	A	C	A	A	A	G	A	A	G	G	A	A	A	A	G	G	A	G	A	A	G	G	A	A	G	G	A	A	A	A	A	G	A	A	G	G	A	A	G	G	A	G	G	G	G	G	G	G	G	G	A	G	A	A	G	G	G	G	G	G	G	G	C	C	A	G	A	G	A	A	A	G	A	A	A	G	G	G	G	G	C	C	G	G	A	A	G	G	A	A	C	C	G	G	G	G	A	A	A	G	G	G	G	G	A	A	G	G	G	G	G	G	A	A	G	G	A	G	A	A	A	G	A	A	G	G	A	A	G	G	A	G	A	A	A	A	G	G	A	C	G	G	A	G	A	A	A	C	A	A	A	G	A	A	C	C	A	A	G	G	A	A	G	G	A	G	G	G	A	G	G	G	A	G	G	G	A	G	G	G	A	A	A	A	A	A	G	G	A	G	C	C	G	G	A	C	A	A	0	0	G	G	G	G	A	G	A	A	G	G	A	G	A	A	G	G	A	A	G	G	G	G	G	G	G	G	A	G	A	G	A	G	G	G	G	G	A	A	G	G	G	G	G	G	A	G	A	A	A	G	A	G	G	G	A	A	A	A	G	G	A	G	G	G	A	C	A	A	A	G	A	C	G	G	G	G	A	C	A	G	G	G	A	C	G	G	C	C	G	G	A	G	G	G	G	G	A	A	A	G	G	G	A	A	G	G	A	G	G	G	A	A	G	G	A	G	G	G	G	G	A	A	G	G	A	G	G	G	A	A	A	A	A	A	A	G	G	G	C	C	A	A	A	A	A	G	A	A	A	G	A	A	A	A	A	A	C	C	A	G	G	G	G	G	A	A	A	A	G	G	A	G	0	0	A	G	A	A	G	G	G	G	A	G	G	G	A	A	C	C	G	G	G	G	C	C	C	C	A	A	A	G	A	G	A	G	A	A	A	G	A	G	A	G	G	G	A	C	A	C	A	G	A	A	A	G	A	C	A	G	A	G	A	G	G	G	C	C	G	G	A	A	A	G	G	G	A	A	G	G	A	G	A	G	A	G	G	G	A	A	A	G	C	C	A	A	G	G	A	A	G	G	A	A	G	G	G	G	G	G	A	A	G	G	A	A	A	A	G	G	G	G	A	A	G	G	G	G	A	A	A	A	G	G	G	G	G	G	A	G	A	A	A	G	G	G	G	G	A	A	G	G	A	A	A	G	A	G	A	A	A	A	A	A	G	G	A	A	A	G	A	G	G	G	A	A	A	C	A	A	A	C	G	G	A	A	G	G	A	G	A	G	A	G	A	A	A	A	A	A	A	G	A	A	A	G	G	G	A	A	G	G	G	G	A	G	A	G	G	G	G	G	A	G	G	G	G	G	G	G	G	G	A	G	G	G	A	A	G	G	G	G	A	G	A	A	G	G	C	C	G	G	A	A	A	G	C	C	G	G	A	A	G	G	A	A	G	G	A	G	A	C	A	A	G	G	G	G	A	A	G	G	A	G	A	G	A	A	A	G	A	A	G	G	G	G	A	A	G	G	A	A	G	G	A	A	A	A	G	G	C	C	C	C	A	G	G	G	0	0	G	G	A	G	A	A	A	G	A	C	C	C	A	A	A	G	A	A	A	G	G	G	A	G	A	A	A	A	G	G	G	G	A	G	G	G	A	A	A	A	A	G	A	G	A	C	A	G	A	G	A	G	A	G	A	G	A	A	C	C	A	A	A	G	G	G	A	G	G	G	G	G	A	G	A	G	G	G	G	G	A	G	G	G	A	G	G	G	G	G	A	C	G	G	A	A	A	A	G	G	0	0	G	G	G	G	A	A	G	G	0	0	G	G	C	C	G	G	A	A	A	A	A	A	A	A	A	A	G	G	G	G	A	A	G	G	G	G	A	A	A	A	G	G	G	G	A	A	A	A	C	C	G	G	C	C	A	A	G	G	C	C	G	G	G	G	G	G	A	A	A	A	A	A	G	G	G	G	A	A	A	A	A	A	A	A	A	A	C	C	A	A	G	G	G	G	A	A	A	A	A	A	G	G	G	G	A	A	G	G	A	A	G	G	A	A	G	G	A	A	G	G	G	G	G	G	A	A	A	A	0	0	G	G	G	G	C	C	A	A	A	A	A	A	A	A	G	G	G	G	A	A	0	0	A	A	A	A	A	A	A	A	A	A	A	A	A	A	G	G	G	G	0	0	G	G	A	A	A	A	A	A	A	A	A	A	A	A	A	A	A	A	A	A	C	C	A	A	A	A	G	G	C	C	G	G	A	A	A	A	C	C	A	A	G	G	G	G	G	G	A	A	A	A	C	C	A	A	G	G	C	C	G	G	A	A	A	A	G	G	G	G	A	A	G	G	A	A	G	G	G	G	G	G	C	C	A	A	G	G	A	A	A	A	G	G	G	G	A	A	G	G	A	A	G	G	A	G	A	A	A	A	G	G	G	G	A	A	A	G	0	0	A	A	A	G	A	A	A	A	A	A	A	A	G	G	G	G	G	G	A	A	G	G	C	C	A	G	A	G	A	A	A	A	A	A	G	G	G	G	A	C	G	G	A	A	G	G	A	A	G	G	G	G	A	A	G	G	A	A	G	G	A	G	A	G	G	G	G	G	A	A	A	G	A	G	A	G	A	A	A	A	A	A	C	C	A	A	A	G	A	A	A	A	A	G	A	C	G	G	A	A	A	C	A	A	A	C	A	G	A	A	A	G	A	G	G	G	C	C	G	G	A	G	G	G	G	G	A	G	G	G	A	G	A	G	G	G	A	G	A	G	A	G	A	A	C	C	A	A	A	G	G	G	G	G	A	A	G	G	G	G	A	A	C	C	A	G	A	G	A	G	G	G	A	A	A	G	C	C	A	G	A	A	A	A	G	G	G	G	A	A	G	G	G	G	G	G	A	C	A	G	A	A	G	G	A	A	A	G	G	G	G	G	G	G	A	G	A	G	G	G	G	G	G	G	A	A	A	G	A	A	A	G	A	G	G	G	A	G	A	A	A	A	G	G	A	G	A	A	A	A	G	G	A	A	A	A	G	G	A	G	A	A	0	0	A	G	G	G	A	G	G	G	G	G	G	G	G	G	G	G	A	C	A	G	G	G	C	C	A	A	G	G	G	G	A	G	G	G	A	A	G	G	G	G	A	A	A	A	G	G	G	G	C	C	A	A	A	G	G	G	G	G	A	G	A	A	G	G	C	C	A	A	G	G	G	G	A	A	G	G	A	A	A	A	A	G	G	G	A	A	A	A	G	G	A	A	A	A	A	G	A	G	A	G	G	G	A	G	G	G	G	G	A	A	A	G	G	G	G	G	G	G	C	C	A	C	A	G	A	C	A	A	A	G	A	G	G	G	A	G	A	G	A	A	A	A	A	G	A	G	G	G	G	G	A	G	A	C	0	0	G	G	A	A	A	G	A	A	G	G	A	A	G	G	G	G	C	C	A	G	A	C	G	G	A	A	A	G	A	G	A	G	G	G	G	G	G	G	A	A	A	A	A	G	A	A	C	C	0	0	A	A	G	G	A	G	G	G	A	C	A	A	G	G	G	G	A	A	G	G	A	G	G	G	A	A	G	G	C	C	G	G	C	C	A	G	A	C	G	G	A	G	G	G	A	A	G	G	A	A	A	A	C	C	G	G	A	A	G	G	A	G	A	A	A	C	A	C	A	G	A	G	G	G	A	A	C	C	A	G	G	G	A	A	A	G	G	G	G	G	C	C	A	G	A	G	G	G	A	C	A	A	A	A	G	G	G	G	A	A	A	A	G	G	C	C	A	A	A	G	A	G	A	C	A	G	A	A	A	G	A	A	C	C	G	G	G	G	A	C	G	G	A	A	A	G	A	A	A	G	A	G	G	G	A	A	A	A	A	A	A	G	A	A	G	G	G	G	A	G	0	0	A	G	G	G	G	G	A	G	A	A	G	G	A	G	A	G	G	G	G	G	G	G	A	A	A	A	G	G	A	G	G	G	C	C	A	G	A	A	A	G	C	C	G	G	A	A	A	A	A	C	A	A	A	G	G	G	A	C	A	A	A	G	A	G	A	A	A	G	C	C	A	A	G	G	C	C	A	A	A	C	A	A	A	A	A	G	A	G	A	G	A	G	C	C	A	G	G	G	A	G	A	A	C	C	C	C	A	G	A	G	A	A	G	G	A	G	A	A	A	A	G	G	G	G	A	A	G	G	G	G	A	G	0	0	A	A	A	A	A	G	A	A	G	G	G	G	A	A	G	G	A	G	G	G	A	A	G	G	G	G	A	G	G	G	A	A	G	G	G	G	G	G	G	G	A	A	G	G	G	G	A	A	A	A	G	G	C	C	G	G	G	G	G	G	A	A	G	G	A	A	A	A	A	A	A	A	A	A	G	G	A	G	A	A	A	A	A	G	G	G	G	G	A	A	G	G	G	G	G	G	G	G	G	G	C	C	G	G	A	A	G	G	C	C	A	A	G	G	G	G	A	A	0	0	G	G	C	C	A	A	G	G	A	A	A	A	G	G	A	A	A	G	G	G	A	G	A	A	G	G	A	C	G	G	A	G	A	A	C	C	G	G	G	G	G	G	G	G	A	A	G	G	A	A	G	G	A	A	G	G	A	A	A	C	A	G	G	G	A	G	G	G	A	G	A	A	G	G	A	G	A	A	G	G	G	G	A	A	A	G	A	G	G	G	G	G	C	C	G	G	A	G	G	G	A	G	A	A	A	A	A	A	A	A	G	G	A	A	G	G	G	G	G	G	A	G	C	C	A	G	C	C	A	G	A	G	G	G	A	C	C	C	A	A	A	A	A	A	A	A	A	A	A	A	A	A	G	G	A	G	A	G	A	C	G	G	G	G	A	G	A	A	G	G	A	A	C	C	A	G	G	G	A	A	A	A	A	G	G	G	G	G	G	G	A	G	A	A	G	G	A	A	G	G	A	C	A	A	A	G	G	G	A	A	A	G	G	G	G	G	A	G	A	G	A	G	A	A	G	G	A	G	A	A	G	G	A	A	A	C	G	G	C	C	A	G	A	A	G	G	A	G	A	G	A	A	G	G	A	G	A	A	C	C	G	G	A	A	A	C	G	G	G	G	C	C	A	C	G	G	G	G	A	G	G	G	A	G	A	A	G	G	A	G	G	G	A	A	A	A	C	C	A	G	A	A	G	G	A	A	G	G	A	G	G	G	C	C	C	C	G	G	A	A	A	A	A	A	G	G	A	A	A	A	A	A	G	G	A	G	A	A	A	A	G	G	G	G	A	C	A	G	A	G	A	G	G	G	G	G	A	A	A	G	A	C	C	C	A	G	G	G	G	G	G	G	A	A	A	G	G	G	G	G	A	A	A	G	G	G	A	G	A	A	A	G	A	C	A	A	A	G	G	G	A	A	G	G	A	C	A	C	A	A	A	G	A	A	G	G	G	G	A	C	G	G	G	G	G	G	A	G	A	G	G	G	A	A	A	A	G	G	A	G	G	G	A	A	C	C	A	G	A	G	A	G	A	A	A	G	A	C	A	A	A	G	G	G	0	0	A	A	A	A	G	G	C	C	A	C	G	G	A	A	A	A	A	A	A	A	G	G	A	C	A	A	0	0	A	A	A	G	0	0	A	C	G	G	A	G	G	G	G	G	A	A	0	0	A	G	G	G	A	G	A	C	G	G	G	G	G	G	G	G	A	A	A	A	C	C	G	G	A	A	A	A	A	G	A	A	G	G	A	G	G	G	A	G	A	A	A	C	A	G	A	G	A	C	G	G	A	G	C	C	G	G	A	G	A	G	A	G	A	A	A	G	A	C	C	C	A	C	G	G	A	A	A	A	A	C	A	A	G	G	A	G	A	C	A	G	A	A	A	A	G	G	A	G	A	A	A	A	G	G	G	G	C	C	C	C	A	A	A	C	A	G	A	A	G	G	A	G	A	G	A	G	A	A	A	G	A	A	A	C	A	A	A	G	A	G	G	G	A	A	C	C	G	G	A	A	A	G	G	G	A	G	G	G	A	A	G	G	G	G	A	G	A	G	A	A	G	G	0	0	A	A	G	G	G	G	A	G	G	G	A	G	G	G	A	G	A	C	G	G	A	C	A	A	A	A	G	G	C	C	G	G	A	C	G	G	A	A	A	G	A	A	G	G	G	G	G	G	G	G	G	G	G	G	A	A	A	G	A	G	C	C	A	G	C	C	A	A	A	G	A	G	A	G	A	A	A	A	A	G	A	A	A	A	A	G	G	G	A	G	G	G	G	G	A	A	A	G	G	G	A	A	A	A	C	C	A	G	A	G	A	C	A	C	A	G	G	G	A	G	G	G	G	G	A	G	A	A	A	A	G	G	A	A	A	A	G	G	A	A	A	G	A	A	A	A	A	G	A	C	A	A	A	A	A	A	A	A	A	G	G	G	A	C	A	G	A	A	A	A	A	A	G	G	G	G	G	G	A	A	G	G	G	G	A	G	A	A	A	A	A	A	G	G	G	G	C	C	G	G	G	G	G	G	C	C	A	A	A	A	A	G	A	A	A	G	G	G	A	G	A	G	A	A	A	G	G	G	G	G	C	C	A	A	A	C	G	G	A	A	0	0	C	C	G	G	A	A	A	G	G	G	G	G	A	A	A	A	A	G	A	G	G	G	G	G	A	G	G	G	A	A	A	C	G	G	A	A	A	G	A	G	G	G	G	G	A	G	A	A	A	G	A	G	G	G	G	G	G	G	0	0	A	G	A	A	A	A	G	G	A	A	G	G	A	A	A	A	A	A	A	G	C	C	A	G	A	C	A	G	G	G	C	C	A	A	A	G	A	G	A	C	0	0	C	C	A	A	A	A	A	G	G	G	A	A	A	G	A	G	A	A	A	A	A	A	A	A	G	G	G	G	A	G	G	G	A	A	A	G	G	G	A	G	A	G	A	A	A	G	G	G	A	A	A	A	A	A	G	G	G	G	0	0	G	G	C	C	A	G	A	A	A	G	A	A	A	G	G	G	G	G	G	G	A	G	A	A	G	G	G	G	A	A	G	G	A	A	G	G	G	G	G	G	A	A	G	G	G	G	A	C	A	G	A	C	G	G	A	G	A	A	A	A	G	G	A	A	G	G	G	G	G	G	A	G	A	A	G	G	A	C	A	A	A	G	G	G	G	G	A	G	G	G	A	A	A	G	A	G	G	G	C	C	A	A	A	C	C	C	A	A	G	G	G	G	G	G	A	A	G	G	A	G	G	G	A	G	A	A	G	G	G	G	A	G	A	G	A	A	C	C	A	A	A	A	A	A	A	G	G	G	G	G	A	A	A	G	G	G	G	G	A	G	A	A	A	G	A	A	A	A	G	G	A	A	A	G	A	A	A	G	A	G	G	G	G	G	A	A	G	G	A	G	G	G	A	G	A	C	A	A	A	A	G	G	G	G	G	G	G	G	A	A	C	C	A	A	G	G	G	G	A	A	G	G	G	G	A	A	G	G	A	C	A	A	G	G	A	A	A	G	G	G	A	G	G	G	G	G	A	G	A	A	A	G	A	G	G	G	A	A	A	A	A	A	A	A	A	A	C	C	G	G	A	A	A	A	A	A	A	A	G	G	A	A	A	A	C	C	G	G	G	G	A	A	G	G	A	A	G	G	A	A	G	G	A	A	G	G	A	A	A	A	C	C	A	A	G	G	A	A	A	A	A	A	G	G	G	G	A	A	A	A	G	G	A	A	A	A	G	G	C	C	C	C	0	0	G	G	A	A	A	A	A	A	G	G	G	G	G	G	G	G	A	A	A	A	A	A	A	A	G	G	G	G	G	G	G	G	A	A	G	G	A	A	G	G	A	A	G	G	G	G	A	A	G	G	G	G	G	G	G	G	G	G	G	G	A	A	C	C	A	A	A	A	C	C	G	G	A	A	C	C	G	G	G	G	A	A	G	G	G	G	A	A	G	G	A	G	A	A	A	A	A	A	G	G	A	A	G	G	G	G	G	G	A	A	A	A	G	G	C	C	A	A	A	A	A	A	A	A	C	C	0	0	G	G	A	A	A	A	A	A	G	G	A	A	A	A	G	G	G	G	G	G	C	C	G	G	A	A	A	A	G	G	C	C	A	A	G	G	A	A	C	C	G	G	A	A	G	G	G	G	A	A	G	G	G	G	G	G	G	G	A	A	G	G	A	A	G	G	A	A	G	G	G	G	A	A	A	A	A	A	G	G	G	G	G	G	A	A	G	G	G	G	A	A	A	A	G	G	A	A	A	A	G	G	G	G	G	G	A	A	G	G	A	A	C	C	G	G	C	C	A	A	0	0	C	C	A	A	A	A	G	G	G	G	0	0	A	A	C	C	G	G	A	A	G	G	A	A	A	A	A	A	G	G	A	A	A	A	G	G	C	C	G	G	A	A	G	G	A	A	A	A	C	C	A	A	A	A	G	G	A	A	A	A	A	A	A	A	G	G	G	G	G	G	C	C	G	G	G	G	A	A	A	A	G	G	A	A	G	G	C	C	0	0	A	A	G	G	G	G	A	A	A	A	G	G	A	A	G	G	G	G	A	A	G	G	G	G	G	G	G	G	G	G	G	G	G	G	G	G	C	C	G	G	A	A	G	G	G	G	G	G	G	G	G	G	A	A	A	A	G	G	A	A	A	A	A	A	A	A	A	A	A	A	A	A	A	A	G	G	G	G	C	C	A	A	C	C	G	G	A	A	G	G	A	A	C	C	A	A	A	A	A	A	A	A	A	A	A	A	A	A	G	G	G	G	G	G	A	A	C	C	G	G	A	A	A	A	A	A	A	A	G	G	G	G	0	0	C	C	G	G	G	G	C	C	C	C	G	G	A	A	G	G	A	A	C	C	G	G	A	A	G	G	G	G	G	G	G	G	G	G	G	G	C	C	A	A	G	G	C	C	G	G	G	G	G	G	G	G	A	A	A	A	A	A	G	G	A	A	A	A	A	A	A	A	A	A	A	A	G	G	G	G	A	A	G	G	C	C	A	A	G	G	A	A	G	G	A	A	G	G	C	C	A	A	G	G	A	A	A	A	A	A	A	A	A	A	A	A	G	G	G	G	G	G	G	G	A	A	A	A	G	G	A	A	G	G	C	C	A	A	G	G	A	A	G	G	A	A	A	A	G	G	A	A	G	G	0	0	G	G	A	A	G	G	C	C	G	G	A	A	A	A	A	A	G	G	C	C	C	C	G	G	G	G	G	G	A	A	A	A	A	A	A	A	A	A	C	C	A	A	A	A	A	A	A	A	G	G	A	A	A	A	G	G	G	G	A	A	G	G	0	0	A	A	G	G	G	G	G	G	A	A	G	G	A	A	A	A	A	A	A	A	G	G	0	0	A	A	C	C	G	G	G	G	C	C	A	A	G	G	A	A	A	A	A	A	A	A	A	A	G	G	G	G	A	A	G	G	A	A	G	G	G	G	C	C	A	A	A	A	G	G	A	A	A	A	0	0	A	A	A	A	G	G	A	A	A	A	A	A	G	G	G	G	C	C	A	A	G	G	C	C	G	G	G	G	A	A	G	G	G	G	G	G	G	G	G	G	G	G	A	A	A	A	A	A	G	G	G	G	G	G	G	G	G	G	A	A	A	A	A	A	G	G	G	G	C	C	A	A	G	G	A	A	A	A	A	A	A	A	A	A	A	A	G	G	G	G	A	A	G	G	G	G	A	A	A	A	G	G	A	A	G	G	A	A	G	G	A	A	G	G	G	G	G	G	A	A	A	A	A	A	A	A	G	G	A	A	G	G	A	G	G	G	A	A	A	A	A	A	A	C	A	G	A	G	G	G	A	A	A	A	G	G	A	A	A	A	A	A	A	A	A	A	A	A	G	G	C	C	A	A	A	A	A	A	A	A	G	G	A	A	A	A	A	A	G	G	G	G	G	G	G	G	G	G	A	A	A	A	A	A	C	C	A	A	G	G	C	C	G	G	A	A	A	A	G	G	G	G	G	G	A	A	G	G	C	C	G	G	G	G	G	G	G	G	A	A	G	G	A	A	0	0	A	A	G	G	G	G	A	A	G	G	G	G	G	G	A	A	G	G	G	G	A	A	A	A	A	A	G	G	A	A	A	A	A	A	G	G	C	C	G	G	A	C	G	G	G	G	G	G	G	G	G	G	G	G	G	G	A	A	A	A	G	G	A	A	G	G	G	G	G	G	G	G	G	G	G	G	A	A	A	A	A	A	A	A	A	A	A	A	A	A	C	C	A	A	A	A	C	C	A	A	C	C	G	G	G	G	G	G	G	G	G	G	A	A	0	0	A	A	A	A	0	0	C	C	A	A	G	G	G	G	G	G	G	G	A	A	C	C	A	A	A	A	G	G	G	G	A	A	A	A	C	C	A	A	A	A	A	A	G	G	A	A	A	A	A	A	A	G	G	G	A	G	G	G	A	C	A	G	G	G	G	G	A	G	A	G	G	G	A	A	G	G	A	C	G	G	G	G	G	G	A	A	A	A	A	A	G	G	A	G	A	G	A	C	A	C	A	A	G	G	A	A	A	A	G	G	A	G	0	0	A	A	G	G	G	G	A	C	A	G	C	C	A	A	A	G	A	A	A	A	G	G	G	G	G	G	G	G	C	C	A	A	A	G	G	G	C	C	A	G	G	G	A	G	A	G	A	G	A	G	A	A	G	G	A	G	A	G	A	G	A	A	A	G	A	G	A	G	A	A	A	G	G	G	G	G	A	A	A	A	G	G	A	G	G	G	A	A	A	A	A	A	G	G	G	G	G	G	A	G	A	A	C	C	A	G	G	G	G	G	A	G	C	C	A	A	0	0	G	G	G	G	A	G	A	A	A	A	A	A	A	G	A	G	A	C	G	G	A	C	G	G	A	A	G	G	A	G	A	G	A	A	A	G	G	G	0	0	A	A	A	G	A	A	A	A	A	G	A	A	A	G	A	G	G	G	C	C	A	A	A	A	C	C	A	G	G	G	A	A	A	G	A	G	A	G	A	A	G	G	A	A	G	G	A	A	A	A	A	G	A	A	C	C	G	G	A	G	G	G	G	G	A	A	G	G	G	G	G	G	A	G	A	A	G	G	A	A	A	G	A	A	G	G	A	A	A	G	A	A	A	G	A	A	A	A	G	G	G	G	A	A	G	G	G	G	G	G	C	C	G	G	A	A	G	G	G	G	A	C	G	G	A	G	G	G	A	A	A	G	C	C	G	G	A	G	A	G	A	G	G	G	A	G	A	G	A	A	A	A	A	A	A	G	G	G	A	A	A	A	G	G	A	G	G	G	A	A	C	C	C	C	A	A	A	A	A	A	A	G	A	A	A	G	G	G	A	A	A	G	A	A	A	G	G	G	A	G	A	C	A	A	A	G	A	A	A	C	G	G	G	G	A	G	G	G	G	G	A	A	G	G	G	G	G	G	A	G	A	G	A	G	A	G	G	G	G	G	A	C	A	G	A	G	A	G	C	C	G	G	A	G	A	A	A	G	A	G	A	G	G	G	A	A	A	A	A	A	G	G	A	A	A	A	G	G	A	A	G	G	G	G	G	G	A	G	G	G	G	G	G	G	A	G	A	G	A	G	A	A	A	G	A	C	A	A	A	G	A	G	A	G	G	G	G	G	A	C	A	A	A	C	A	G	A	A	A	A	C	C	A	A	G	G	G	G	G	G	C	C	G	G	G	G	G	G	G	G	G	G	G	G	G	G	G	G	A	G	G	G	G	G	A	A	A	A	A	A	A	G	A	G	A	G	A	G	A	C	A	G	G	G	A	G	A	G	A	C	G	G	A	C	G	G	G	G	G	G	G	G	G	G	A	A	A	A	G	G	A	A	G	G	G	G	G	G	A	A	A	A	A	A	A	G	A	G	G	G	A	A	A	G	A	G	A	G	A	A	A	A	G	G	C	C	A	A	C	C	A	A	G	G	A	G	A	A	A	A	A	G	G	G	G	G	G	G	A	G	A	A	A	A	A	G	G	G	A	A	A	G	G	G	G	G	A	G	A	G	A	G	A	G	A	A	G	G	C	C	G	G	C	C	A	A	A	A	A	A	A	A	G	G	G	G	G	G	C	C	G	G	A	A	A	C	A	A	G	G	G	G	G	G	A	G	A	A	A	G	G	G	A	A	A	A	G	G	A	G	G	G	G	G	0	0	G	G	A	A	A	G	G	G	G	G	A	G	G	G	A	A	A	G	A	A	A	A	A	G	G	G	G	G	G	G	A	C	A	G	A	G	G	G	G	G	G	G	G	G	A	G	G	G	G	G	G	G	A	A	A	A	A	A	A	A	A	G	A	G	A	A	A	A	A	G	A	G	A	G	A	A	G	G	A	A	A	C	G	G	A	A	A	A	A	A	G	G	C	C	G	G	A	A	A	A	A	A	A	C	A	A	A	G	G	G	G	G	A	G	A	G	A	A	A	A	A	C	A	A	A	G	G	G	G	G	A	A	G	G	G	G	G	G	G	G	G	G	A	A	A	C	A	G	A	C	G	G	G	G	G	G	A	G	G	G	G	G	A	A	A	G	G	G	G	G	A	G	G	G	G	G	A	G	A	A	G	G	A	G	A	G	A	A	A	A	C	C	A	G	G	G	A	A	C	C	A	C	G	G	G	G	G	G	A	G	G	G	A	A	A	A	G	G	A	A	A	G	A	G	A	A	C	C	A	A	A	A	A	G	A	G	A	A	A	G	A	C	A	G	G	G	C	C	G	G	A	A	A	A	A	A	G	G	G	G	A	A	G	G	A	G	G	G	A	G	A	A	A	A	A	A	T	T	A	C	A	A	A	A	A	A	A	A	G	G	A	G	A	A	G	G	G	G	A	C	A	A	C	C	A	A	C	C	G	G	A	G	G	G	G	G	G	G	G	G	A	A	A	A	C	C	A	G	G	G	A	A	A	A	A	G	A	A	C	C	G	G	A	G	A	G	A	G	A	A	A	G	G	G	A	G	A	A	A	G	A	C	A	A	A	G	A	G	G	G	A	G	A	G	A	G	G	G	G	G	G	G	A	A	A	G	G	G	A	A	G	G	G	G	G	G	A	A	A	G	A	A	G	G	A	A	A	A	A	A	A	G	A	C	C	C	G	G	A	G	C	C	C	C	A	A	A	G	A	G	G	G	A	G	G	G	A	A	A	A	A	A	A	G	A	A	A	C	C	C	A	A	A	G	A	A	A	G	C	C	G	G	A	G	G	G	G	G	G	G	A	A	A	A	G	G	A	A	A	G	A	G	A	A	A	G	C	C	G	G	A	G	A	A	G	G	A	A	A	A	G	G	A	A	G	G	A	G	A	A	A	G	A	A	A	A	G	G	C	C	A	A	A	G	G	G	G	G	A	A	G	G	C	C	A	A	A	A	G	G	A	A	A	G	A	A	G	G	A	A	A	G	A	A	G	G	A	A	A	G	A	G	A	A	G	G	A	G	A	A	A	G	G	G	G	G	A	C	G	G	A	A	A	A	G	G	A	C	A	A	C	C	A	G	A	G	A	G	G	G	C	C	G	G	A	A	C	C	A	G	G	G	A	A	A	A	A	A	A	G	A	G	A	G	A	G	A	G	C	C	A	C	A	A	G	G	G	G	A	G	G	G	G	G	A	G	A	C	A	G	A	A	A	G	A	G	A	G	G	G	G	G	C	C	G	G	C	C	C	C	A	G	G	G	G	G	G	G	G	G	A	A	G	G	0	0	G	G	G	G	A	G	G	G	G	G	A	A	A	A	A	A	A	A	A	G	A	G	G	G	G	G	C	C	G	G	G	G	G	G	A	A	C	C	A	G	G	G	A	A	A	A	A	A	A	A	G	G	A	A	A	C	A	G	G	G	A	A	A	G	A	G	C	C	A	A	G	G	A	A	A	A	C	C	G	G	G	G	G	G	A	G	G	G	A	G	G	G	A	A	G	G	G	G	A	G	A	G	A	A	A	A	C	C	G	G	G	G	A	A	A	A	A	A	A	A	A	C	A	A	G	G	A	G	G	G	G	G	A	G	G	G	A	A	A	A	G	G	A	G	G	G	A	G	G	G	G	G	G	G	A	C	A	C	A	A	A	A	A	G	A	G	G	G	G	G	A	A	A	G	G	G	G	G	A	A	A	A	G	G	A	C	G	G	A	A	C	C	A	G	C	C	A	A	G	G	G	G	A	A	A	G	G	G	G	G	A	G	A	A	G	G	G	G	G	G	G	G	A	A	G	G	A	G	C	C	A	G	A	G	G	G	G	G	A	G	A	G	G	G	A	A	A	G	A	G	G	G	A	A	A	A	G	G	A	A	C	C	A	C	G	G	A	G	G	G	A	G	G	G	G	G	G	G	A	G	0	0	A	A	A	A	A	A	G	G	G	G	A	G	A	A	G	G	G	G	A	A	A	A	G	G	A	A	A	A	G	G	G	G	G	G	A	A	G	G	A	A	G	G	A	A	A	A	A	A	G	G	A	G	G	G	G	G	A	C	A	G	A	A	A	G	A	A	C	C	G	G	A	A	A	A	G	G	A	A	A	A	G	G	G	G	G	G	A	A	A	A	G	G	0	0	G	G	G	G	A	A	A	A	C	C	G	G	A	A	A	A	A	A	G	G	A	A	A	A	G	G	G	G	G	G	A	A	G	G	A	A	C	C	G	G	A	A	G	G	A	A	A	A	C	C	A	A	G	G	G	G	A	A	A	A	A	A	G	G	G	G	G	G	A	A	A	A	A	A	A	A	A	A	G	G	A	A	A	A	G	G	G	G	G	G	G	G	A	A	C	C	A	A	G	G	C	C	A	A	A	A	G	G	G	G	A	A	A	A	G	G	G	G	A	A	G	G	0	0	A	A	G	G	G	G	A	A	G	G	G	G	G	G	A	A	G	G	G	G	A	A	G	G	A	A	C	C	A	A	G	G	G	G	A	A	A	A	A	A	C	C	A	A	G	G	G	G	G	G	A	A	A	A	G	G	A	A	A	A	G	G	A	A	C	C	G	G	C	C	A	A	G	G	G	G	G	G	G	G	G	G	A	A	G	G	G	G	A	A	G	G	G	G	A	A	G	G	0	0	A	A	G	G	A	A	A	A	A	A	G	G	G	G	A	A	0	0	A	A	A	A	A	A	A	A	G	G	A	A	C	C	A	A	A	A	G	G	A	A	G	G	A	A	G	G	G	G	G	G	A	A	A	A	G	G	G	G	A	A	A	A	G	G	G	G	A	A	G	G	A	A	G	G	A	A	A	A	A	A	A	A	G	G	A	A	G	G	G	G	A	A	C	C	A	A	0	0	C	C	A	A	A	A	G	G	A	A	G	G	A	A	A	A	C	C	G	G	A	G	G	G	A	A	A	A	A	C	A	A	A	A	A	A	A	A	G	G	G	G	A	A	G	G	A	A	A	A	0	0	A	A	G	G	G	G	G	G	A	A	C	C	G	G	G	G	A	A	G	G	G	G	G	G	A	A	C	C	A	A	A	A	A	A	A	A	G	G	G	G	A	A	C	C	G	G	A	A	A	A	A	A	A	A	A	A	C	C	C	C	G	G	G	G	G	G	G	G	G	G	A	A	A	A	G	G	A	A	G	G	A	A	G	G	C	C	G	G	G	G	G	G	A	A	G	G	A	A	G	G	C	C	A	A	C	C	G	G	A	A	A	A	A	A	A	A	G	G	C	C	A	A	A	A	G	G	G	G	C	C	A	A	A	A	G	G	G	G	G	G	C	C	A	A	A	A	G	G	G	G	A	A	G	G	A	A	A	A	A	A	G	G	G	G	A	A	G	G	G	G	A	A	G	G	C	C	C	C	A	A	G	G	G	G	C	C	G	G	T	T	C	C	C	C	G	G	C	C	G	G	C	C	A	A	A	A	C	C	G	G	C	C	C	C	G	G	G	G	T	T	C	C	G	G	A	A	G	G	G	G	C	C	T	T	G	G	A	A	G	G	C	C	G	G	0	0	G	G	G	G	A	A	G	G	C	C	T	T	G	G	G	G	G	G	G	G	G	G	T	T	C	C	C	C	G	G	T	T	A	A	G	G	A	A	G	G	A	A	C	C	C	C	G	G	C	C	C	C	A	A	C	C	G	G	C	C	G	G	C	C	C	C	G	G	G	G	A	A	C	C	G	G	A	A	T	T	G	G	G	G	A	A	T	T	A	A	0	0	G	G	T	T	G	G	C	C	A	A	C	C	C	C	G	G	0	0	C	C	A	A	A	A	A	A	A	A	C	C	A	A	A	A	A	A	A	A	T	T	C	C	G	G	A	A	A	A	G	G	C	C	G	G	T	T	G	G	0	0	C	C	C	C	C	C	G	G	G	G	C	C	T	T	C	C	C	C	G	G	G	G	A	A	C	C	C	C	A	A	A	A	A	A	A	A	C	C	T	T	T	T	G	G	T	T	A	A	G	G	C	C	C	C	C	C	C	C	G	G	C	C	C	C	A	A	C	C	T	T	G	G	T	T	G	G	A	A	G	G	A	A	C	C	G	G	G	G	A	A	T	T	G	G	G	G	G	G	T	T	T	T	A	A	G	G	G	G	G	G	A	A	G	G	A	A	T	T	G	G	T	T	A	A	T	T	C	C	C	C	T	T	A	A	T	T	T	T	G	G	T	T	0	0	G	G	A	A	G	G	A	T	G	G	G	G	C	C	G	G	0	0	G	G	G	G	G	G	A	A	0	0	G	G	A	A	A	A	G	G	C	C	G	G	C	C	C	C	G	G	C	C	G	G	A	A	A	A	T	T	A	A	C	C	G	G	G	G	G	G	C	C	C	C	G	G	G	G	G	G	T	T	G	G	C	C	A	A	G	G	T	T	C	C	C	C	A	A	T	T	A	A	A	A	T	T	T	T	A	A	C	C	A	A	C	C	T	T	G	G	C	C	C	C	C	C	T	T	A	A	G	G	G	G	T	T	G	G	G	G	G	G	T	T	C	C	C	C	A	A	T	T	A	A	T	T	A	A	C	C	T	T	C	C	G	G	A	A	C	C	0	0	T	T	G	G	T	T	C	C	G	G	C	C	A	A	A	A	A	A	0	0	A	A	C	C	C	C	T	T	G	G	T	T	A	A	T	T	A	A	G	G	G	G	T	T	0	0	T	T	T	T	A	A	G	G	A	A	G	G	A	A	C	C	G	G	T	T	A	A	A	A	A	A	T	T	A	A	G	G	G	G	C	C	C	C	G	G	G	G	G	G	C	C	G	G	C	C	G	G	G	G	T	T	C	C	A	A	A	A	C	C	A	A	A	A	G	G	C	C	T	T	G	G	G	G	C	C	G	G	G	G	C	C	G	G	G	G	T	T	G	G	C	C	T	T	A	A	G	G	A	A	A	A	A	A	G	G	G	G	T	T	G	G	G	G	G	G	A	A	A	A	G	G	G	G	A	A	A	A	C	C	G	G	G	G	G	G	A	A	C	C	G	G	C	C	G	G	C	C	A	A	A	G	A	A	G	G	A	A	A	A	G	G	A	A	A	A	G	G	A	A	G	G	A	A	A	G	G	G	A	A	A	G	A	A	A	G	A	A	G	G	G	G	G	G	A	A	A	G	C	C	A	A	A	G	A	G	A	G	A	G	A	C	A	A	A	G	A	A	A	A	A	G	A	G	G	G	A	G	C	C	C	C	A	A	A	A	G	G	A	G	G	G	A	G	G	G	G	G	A	G	G	G	0	0	A	G	G	G	A	A	G	G	A	G	G	G	A	A	G	G	G	G	A	G	A	G	A	A	A	A	A	A	A	A	G	G	G	G	G	G	G	G	G	G	A	C	A	C	G	G	G	G	G	G	A	A	G	G	G	G	A	A	G	G	A	A	G	G	G	G	A	G	A	G	A	G	A	A	A	G	A	A	A	A	A	A	A	A	C	C	A	G	A	G	A	G	A	A	A	A	A	A	A	A	G	G	A	A	A	A	A	G	C	C	A	C	A	A	A	G	A	G	A	A	A	G	A	A	A	G	G	G	A	G	G	G	C	C	G	G	G	G	A	A	C	C	A	G	C	C	G	G	A	A	G	G	C	C	G	G	A	G	G	G	G	G	G	G	C	C	A	A	C	C	A	G	A	A	A	G	G	G	A	A	A	A	G	G	A	C	A	G	A	G	A	A	G	G	G	G	G	G	0	0	G	G	G	G	G	G	G	G	A	G	A	A	A	A	A	G	G	G	A	A	A	A	A	A	A	A	G	G	A	A	A	A	A	C	A	G	A	G	A	A	A	G	A	G	A	G	G	G	0	0	A	A	A	A	A	A	A	A	A	G	G	G	A	C	A	A	A	G	A	A	A	A	G	G	A	A	0	0	A	G	A	C	G	G	G	G	G	G	A	G	G	G	A	A	A	G	A	A	G	G	G	G	A	G	A	A	A	C	A	A	C	C	A	G	A	G	G	G	G	G	G	G	G	G	G	G	C	C	A	A	A	G	A	G	A	A	A	A	G	G	A	G	A	A	A	G	G	G	A	G	A	A	A	G	A	A	G	G	A	A	G	G	A	G	C	C	A	A	A	A	A	A	A	G	A	G	A	G	G	G	A	G	A	G	G	G	A	A	G	G	A	A	C	C	G	G	G	G	A	C	G	G	A	A	G	G	G	G	G	G	G	G	A	A	G	G	G	G	G	G	A	C	G	G	G	G	A	A	A	G	A	A	G	G	A	A	G	G	A	G	C	C	G	G	0	0	G	G	C	C	G	G	A	A	A	A	G	G	G	G	G	G	A	G	A	A	A	A	G	G	G	G	G	G	G	G	G	G	G	G	A	A	A	G	G	G	A	G	A	A	A	G	A	G	A	A	A	G	A	A	G	G	A	G	G	G	A	A	A	A	G	G	A	A	A	G	A	G	G	G	G	G	G	G	A	A	A	A	0	0	G	G	C	C	A	A	G	G	G	G	A	A	A	C	A	G	G	G	A	C	A	G	A	G	G	G	A	A	A	G	A	G	A	G	A	A	A	A	G	G	A	A	A	G	G	G	A	A	A	A	A	A	A	A	A	A	A	A	G	G	G	G	A	A	G	G	G	G	G	G	A	A	G	G	A	A	A	A	A	A	A	A	A	A	A	A	A	A	A	A	G	G	0	0	A	A	A	A	G	G	A	A	A	A	A	A	G	G	A	A	G	G	A	A	G	G	A	A	A	A	C	C	G	G	A	A	A	A	A	A	C	C	A	A	A	A	G	G	G	G	G	G	A	A	A	A	A	A	G	G	A	A	G	G	C	C	C	C	A	A	A	A	G	G	A	A	C	C	G	G	A	A	G	G	A	A	G	G	A	A	G	G	G	G	A	A	G	G	G	G	C	C	A	A	A	A	A	A	A	A	G	G	G	G	G	G	A	A	A	A	A	A	G	G	G	G	A	A	G	G	A	A	G	G	A	A	G	G	G	G	G	G	G	G	A	A	G	G	G	G	A	A	A	A	G	G	A	A	A	A	G	G	A	A	A	A	C	C	A	A	A	A	A	A	G	G	A	A	A	A	A	A	G	G	G	G	G	G	A	A	G	G	G	G	G	G	C	C	A	A	G	G	A	A	G	G	A	A	A	A	G	G	G	G	G	G	A	A	A	A	G	G	A	A	A	A	A	A	C	C	G	G	G	G	C	C	A	A	A	A	G	G	A	A	G	G	G	G	A	A	G	G	C	C	G	G	A	A	A	A	G	G	A	A	C	C	A	A	A	A	A	A	G	G	A	A	G	G	C	C	G	G	A	A	G	G	G	G	G	G	G	G	G	G	A	A	G	G	A	A	A	A	A	A	A	A	C	C	G	G	G	G	G	G	G	G	C	C	G	G	A	A	0	0	G	G	G	G	A	A	A	A	A	A	A	A	A	A	G	G	A	A	A	A	A	A	A	A	G	G	A	A	G	G	A	A	A	A	A	A	G	G	G	G	A	A	G	G	A	A	A	A	A	A	G	G	G	G	A	A	A	A	A	A	G	G	G	G	A	A	A	A	G	G	A	A	A	A	A	A	A	A	A	A	G	G	G	G	A	A	C	C	G	G	A	A	A	A	G	G	G	G	G	G	A	G	A	A	A	A	A	A	G	G	G	G	A	A	G	G	A	A	C	C	A	A	G	G	A	A	G	G	A	A	G	G	G	G	G	G	A	A	A	A	G	G	A	A	A	A	C	C	A	A	A	A	A	A	A	A	G	G	G	G	A	A	G	G	A	A	A	A	A	A	G	G	A	A	A	A	G	G	A	A	C	C	A	A	0	0	A	A	0	0	G	G	G	G	G	G	G	G	G	G	A	A	C	C	G	G	G	G	A	A	A	A	A	A	A	A	A	A	A	A	G	G	G	G	G	G	A	A	C	C	A	A	A	A	A	A	A	A	A	A	A	A	G	G	C	C	G	G	G	G	G	G	G	G	G	G	C	C	G	G	A	A	A	A	C	C	A	A	G	G	G	G	A	A	A	A	G	G	A	A	A	A	G	G	G	G	C	C	A	A	G	G	A	A	C	C	G	G	G	G	A	A	G	G	G	G	G	G	A	A	C	C	A	A	A	A	A	A	G	G	G	G	A	A	A	A	C	C	A	A	G	G	G	G	G	G	G	G	G	G	G	G	A	A	G	G	G	G	G	G	G	G	G	G	A	A	A	A	G	G	A	A	G	G	G	G	G	G	C	C	G	G	C	C	G	G	A	A	A	A	C	C	A	A	A	A	A	A	0	0	C	C	A	A	A	A	G	G	G	G	C	C	A	A	A	A	A	A	A	A	A	A	G	G	A	A	A	A	G	G	A	A	G	G	A	A	G	G	C	C	A	A	A	A	G	G	G	G	C	C	A	A	C	C	G	G	C	C	A	A	G	G	A	A	A	A	G	G	G	G	A	A	A	A	A	A	G	G	C	C	A	A	G	G	G	G	G	G	G	G	A	A	G	G	G	G	G	G	A	A	G	G	A	A	A	A	G	G	G	G	G	G	A	A	A	A	G	G	C	C	A	A	G	G	C	C	A	A	G	G	C	C	A	A	G	G	G	G	G	G	G	G	A	A	A	A	G	G	A	A	G	G	G	G	G	G	G	G	C	C	G	G	G	G	G	G	G	G	A	A	G	G	G	G	C	C	G	G	C	C	A	A	G	G	A	A	G	G	A	A	A	A	A	A	A	A	A	A	A	A	G	G	G	G	C	C	G	G	A	A	G	G	A	A	G	G	G	G	G	G	G	G	G	G	A	A	G	G	A	A	G	G	A	A	A	A	G	G	A	A	A	A	C	C	A	A	A	A	A	A	G	G	A	A	A	A	C	C	A	A	A	A	C	C	C	C	A	A	A	A	A	A	A	A	G	G	A	A	G	G	A	A	A	A	G	G	C	C	A	A	G	G	A	A	G	G	G	G	G	G	A	A	G	G	G	G	C	C	A	A	C	C	G	G	G	G	A	A	A	A	G	G	A	A	A	A	G	G	A	A	A	A	G	G	C	C	A	A	A	A	C	C	A	A	A	A	G	G	G	G	A	A	A	A	G	G	A	A	G	G	G	G	C	C	A	A	A	A	C	C	G	G	A	A	G	G	0	0	A	A	G	G	C	C	G	G	G	G	G	G	G	G	G	G	G	G	A	A	A	A	G	G	C	C	G	G	G	G	C	C	A	A	A	A	A	A	G	G	A	A	A	A	G	G	A	A	C	C	G	G	G	G	0	0	G	G	A	A	A	A	G	G	G	G	A	A	G	G	A	A	C	C	G	G	G	G	A	A	G	G	A	A	G	G	G	G	G	G	C	C	A	A	A	A	A	A	G	G	A	A	G	G	G	G	G	G	C	C	G	G	A	A	G	G	G	G	A	A	A	A	G	G	G	G	G	G	A	A	C	C	A	A	C	C	C	C	G	G	A	A	G	G	G	G	G	G	G	G	A	A	G	G	A	A	A	A	A	A	A	A	A	A	A	A	0	0	A	A	G	G	A	A	A	C	A	G	G	G	A	G	A	A	G	G	A	G	C	C	A	A	G	G	G	G	G	G	G	G	A	A	G	G	A	A	A	A	A	A	A	G	A	C	A	G	G	G	C	C	A	G	A	A	A	G	G	G	G	G	A	G	0	0	A	G	A	G	A	A	A	C	A	A	G	G	G	G	G	G	A	A	A	A	A	C	A	A	A	A	A	A	G	G	G	G	A	A	G	G	G	G	G	G	G	G	A	A	A	G	G	G	G	G	G	G	A	A	A	G	G	G	A	A	A	G	C	C	A	G	A	G	G	G	C	C	A	C	A	C	C	C	G	G	A	A	G	G	A	G	A	A	A	G	A	G	A	A	A	G	C	C	G	G	A	A	G	G	G	G	G	G	A	G	C	C	A	A	A	G	0	0	G	G	A	G	A	A	A	A	A	G	A	A	G	G	A	A	G	G	A	G	A	A	A	A	G	G	A	A	G	G	A	A	G	G	A	C	G	G	A	A	A	A	A	G	G	G	G	G	G	G	G	G	G	G	A	G	A	A	A	A	C	C	A	A	A	A	A	G	A	G	C	C	G	G	A	A	G	G	A	G	A	A	A	G	A	A	G	G	G	G	A	G	A	G	G	G	G	G	A	G	0	0	C	C	G	G	A	A	G	G	A	G	A	G	A	C	A	A	A	C	A	G	A	A	G	G	A	G	A	C	C	C	A	G	A	A	A	A	A	A	A	G	C	C	A	A	A	G	A	C	A	A	G	G	A	A	A	G	A	A	C	C	A	A	A	G	A	A	G	G	A	G	A	G	A	A	A	A	A	A	A	C	G	G	G	G	A	A	A	A	A	A	G	G	G	G	A	G	A	G	A	A	G	G	A	G	A	G	G	G	G	G	A	A	G	G	G	G	A	G	A	G	A	G	G	G	G	G	A	G	A	G	G	G	A	G	A	G	A	G	A	G	A	G	A	A	A	G	A	A	A	A	A	G	A	A	G	G	G	G	A	G	G	G	G	G	G	G	A	G	A	G	A	A	C	C	A	G	A	C	A	C	A	A	A	C	A	C	A	A	A	G	A	G	A	G	0	0	G	G	A	G	A	A	G	G	A	G	G	G	A	A	A	G	A	G	A	C	A	A	A	G	A	G	A	A	G	G	A	G	A	A	G	G	A	G	A	A	C	C	A	G	A	G	C	C	A	G	A	G	A	A	G	G	A	A	C	C	A	A	A	A	A	G	A	G	G	G	C	C	G	G	A	G	A	G	G	G	A	A	A	A	G	G	A	A	C	C	A	G	G	G	G	G	A	A	A	A	G	G	G	G	C	C	A	G	A	G	A	A	0	0	A	G	A	A	G	G	A	A	A	G	C	C	A	A	A	G	G	G	A	G	A	G	A	G	A	A	A	A	A	A	A	G	C	C	A	G	A	G	A	G	G	G	G	G	A	G	A	A	G	G	A	G	A	G	A	A	A	G	A	A	G	G	A	G	A	G	G	G	A	G	A	G	A	G	A	G	G	G	A	G	G	G	C	C	G	G	A	A	A	A	G	G	A	A	A	A	G	G	A	G	G	G	G	G	A	A	G	G	G	G	A	A	G	G	A	A	G	G	G	G	G	G	G	G	C	C	A	A	A	A	G	G	A	G	A	A	A	A	A	A	G	G	G	G	A	A	G	G	G	G	A	A	A	A	G	G	G	G	G	G	A	A	A	A	A	A	C	C	A	A	C	C	A	A	A	A	G	G	A	A	A	A	G	G	A	A	A	A	A	A	G	G	A	A	A	A	G	G	A	A	0	0	G	G	G	G	G	G	G	G	A	A	C	C	C	C	A	A	G	G	A	A	A	A	A	G	C	C	A	A	C	C	C	C	A	A	A	A	A	A	A	A	G	G	A	C	A	A	C	C	G	G	G	G	G	G	G	G	A	A	G	G	C	C	G	G	G	G	A	A	A	A	A	A	G	G	A	A	G	G	A	A	G	G	C	C	G	G	G	G	A	A	A	G	A	A	A	A	A	A	A	A	C	C	A	A	0	0	A	A	A	A	G	G	A	A	A	A	G	G	C	C	A	A	G	G	G	G	A	A	A	A	0	0	A	A	G	G	A	A	A	A	G	G	G	G	A	A	G	G	G	G	A	A	A	A	A	A	A	A	G	G	C	C	A	G	A	C	A	G	A	G	G	G	G	G	G	G	A	G	A	G	C	C	G	G	C	C	A	A	A	A	A	A	G	G	G	G	A	A	G	G	A	A	G	G	G	G	A	A	G	G	C	C	A	C	A	A	A	A	A	A	A	A	A	G	C	C	A	G	A	A	C	C	G	G	A	A	A	G	0	0	G	G	G	G	A	A	A	G	A	A	G	G	0	0	G	G	G	G	A	G	A	A	A	A	A	G	G	G	A	A	A	G	A	G	A	C	A	G	A	G	G	G	A	G	A	G	A	G	A	G	C	C	G	G	G	G	G	G	G	G	0	0	A	C	G	G	A	A	A	A	G	G	G	G	A	G	A	A	A	A	A	A	A	A	A	G	A	G	A	A	A	C	A	G	A	G	A	G	A	G	A	A	A	A	A	A	G	G	A	G	A	G	G	G	G	G	A	A	G	G	A	A	G	G	A	G	A	C	G	G	C	C	G	G	G	G	G	G	A	G	G	G	A	A	A	A	A	A	G	G	A	A	A	A	A	G	A	G	G	G	C	C	A	A	A	A	A	G	A	G	G	G	G	G	G	G	A	G	A	A	G	G	A	A	G	G	G	G	G	G	G	G	C	C	A	A	G	G	A	A	A	A	G	G	G	G	A	A	G	G	G	G	C	C	C	C	A	A	A	A	A	A	A	A	G	G	A	G	A	G	A	G	A	G	A	G	A	G	A	G	A	C	A	G	A	G	A	A	A	G	A	G	A	G	A	G	A	G	G	G	A	C	A	G	A	G	A	G	G	G	A	A	A	A	A	G	A	G	A	G	A	A	A	G	A	G	G	G	C	C	G	G	A	A	A	A	A	A	A	G	G	G	A	A	G	G	A	A	A	A	A	A	A	G	G	G	G	G	A	A	A	G	A	G	A	G	C	C	A	A	A	A	A	A	A	A	G	G	A	A	A	A	A	A	G	G	A	A	A	C	A	G	G	G	A	G	A	G	G	G	A	A	A	G	G	G	A	A	A	G	G	G	A	G	C	C	A	A	G	G	G	G	G	G	G	G	0	0	A	G	G	G	A	C	A	G	A	G	G	G	G	G	G	G	A	G	G	G	G	G	G	G	A	A	G	G	G	G	A	C	G	G	A	A	A	A	A	A	C	C	A	A	A	A	G	G	A	A	G	G	G	G	C	C	A	A	G	G	G	G	A	A	G	G	A	A	A	A	A	G	A	A	G	G	G	G	A	G	G	G	A	G	A	C	G	G	G	G	A	A	A	G	A	A	G	G	C	C	G	G	G	G	A	G	A	C	A	G	A	A	G	G	A	G	G	G	A	A	G	G	G	G	G	G	G	G	G	G	G	G	G	G	A	G	A	A	G	G	A	G	A	G	A	A	A	C	G	G	G	G	G	G	A	G	0	0	A	G	G	G	G	G	A	G	A	G	A	C	A	G	A	C	G	G	C	C	C	C	A	G	C	C	G	G	A	A	A	G	A	C	A	A	C	C	C	C	A	G	A	C	A	G	A	G	G	G	C	C	A	A	G	G	A	G	A	G	0	0	A	A	A	C	A	A	G	G	G	G	A	A	A	A	A	G	A	G	A	C	A	G	0	0	G	G	A	A	G	G	G	G	G	G	G	G	A	A	A	G	G	G	A	G	A	G	A	A	G	G	G	G	A	A	G	G	A	A	A	A	G	G	G	G	G	G	A	A	A	G	G	G	A	A	G	G	G	G	A	A	G	G	A	G	A	C	G	G	G	G	G	G	A	A	G	G	A	G	G	G	A	A	A	A	A	A	A	A	G	G	A	G	G	G	G	G	A	A	A	A	A	A	A	G	G	G	A	C	C	C	C	C	A	G	A	A	A	G	G	G	G	G	G	G	A	A	A	A	A	A	0	0	G	G	A	A	G	G	A	G	A	A	G	G	0	0	C	C	A	A	A	C	G	G	G	G	C	C	G	G	A	G	A	A	A	A	A	A	G	G	G	G	G	G	A	A	A	A	G	G	A	A	A	A	G	G	G	G	G	G	A	A	G	G	A	A	G	G	G	G	G	G	A	G	G	G	A	A	A	A	A	A	G	G	A	A	G	G	A	A	C	C	A	A	G	G	A	A	G	G	G	G	G	G	G	G	A	A	0	0	G	G	G	G	A	A	G	G	A	A	A	A	A	A	G	G	G	G	G	G	A	A	A	A	G	G	A	A	G	G	G	G	G	G	A	A	C	C	G	G	G	G	G	G	A	A	A	A	G	G	A	A	A	A	G	G	A	A	C	C	G	G	A	A	A	A	0	0	G	G	G	G	G	G	A	G	G	G	G	G	G	G	A	A	G	G	G	G	G	G	G	G	A	A	A	A	G	G	A	A	A	A	G	G	A	A	G	G	A	A	G	G	G	G	A	A	A	A	G	G	G	G	A	A	G	G	A	A	C	C	A	A	G	G	A	A	G	G	G	G	G	G	A	A	A	G	A	G	A	A	G	G	A	G	G	G	G	G	G	G	G	G	A	G	G	G	A	A	G	G	A	A	G	G	A	A	G	G	A	G	A	A	G	G	G	G	G	G	A	A	A	A	G	G	A	G	A	A	A	A	A	A	G	G	G	G	G	G	G	G	A	A	G	G	G	G	A	A	A	A	A	G	G	G	A	A	G	G	A	A	A	A	A	A	A	A	A	A	A	A	G	G	G	G	A	A	A	A	G	G	A	A	A	G	A	A	G	G	G	G	A	A	G	G	G	G	G	G	A	A	C	C	C	C	G	G	C	C	A	A	A	A	G	G	G	G	A	G	A	A	G	G	G	G	G	G	G	G	A	A	G	G	A	A	G	G	C	C	A	C	A	A	G	G	G	G	G	G	G	G	C	C	G	G	A	A	G	G	G	G	G	G	A	A	G	G	A	A	A	A	A	A	A	A	G	G	G	G	A	A	G	G	A	A	G	G	G	G	G	G	A	A	A	A	C	C	G	G	A	A	G	G	C	C	G	G	A	A	G	G	A	A	G	G	G	G	A	A	A	A	G	G	A	A	G	G	A	A	G	G	C	C	C	C	A	A	G	G	A	A	A	A	G	G	G	G	A	A	A	A	A	A	A	A	A	A	A	A	A	G	A	A	A	A	C	C	G	G	G	G	G	G	G	G	C	C	G	G	G	G	A	G	A	A	A	A	C	C	A	A	G	G	A	A	A	A	A	A	G	G	A	A	A	A	G	G	G	G	A	A	C	C	A	G	G	G	A	A	G	G	A	A	A	A	G	G	A	G	A	A	G	G	A	A	G	G	G	G	A	A	G	G	G	G	A	A	G	G	A	A	A	A	G	G	0	0	A	A	A	A	G	G	A	G	A	A	G	G	A	A	A	A	G	G	A	A	G	G	A	A	G	G	G	G	A	A	A	C	C	C	A	A	A	A	G	G	G	G	A	A	G	G	A	A	A	A	A	C	A	A	A	A	C	C	G	G	G	G	A	A	A	G	G	G	G	G	C	C	G	G	G	G	G	G	G	G	A	A	A	A	G	G	A	G	A	A	C	C	A	A	G	G	G	G	A	A	G	G	G	G	G	G	G	G	A	A	G	G	A	G	A	G	A	A	A	A	A	A	A	G	G	G	A	G	A	C	G	G	G	G	A	A	A	A	A	G	G	G	A	C	A	G	A	A	G	G	A	A	A	G	G	G	A	A	A	G	G	G	A	G	G	G	A	A	G	G	A	G	A	G	A	A	G	G	G	G	A	G	A	G	G	G	G	G	A	A	G	G	G	G	C	C	G	G	G	G	A	G	G	G	G	G	C	C	A	G	0	0	A	A	G	G	A	G	G	G	A	G	A	A	A	A	A	A	G	G	A	A	A	A	G	G	A	G	G	G	A	G	A	G	A	G	A	G	A	C	C	C	A	G	A	G	G	G	G	G	A	G	A	G	A	A	G	G	G	G	G	G	G	G	A	A	G	G	G	G	A	A	A	G	A	A	A	A	C	C	G	G	A	A	G	G	G	G	A	A	G	G	A	G	C	C	C	C	G	G	A	A	G	G	A	G	A	A	G	G	A	A	A	A	A	A	A	A	C	C	G	G	G	G	A	C	G	G	G	G	A	G	A	A	A	A	G	G	A	A	G	G	G	G	G	G	G	G	A	G	A	G	G	G	G	G	G	G	A	G	A	G	A	A	C	C	C	C	A	A	G	G	G	G	A	G	A	A	A	A	A	G	A	G	A	A	G	G	G	G	G	G	A	A	G	G	A	G	A	G	G	G	A	G	C	C	A	A	A	G	A	C	A	G	A	A	G	G	A	A	G	G	A	A	G	G	A	A	A	A	G	G	A	A	G	G	A	G	A	G	G	G	A	A	C	C	G	G	A	A	A	C	A	A	C	C	A	A	G	G	G	G	G	G	A	A	G	G	G	G	A	G	C	C	G	G	C	C	A	A	A	A	G	G	G	G	G	G	G	G	G	G	A	A	A	A	A	G	A	G	A	A	G	G	A	G	C	C	A	A	G	G	G	G	A	A	G	G	G	G	A	G	A	G	A	G	A	A	G	G	A	G	0	0	G	G	A	C	G	G	C	C	A	A	G	G	A	G	C	C	A	A	A	G	A	C	A	A	G	G	A	C	A	A	A	A	G	G	G	G	A	C	G	G	A	G	G	G	C	C	A	A	G	G	A	A	G	G	A	G	A	G	C	C	A	G	A	G	A	G	A	A	G	G	A	A	A	G	A	G	G	G	G	G	A	G	A	A	A	G	A	A	A	G	A	A	A	A	A	C	A	A	C	C	G	G	G	G	G	G	G	G	A	A	G	G	A	G	G	G	A	G	A	C	A	G	A	G	A	G	A	G	A	A	A	G	G	G	A	G	A	C	A	C	A	G	G	G	A	G	A	A	A	A	A	A	A	C	G	G	G	G	G	G	G	G	A	A	A	C	A	G	G	G	G	G	A	G	A	A	A	A	G	G	A	G	G	G	G	G	G	G	A	G	A	G	G	G	A	G	A	G	A	A	A	G	A	A	G	G	G	G	G	G	A	A	G	G	G	G	G	G	A	A	A	A	G	G	G	G	A	C	G	G	G	G	G	G	A	A	A	A	A	G	A	G	C	C	G	G	A	G	A	G	A	A	G	G	0	0	A	C	A	A	A	A	G	G	A	A	C	C	A	A	G	G	A	G	G	G	C	C	G	G	A	A	A	G	G	G	A	G	A	A	G	G	G	G	G	G	G	G	C	C	G	G	G	G	A	A	0	0	G	G	A	A	G	G	A	A	A	G	G	G	G	G	C	C	G	G	A	A	A	G	G	G	G	G	G	G	A	G	A	G	A	G	G	G	G	G	A	A	A	A	G	G	A	A	A	A	G	G	A	A	G	G	A	G	A	G	G	G	C	C	G	G	C	C	A	G	A	G	G	G	A	C	G	G	G	G	A	G	G	G	G	G	A	A	G	G	A	A	G	G	G	G	G	G	A	A	A	G	A	G	A	A	A	G	A	G	G	G	C	C	A	A	A	G	G	G	C	C	A	C	G	G	A	A	G	G	G	G	A	A	G	G	A	C	A	G	G	G	G	G	G	G	A	A	A	G	A	G	A	G	A	C	G	G	A	A	A	G	A	G	A	A	A	G	A	G	A	G	G	G	A	G	G	G	A	A	G	G	A	G	A	C	A	A	A	G	A	G	G	G	C	C	G	G	G	G	A	A	C	C	A	G	G	G	G	G	G	G	G	G	A	G	A	G	C	C	A	G	A	G	A	G	A	A	G	G	G	G	A	C	A	A	G	G	A	G	A	A	G	G	A	C	A	G	A	A	C	C	A	G	G	G	A	G	A	G	G	G	G	G	A	A	A	G	A	G	A	A	A	A	A	A	G	G	G	G	A	A	A	A	A	A	A	G	G	G	A	A	A	G	A	A	G	G	A	G	G	G	C	C	A	A	A	G	A	G	A	C	A	A	A	G	G	G	C	C	0	0	A	G	A	A	A	A	A	A	A	G	C	C	A	G	A	A	G	G	C	C	G	G	G	G	A	G	A	G	G	G	A	A	G	G	C	C	G	G	A	C	A	A	A	A	0	0	A	G	C	C	A	G	A	A	A	A	G	G	A	G	G	G	A	A	A	A	G	G	A	A	A	G	A	C	A	A	A	A	A	A	G	G	A	A	A	A	G	G	G	G	G	G	A	A	A	A	G	G	G	G	G	G	A	A	A	G	A	G	A	G	A	A	A	C	A	A	A	G	A	A	A	A	A	A	G	G	A	A	A	A	A	C	A	A	G	G	C	C	A	A	A	G	A	G	G	G	A	G	G	G	G	G	A	C	G	G	A	A	C	C	G	G	A	G	C	C	C	C	A	G	C	C	G	G	A	A	G	G	C	C	A	C	A	G	A	G	A	A	A	G	A	G	A	G	G	G	G	G	A	A	C	C	G	G	G	G	A	A	A	A	G	G	A	G	A	G	G	G	A	A	A	G	A	C	G	G	G	G	G	G	G	G	G	G	A	C	A	A	G	G	C	C	G	G	A	G	G	G	A	G	A	A	G	G	G	G	A	A	G	G	A	G	A	G	A	A	A	G	A	A	A	G	A	G	A	C	A	G	A	A	A	A	A	A	C	C	A	A	A	G	G	G	G	G	A	A	G	G	A	G	A	G	A	G	C	C	G	G	A	C	G	G	A	G	A	A	A	A	G	G	A	A	A	G	G	G	C	C	G	G	G	G	A	G	G	G	A	C	A	G	A	G	C	C	A	G	A	A	A	G	A	G	G	G	A	A	A	A	G	G	C	C	G	G	A	A	G	G	A	A	A	A	G	G	A	A	A	A	A	A	G	G	A	A	G	G	A	G	A	A	C	C	G	G	A	A	G	G	A	G	A	A	G	G	A	A	A	A	G	G	A	A	G	G	A	G	G	G	A	G	G	G	G	G	A	A	A	G	A	G	A	G	A	C	A	G	A	G	A	G	G	G	G	G	A	G	G	G	G	G	A	G	A	G	G	G	A	G	A	G	G	G	G	G	C	C	G	G	0	0	A	G	G	G	A	A	G	G	G	G	A	A	G	G	G	G	G	G	A	A	A	G	A	G	A	G	A	G	A	A	A	C	G	G	C	C	G	G	A	A	A	G	A	C	A	G	G	G	A	A	A	A	G	G	G	G	G	G	A	A	A	A	A	A	G	G	A	A	0	0	A	A	G	G	A	A	A	A	A	G	G	G	A	A	G	G	G	G	G	G	G	G	A	A	G	G	A	G	A	A	G	G	A	G	A	A	A	A	A	G	A	G	A	G	A	G	G	G	G	G	A	A	A	A	0	0	G	G	A	A	A	A	A	G	A	A	A	A	A	A	G	G	A	G	A	A	A	A	C	C	A	G	G	G	G	G	A	A	G	G	G	G	G	G	A	G	A	G	A	A	A	G	C	C	G	G	G	G	A	A	A	C	A	A	G	G	A	G	G	G	A	A	A	A	G	G	A	G	G	G	A	A	G	G	G	G	G	G	A	G	A	A	A	A	A	G	A	G	A	A	G	G	A	G	G	G	A	A	G	G	G	G	A	A	A	G	A	G	G	G	A	G	C	C	A	A	C	C	A	G	G	G	A	A	C	C	A	G	A	G	A	G	C	C	A	G	G	G	A	A	G	G	G	G	A	G	G	G	A	A	A	G	A	A	G	G	A	A	A	G	A	G	A	G	A	G	G	G	A	G	A	A	A	A	A	A	A	A	A	A	A	G	G	G	A	A	A	A	G	G	G	G	A	G	A	A	G	G	G	G	A	A	A	G	A	C	G	G	G	G	G	G	A	A	A	A	G	G	G	G	A	G	G	G	A	A	A	A	A	G	G	G	G	G	G	G	A	A	A	G	G	G	A	G	A	G	A	A	A	A	A	A	A	A	G	G	A	A	A	G	G	G	G	G	C	C	G	G	A	G	A	G	G	G	A	A	G	G	C	C	G	G	A	A	G	G	A	A	G	G	G	G	A	G	C	C	A	C	A	C	A	G	A	G	A	G	A	A	G	G	G	G	G	G	G	G	A	A	A	C	A	G	A	A	A	A	A	A	A	G	A	G	A	A	C	C	C	C	G	G	G	G	G	G	C	C	A	A	A	C	A	A	A	A	A	A	A	A	G	G	G	G	A	G	G	G	G	G	G	G	A	A	A	A	G	G	G	G	A	A	A	G	A	A	G	G	G	G	A	G	G	G	A	G	A	G	G	G	G	G	A	A	G	G	A	G	C	C	G	G	A	G	A	G	A	A	A	A	G	G	G	G	A	A	A	A	G	G	A	A	G	G	G	G	A	A	A	A	G	G	G	G	A	G	G	G	G	G	A	C	C	C	A	A	A	C	A	A	A	G	G	G	G	G	G	G	G	G	G	G	A	C	A	G	A	A	A	G	C	C	A	A	G	G	A	C	G	G	A	G	A	C	G	G	G	G	C	C	A	A	G	G	A	A	G	G	G	G	G	G	G	G	A	A	G	G	G	G	C	C	A	A	A	A	A	G	G	G	G	G	G	G	A	G	0	0	A	G	A	C	C	C	C	C	G	G	G	G	A	A	C	C	A	G	A	A	A	A	A	A	A	C	G	G	A	A	A	G	A	C	A	G	A	G	A	A	A	A	A	C	G	G	0	0	C	C	G	G	A	G	A	A	G	G	A	G	G	G	G	G	G	G	A	A	G	G	A	A	A	A	A	A	A	G	C	C	A	A	G	G	A	G	A	G	A	A	A	A	G	G	A	A	G	G	G	G	A	C	G	G	A	G	A	G	A	G	A	A	A	G	A	C	G	G	G	G	C	C	A	A	A	G	C	C	A	G	A	A	G	G	G	G	A	G	A	G	A	G	A	G	A	A	G	G	A	A	A	A	A	A	A	G	A	A	G	G	G	G	C	C	A	G	A	A	A	A	A	A	A	G	A	G	G	G	C	C	G	G	A	C	A	G	A	G	0	0	A	G	A	G	G	G	A	A	G	G	A	A	A	A	G	G	A	A	A	A	A	C	C	C	G	G	G	G	A	A	A	A	A	A	G	G	A	G	A	A	C	C	A	A	A	G	G	G	G	G	C	C	A	G	A	A	G	G	A	G	G	G	A	A	A	G	A	G	C	G	A	G	G	G	A	G	A	G	G	G	A	A	A	A	A	G	A	G	G	G	G	G	A	G	G	G	G	G	G	G	A	G	A	A	C	C	G	G	A	A	A	G	A	A	A	G	G	G	G	G	G	G	G	G	A	A	A	A	G	G	A	G	A	G	A	A	A	G	C	C	A	G	A	G	A	G	G	G	A	A	G	G	A	C	A	A	A	A	G	G	G	G	A	G	A	A	A	G	G	G	G	G	A	G	A	G	A	G	A	A	A	G	G	G	A	A	A	G	G	G	G	G	A	A	A	A	A	A	A	A	G	G	A	G	A	A	C	C	A	G	A	A	G	G	G	G	A	A	G	G	A	A	A	G	A	A	A	A	A	A	A	C	C	C	G	G	A	A	A	A	G	G	G	G	A	G	G	G	A	G	A	G	A	G	A	C	A	G	A	G	G	G	G	G	G	G	A	A	G	G	G	G	A	G	G	G	A	G	G	G	A	G	G	G	G	G	C	C	G	G	A	G	A	A	G	G	G	G	A	A	A	A	G	G	A	G	G	G	A	G	G	G	A	C	A	G	A	A	A	A	G	G	G	G	G	G	G	G	A	G	A	G	A	G	A	C	A	C	G	G	G	G	G	G	G	G	A	A	A	G	G	G	C	C	A	C	A	A	A	C	G	G	G	G	G	G	A	A	A	G	G	G	C	C	A	G	A	A	A	A	A	A	A	A	A	A	A	A	G	G	A	G	G	G	A	G	A	C	A	A	A	C	A	A	A	A	G	G	0	0	A	G	A	G	A	C	A	G	A	G	A	G	A	G	A	G	G	G	G	G	C	C	A	A	G	G	A	C	A	C	A	G	G	G	A	G	A	A	A	A	A	G	G	G	A	A	A	A	A	C	A	G	C	C	A	G	G	G	A	A	G	G	G	G	G	G	A	G	G	G	A	C	G	G	A	A	A	A	G	G	A	C	A	A	A	A	A	G	A	G	A	C	A	A	A	G	G	G	A	A	A	G	A	C	A	A	A	G	A	G	G	G	G	G	G	G	G	G	G	G	A	G	A	C	A	G	G	G	A	A	G	G	G	G	A	A	G	G	A	G	A	A	A	A	A	A	A	C	A	A	G	G	G	G	A	G	A	G	G	G	G	G	A	G	G	G	A	A	A	A	A	A	G	G	A	A	A	A	G	G	C	C	A	A	A	G	G	G	A	A	G	G	A	G	A	A	A	G	A	G	C	C	A	G	A	A	A	C	A	G	A	G	G	G	A	G	A	C	A	G	A	G	A	G	A	G	G	G	A	G	A	G	A	G	A	A	G	G	A	A	A	A	A	A	G	G	G	G	A	A	A	A	A	G	G	G	G	G	A	A	A	A	G	G	G	G	G	G	A	A	A	G	G	G	A	G	A	G	G	G	G	G	G	G	A	A	A	A	A	A	A	C	G	G	C	C	G	G	A	A	A	G	A	A	A	G	A	G	A	G	G	G	A	G	G	G	G	G	G	G	G	G	A	G	A	A	A	G	A	G	A	A	G	G	A	A	A	G	A	G	G	G	A	G	G	G	G	G	A	C	G	G	G	G	C	C	A	G	A	G	A	G	A	G	G	G	A	G	G	G	A	G	G	G	G	G	A	A	G	G	A	C	G	G	A	G	C	C	A	A	A	A	A	C	A	C	A	G	A	A	A	A	A	G	A	C	G	G	A	G	A	A	C	C	A	A	A	G	A	G	G	G	A	G	A	G	G	G	G	G	A	G	A	A	A	G	G	G	A	G	A	A	A	C	A	C	G	G	G	G	A	G	A	A	A	G	A	G	G	G	A	C	G	G	A	A	A	A	A	G	0	0	C	C	A	A	G	G	A	C	A	G	A	C	A	G	A	A	G	G	G	G	G	G	G	G	G	G	A	A	A	A	G	G	G	G	C	C	C	C	A	A	A	A	G	G	A	A	G	G	A	A	G	G	A	A	G	G	A	A	G	G	A	A	G	G	A	A	G	G	C	C	A	A	G	G	A	A	A	A	G	G	G	G	A	A	G	G	G	G	G	G	G	G	G	G	A	A	G	G	A	A	G	G	G	G	G	G	G	G	G	G	A	A	G	G	G	G	G	G	G	G	A	A	G	G	C	C	A	A	G	G	A	A	G	G	A	A	A	A	G	G	A	A	0	0	G	G	A	A	A	A	A	A	G	G	C	C	A	A	A	G	G	G	G	G	C	C	G	G	G	G	A	C	G	G	A	A	G	G	A	A	A	C	A	C	A	G	G	G	G	G	A	A	G	G	A	C	G	G	A	C	G	G	A	G	A	G	G	G	A	G	A	A	A	A	A	G	G	G	A	A	C	C	A	G	A	G	A	G	G	G	A	A	A	A	A	C	A	G	A	G	A	A	A	A	A	G	A	A	A	A	G	G	A	A	A	G	G	G	A	A	G	G	A	A	G	G	A	A	A	A	A	G	A	C	A	G	A	G	A	G	A	A	G	G	G	G	A	A	G	G	C	C	G	G	G	G	A	A	C	C	A	A	A	A	A	A	A	A	G	G	G	G	G	G	C	C	G	G	A	A	A	A	G	G	G	G	0	0	A	A	A	A	A	A	G	G	A	A	A	A	A	A	G	G	A	A	C	C	A	A	A	A	A	A	G	G	A	A	A	A	A	A	A	A	G	G	G	G	G	G	G	G	A	A	G	G	A	G	A	A	G	G	A	A	G	G	A	A	G	G	A	G	A	G	A	C	A	A	A	A	G	G	A	A	C	C	A	A	C	C	G	G	C	C	G	G	G	G	A	G	G	G	A	A	A	A	A	A	A	G	A	G	A	G	A	G	G	G	A	A	G	G	A	A	G	G	G	G	A	A	A	G	A	G	A	A	A	C	G	G	A	C	A	A	G	G	A	G	A	G	A	A	G	G	A	C	A	G	A	A	G	G	A	G	A	G	A	G	G	G	G	G	A	C	A	A	A	A	A	G	A	G	C	C	A	G	A	G	G	G	C	C	G	G	G	G	G	G	G	G	G	G	G	G	A	G	A	A	A	G	A	A	G	G	G	G	G	G	G	G	A	A	G	G	A	A	G	G	A	A	A	A	A	A	A	A	A	G	G	G	G	G	G	G	A	A	A	A	C	C	A	A	0	0	G	G	C	C	A	A	A	G	G	G	A	G	A	G	A	G	G	G	C	C	G	G	A	C	A	A	A	G	G	G	A	A	G	G	A	G	C	C	G	G	A	A	G	G	G	G	A	G	A	A	A	A	A	G	C	C	G	G	G	G	A	G	A	A	A	G	G	G	A	G	G	G	G	G	A	A	G	G	A	G	A	A	A	G	G	G	G	G	C	C	G	G	G	G	A	A	A	A	A	A	A	A	A	G	A	A	G	G	A	G	A	G	A	A	A	G	A	A	G	G	C	C	G	G	A	G	G	G	G	G	A	A	G	G	A	C	A	C	A	A	A	C	A	A	G	G	A	A	A	C	A	G	A	A	A	A	A	G	G	G	G	G	A	C	G	G	A	G	A	G	G	G	A	A	G	G	G	G	A	A	C	C	A	A	A	A	G	G	A	A	0	0	C	C	A	A	G	G	A	G	A	A	A	A	A	A	A	A	A	A	G	G	G	G	A	A	A	A	A	C	A	A	A	G	A	A	A	G	G	G	G	G	G	G	A	A	A	A	A	A	G	G	A	G	A	A	A	G	A	C	A	G	A	C	G	G	A	A	A	G	0	0	A	A	A	A	G	G	G	G	A	A	G	G	A	A	G	G	G	G	G	G	A	A	A	A	C	C	A	A	G	G	G	G	A	A	A	A	G	G	G	G	A	A	A	G	A	G	A	A	A	G	A	G	A	G	A	A	A	G	A	G	A	A	A	C	G	G	A	G	A	G	G	G	A	A	A	A	0	0	A	A	A	A	A	C	A	A	A	G	A	A	A	C	A	G	A	A	C	C	A	A	A	C	A	A	C	C	G	G	A	G	A	A	A	G	G	G	0	0	A	G	A	G	G	G	G	G	G	G	G	G	A	G	G	G	G	G	A	G	G	G	A	A	G	G	G	G	G	G	A	G	A	A	G	G	G	G	G	G	A	G	A	C	G	G	A	G	G	G	A	G	A	G	A	A	A	G	G	G	A	C	C	C	A	C	A	A	G	G	A	G	C	C	A	G	A	A	A	G	G	G	A	G	0	0	G	G	A	G	G	G	A	G	A	A	G	G	A	G	G	G	G	G	C	C	G	G	A	A	G	G	A	C	A	G	A	G	G	G	C	C	A	G	G	G	A	A	A	G	A	G	A	A	G	G	A	G	G	G	A	A	G	G	A	G	C	C	A	G	A	G	A	G	G	G	A	A	A	A	G	G	A	G	A	C	A	A	C	C	G	G	G	G	G	G	C	C	G	G	G	G	G	G	G	G	A	A	A	A	A	A	A	A	A	A	A	G	C	C	G	G	A	A	G	G	G	G	A	A	A	G	G	G	A	A	A	G	G	G	A	G	A	A	A	A	A	A	G	G	A	G	A	G	G	G	A	G	A	G	A	A	G	G	A	G	0	0	A	C	C	C	A	A	A	G	G	G	A	A	A	A	A	G	A	A	C	C	G	G	G	G	G	G	A	A	A	A	A	G	A	C	A	G	A	A	G	G	A	G	A	C	A	A	A	C	G	G	A	A	A	G	C	C	G	G	G	G	A	G	G	G	0	0	A	G	G	G	A	G	G	G	G	G	G	G	A	G	A	A	A	G	A	G	A	G	A	G	G	G	A	A	A	A	A	A	A	G	A	A	G	G	A	G	A	G	A	A	A	A	C	C	G	G	G	G	C	C	A	A	G	G	A	C	A	G	A	G	A	G	A	A	A	G	C	C	A	G	A	A	G	G	A	A	A	G	A	G	A	C	A	G	A	A	C	C	G	G	A	G	G	G	C	C	A	A	G	G	A	G	G	G	A	G	A	G	A	G	A	G	A	A	A	A	A	A	A	A	A	G	A	A	C	C	A	A	G	G	A	A	G	G	G	G	G	G	G	G	G	G	A	G	A	G	A	G	A	G	C	C	G	G	A	A	A	G	G	G	A	G	G	G	C	C	A	G	A	G	A	A	A	A	A	G	A	C	G	G	G	G	A	G	G	G	A	G	G	G	G	G	A	C	G	G	G	G	A	C	G	G	A	C	A	A	A	G	G	G	G	G	0	0	G	G	A	A	A	G	A	G	G	G	A	A	0	0	G	G	A	A	G	G	A	A	A	G	A	G	G	G	G	G	A	A	A	A	G	G	G	G	G	G	A	G	G	G	G	G	G	G	C	C	G	G	A	A	G	G	A	A	G	G	G	G	A	G	A	A	A	A	A	G	A	A	C	C	A	A	G	G	C	C	G	G	A	G	A	A	G	G	C	C	A	G	G	G	G	G	G	G	A	G	A	A	A	G	A	A	A	G	A	G	A	A	A	G	A	A	A	A	A	A	A	A	A	A	G	G	G	G	A	G	A	A	A	A	G	G	G	G	C	C	G	G	A	G	G	G	G	G	A	A	G	G	A	G	G	G	A	G	A	G	A	G	A	A	A	A	A	A	A	G	A	G	G	G	G	G	G	G	G	G	A	A	A	G	C	C	A	A	A	G	A	G	G	G	A	G	G	G	G	G	G	G	A	C	A	C	A	A	A	C	A	A	A	A	0	0	G	G	A	G	A	G	G	G	G	G	G	G	A	G	A	G	G	G	A	C	A	A	G	G	G	G	G	G	C	C	A	G	A	A	C	C	A	A	G	G	C	C	A	G	A	A	G	G	A	G	G	G	G	G	A	G	A	A	A	A	A	G	C	C	G	G	A	G	A	G	A	A	G	G	G	G	A	A	A	G	A	A	A	G	A	G	A	A	A	G	A	A	A	A	G	G	A	C	A	G	A	A	A	A	A	A	G	G	G	G	G	G	A	G	C	C	A	A	A	A	C	C	A	A	A	A	A	G	G	G	G	G	A	C	A	G	A	G	A	G	A	G	A	A	A	G	G	G	G	G	A	G	C	C	A	G	A	A	C	C	G	G	A	A	A	A	A	G	G	G	G	G	A	A	A	G	G	G	G	G	G	G	A	A	G	G	A	G	A	G	G	G	G	G	A	G	G	G	C	C	G	G	A	G	G	G	G	G	A	A	A	G	A	A	A	A	G	G	A	G	G	G	G	G	G	G	G	G	A	G	A	G	A	G	A	A	A	C	0	0	A	G	A	G	A	A	A	G	A	A	A	G	A	A	A	G	A	G	A	A	G	G	G	G	G	G	G	G	G	G	A	G	A	G	A	G	A	G	A	A	G	G	G	G	A	A	0	0	A	G	G	G	A	G	G	G	A	G	G	G	G	G	C	C	G	G	A	A	G	G	C	C	A	A	C	C	A	A	G	G	G	G	0	0	G	G	A	A	A	A	A	A	G	G	G	G	A	A	G	G	G	G	G	G	G	G	A	A	0	0	G	G	C	C	A	C	A	G	A	G	G	G	A	G	G	G	G	G	A	G	C	C	A	A	G	G	A	A	G	G	C	C	A	C	A	G	A	G	A	G	G	G	A	A	A	A	G	G	G	G	A	A	G	G	G	G	A	A	C	C	A	C	A	G	A	G	C	C	C	C	A	A	G	G	A	A	G	G	C	C	A	A	G	G	A	A	G	G	A	A	A	A	A	A	G	G	A	A	C	C	G	G	A	A	A	A	G	G	A	A	C	C	G	G	C	C	G	G	G	G	C	C	C	C	A	A	A	A	G	G	A	G	C	C	G	G	A	G	A	G	A	A	0	0	G	G	G	G	G	G	G	G	A	A	G	G	0	0	G	G	G	G	G	G	A	A	A	A	A	A	G	G	C	C	G	G	G	G	A	A	A	A	C	C	A	A	A	G	G	G	A	A	0	0	G	G	G	G	G	G	A	A	G	G	A	C	G	G	G	G	A	G	A	A	A	A	A	A	A	A	C	C	A	A	A	A	G	G	A	A	A	A	A	G	A	A	A	G	A	A	0	0	A	A	A	A	A	C	A	A	G	G	A	A	A	A	A	C	G	G	A	G	C	C	C	C	C	C	C	C	G	G	0	0	G	G	G	G	A	A	C	C	G	G	A	A	A	A	G	G	A	A	G	G	G	G	A	A	G	G	A	A	G	G	A	G	A	A	A	G	G	G	G	G	A	G	A	A	A	G	A	G	A	A	G	G	G	G	A	A	G	G	G	G	G	G	G	G	A	G	A	A	A	A	G	G	G	G	C	C	A	A	G	G	G	G	G	G	G	G	G	G	A	A	A	A	A	A	A	A	G	G	A	A	A	A	A	A	A	G	A	A	A	A	G	G	A	G	A	G	G	G	A	A	G	G	A	G	G	G	A	A	G	G	G	G	G	G	G	G	A	A	A	A	G	G	G	G	C	C	A	G	A	A	A	G	A	G	G	G	A	A	G	G	A	A	G	G	0	0	A	A	A	A	A	G	C	C	0	0	A	G	A	A	G	G	A	A	G	G	G	G	C	C	G	G	G	G	A	A	C	C	A	A	A	G	G	G	G	G	A	G	A	A	A	A	A	A	A	G	A	G	A	A	A	G	A	G	G	G	G	G	A	C	G	G	A	A	A	A	A	A	A	A	A	A	G	G	A	G	G	G	G	G	C	C	A	A	A	A	A	G	G	G	G	G	A	G	G	G	G	G	A	A	G	G	A	A	A	G	A	G	A	G	A	G	A	G	C	C	G	G	G	G	G	G	A	G	G	G	A	A	G	G	A	A	C	C	A	A	G	G	G	G	A	G	G	G	G	G	A	A	A	G	G	G	G	G	G	G	G	G	A	A	A	A	G	G	G	G	G	G	A	A	G	G	G	G	G	G	G	G	A	G	A	G	G	G	A	A	C	C	G	G	A	A	A	G	G	G	C	C	G	G	A	A	A	A	A	A	C	C	A	A	A	G	A	G	A	G	A	A	G	G	G	G	A	A	A	A	C	C	A	G	G	G	A	A	A	A	G	G	A	G	G	G	A	G	0	0	G	G	G	G	A	A	A	G	G	G	A	G	G	G	G	G	G	G	G	G	A	A	A	C	C	C	G	G	A	G	G	G	A	A	A	A	G	G	G	G	G	G	A	A	A	A	G	G	G	G	A	C	G	G	A	A	G	G	G	G	G	G	G	G	A	A	A	G	A	A	G	G	G	G	G	G	A	G	C	C	A	A	G	G	G	G	A	A	G	G	G	G	G	G	A	G	G	G	A	G	G	G	G	G	A	A	A	G	A	A	C	C	G	G	G	G	G	G	A	A	A	A	A	A	A	G	A	C	A	A	G	G	G	G	A	G	A	G	A	A	A	C	A	G	C	C	G	G	A	A	A	A	A	A	A	A	G	G	A	G	G	G	A	G	0	0	G	G	G	G	A	A	A	C	G	G	G	G	A	G	A	A	A	A	A	A	G	G	G	G	G	G	A	G	A	G	A	G	G	G	G	G	A	A	A	A	G	G	G	G	A	A	0	0	A	G	A	A	A	A	A	A	A	A	A	A	A	A	A	A	C	C	G	G	A	C	A	G	G	G	G	G	C	C	G	G	G	G	G	G	A	A	A	G	A	G	G	G	C	C	A	A	A	A	A	A	G	G	A	G	A	A	G	G	A	G	G	G	A	G	A	A	A	G	A	A	A	G	A	A	A	A	G	G	G	G	A	A	A	A	A	G	A	A	0	0	G	G	G	G	G	G	G	G	A	G	A	G	A	A	C	C	G	G	G	G	G	G	G	G	G	G	G	G	G	G	A	A	G	G	G	G	C	C	G	G	C	C	A	A	G	G	G	G	G	G	A	A	C	C	G	G	G	G	G	G	A	A	C	C	0	0	G	G	A	A	A	A	G	G	A	G	A	G	A	A	G	G	A	A	A	G	G	G	A	A	A	A	G	G	C	C	G	G	A	A	G	G	A	G	A	A	A	A	G	G	A	A	A	G	A	G	G	G	G	G	A	G	A	A	G	G	G	G	A	A	G	G	0	0	A	A	G	G	A	A	G	G	G	G	G	G	G	G	G	G	A	A	A	G	A	G	G	G	A	C	A	A	G	G	0	0	G	G	G	G	A	A	A	A	A	A	A	A	A	A	A	G	A	C	G	G	C	C	A	G	G	G	A	C	A	G	A	C	A	A	A	A	A	C	A	A	A	G	A	G	A	A	C	C	A	G	A	C	C	C	A	A	A	G	C	C	A	G	A	A	A	G	G	G	A	G	A	A	C	C	A	A	A	A	A	G	A	G	G	G	A	G	A	G	A	G	G	G	G	G	C	C	A	G	G	G	A	A	A	A	A	G	A	C	G	G	0	0	A	G	A	G	A	A	G	G	G	G	C	C	G	G	G	G	A	G	A	G	A	A	A	G	A	A	A	G	A	A	A	G	A	A	A	C	A	A	A	G	A	G	A	G	G	G	A	G	A	G	A	A	A	A	G	G	G	G	A	A	A	A	G	G	A	G	A	G	G	G	G	G	A	A	A	C	A	G	A	A	A	A	G	G	A	G	G	G	G	G	G	G	A	A	A	A	A	A	G	G	A	A	A	G	A	G	A	G	G	G	A	G	G	G	G	G	A	G	0	0	G	G	G	G	G	G	A	A	A	G	A	A	A	G	C	C	A	A	A	G	C	C	A	G	A	A	A	A	G	G	A	A	A	G	A	A	G	G	C	C	G	G	G	G	G	G	G	G	A	G	A	A	A	G	A	G	G	G	A	A	A	A	G	G	A	G	C	C	G	G	G	G	A	G	G	G	G	G	A	G	G	G	A	G	A	A	G	G	A	A	G	G	A	G	A	G	G	G	A	G	G	G	G	G	A	G	A	A	G	G	A	G	G	G	G	G	A	A	A	G	C	C	A	G	A	A	A	G	A	G	A	A	G	G	G	G	A	G	A	G	A	A	A	A	G	G	A	A	A	A	A	A	A	A	A	A	G	G	A	A	A	G	G	G	A	G	A	G	G	G	A	A	G	G	A	A	G	G	A	G	G	G	C	C	A	C	A	A	A	G	A	A	A	G	G	G	A	G	A	A	A	G	A	G	A	G	G	G	G	G	A	A	A	G	A	G	A	G	G	G	G	G	A	A	A	A	G	G	A	G	G	G	A	A	A	C	A	G	A	A	A	A	G	G	G	G	G	G	A	C	A	G	A	A	G	G	C	C	A	A	G	G	C	C	A	A	A	A	G	G	A	A	G	G	G	G	A	A	C	C	A	G	A	G	A	A	A	G	G	G	G	G	A	G	C	C	A	A	G	G	A	A	G	G	G	G	A	A	A	A	C	C	A	A	G	G	G	G	A	G	G	G	A	G	A	G	G	G	G	G	G	G	G	G	G	G	A	A	G	G	G	G	C	C	A	G	A	A	A	A	G	G	G	G	A	G	G	G	A	A	G	G	A	A	G	G	G	G	A	G	C	C	A	A	G	G	G	G	A	A	G	G	A	G	A	A	A	A	G	G	G	G	C	C	G	G	G	G	G	G	A	A	G	G	A	G	A	G	A	A	G	G	A	A	A	A	G	G	G	G	G	G	A	G	G	G	G	G	C	C	A	A	A	A	A	A	G	G	A	G	A	A	A	G	G	G	A	A	A	C	A	A	G	G	G	G	A	A	A	A	A	A	A	A	A	G	A	G	A	G	A	G	G	G	G	G	A	A	A	C	A	A	G	G	A	A	A	A	A	C	A	A	G	G	G	G	G	G	A	G	G	G	A	G	A	A	A	G	G	G	A	G	A	A	A	A	G	G	A	G	G	G	G	G	A	A	G	G	C	C	C	C	A	G	A	G	A	A	G	G	G	G	G	G	A	G	G	G	C	C	A	A	G	G	G	G	A	A	G	G	C	C	G	G	A	A	G	G	G	G	G	G	G	G	A	A	C	C	A	A	A	G	A	A	A	A	A	A	A	A	G	G	A	A	A	A	G	G	A	A	G	G	A	A	A	A	G	G	A	A	A	A	G	G	G	G	A	A	A	A	G	G	A	A	G	G	A	A	G	G	G	G	A	A	A	A	A	A	A	A	C	C	C	C	G	G	A	A	A	A	G	G	G	G	A	A	G	G	C	C	A	A	G	G	G	G	A	C	A	G	G	G	A	G	A	G	A	A	G	G	A	C	A	G	A	A	A	G	A	G	A	A	A	G	A	G	A	G	A	G	G	G	A	A	A	A	G	G	A	G	A	G	A	A	G	G	A	A	G	G	A	A	G	G	G	G	A	A	A	C	G	G	A	G	G	G	A	A	G	G	A	G	A	C	G	G	G	G	A	A	A	A	A	A	A	A	A	G	A	G	G	G	A	G	A	A	A	A	A	C	C	C	G	G	A	G	C	C	G	G	A	G	G	G	A	G	A	A	A	G	A	A	A	A	A	G	A	G	A	A	A	G	A	A	A	A	A	G	A	G	A	A	A	A	A	G	G	G	C	C	A	C	G	G	G	G	A	G	A	G	G	G	A	G	G	G	G	G	A	G	A	C	A	A	A	A	A	G	A	G	A	G	A	A	A	A	G	G	A	A	C	C	A	G	A	A	C	C	A	G	A	G	0	0	A	G	A	G	G	G	A	G	G	G	G	G	G	G	A	A	A	A	C	C	G	G	G	G	A	C	G	G	G	G	A	A	A	G	A	G	A	G	A	A	G	G	A	A	A	A	A	G	A	C	G	G	G	G	C	C	G	G	G	G	A	G	A	C	A	G	G	G	C	C	C	C	G	G	A	A	A	G	A	G	G	G	A	A	A	A	G	G	A	C	G	G	A	G	G	G	G	G	G	G	G	G	A	A	G	G	A	A	G	G	A	G	A	G	G	G	0	0	C	C	A	G	A	G	A	C	G	G	G	G	G	G	G	G	G	G	G	G	G	G	A	A	G	G	A	G	A	C	A	G	A	A	G	G	A	G	G	G	A	A	A	G	A	G	G	G	A	A	A	A	G	G	C	C	A	G	A	G	A	A	G	G	A	G	G	G	A	A	G	G	A	A	A	G	A	A	A	G	A	G	G	G	A	A	0	0	A	C	G	G	A	G	0	0	A	A	A	A	A	G	A	G	A	G	G	G	G	G	A	G	A	A	A	G	A	A	G	G	A	G	C	C	A	G	A	G	A	G	A	C	G	G	G	G	A	A	A	G	G	G	A	A	A	A	A	A	C	C	G	G	G	G	A	A	A	A	A	G	A	C	A	G	A	G	A	G	G	G	A	A	A	G	A	G	G	G	A	G	A	G	A	A	G	G	A	G	G	G	A	C	A	A	G	G	G	G	A	A	G	G	A	A	A	A	A	C	A	G	G	G	A	G	A	A	A	G	A	A	A	G	A	A	A	A	A	G	A	G	A	A	A	G	A	G	A	A	C	C	G	G	A	G	A	G	A	A	G	G	G	G	A	G	A	A	G	G	A	A	A	G	A	G	G	G	A	G	A	G	A	G	G	G	G	G	G	G	A	A	A	A	A	G	G	G	A	G	A	G	G	G	A	C	A	G	G	G	A	A	A	A	G	G	C	C	A	A	G	G	A	C	A	A	A	G	A	G	A	G	G	G	A	A	A	A	G	G	A	A	A	C	0	0	C	C	A	A	A	A	A	G	A	G	C	C	G	G	C	C	A	A	G	G	A	A	G	G	A	A	G	G	A	G	G	G	G	G	G	G	G	G	C	C	G	G	G	G	G	G	G	G	0	0	A	A	G	G	A	A	A	A	G	G	A	A	A	A	A	A	A	A	G	G	C	C	G	G	A	A	G	G	A	A	G	G	G	G	A	A	A	G	G	G	G	G	G	G	A	G	G	G	A	G	G	G	C	C	G	G	A	A	A	A	A	G	G	G	A	G	G	G	A	A	A	A	G	G	A	G	A	A	A	A	A	G	A	A	G	G	A	G	G	G	G	G	A	G	C	C	G	G	G	G	A	G	G	G	A	A	A	A	A	A	A	A	G	G	A	A	A	A	A	A	A	A	A	A	C	C	G	G	A	G	A	A	A	A	G	G	A	G	A	A	G	G	G	G	A	A	G	G	A	G	A	G	A	G	G	G	A	G	G	G	G	G	A	G	A	A	A	A	A	A	A	A	G	G	G	G	A	A	G	G	G	G	G	G	G	G	G	G	A	G	G	G	0	0	A	G	G	G	A	A	G	G	G	G	G	G	G	G	G	G	A	A	G	G	A	A	A	G	G	G	G	G	A	G	A	A	A	A	A	A	A	A	G	G	A	G	A	A	G	G	C	C	A	G	C	C	G	G	G	G	A	A	A	A	A	A	0	0	G	G	A	A	A	A	G	G	A	G	A	G	A	A	G	G	A	A	A	A	A	A	G	G	G	G	A	A	A	A	A	A	A	A	A	A	A	A	A	A	C	C	G	G	G	G	C	C	A	A	A	A	A	A	G	G	A	A	A	A	A	A	G	G	A	A	A	A	A	A	A	A	G	G	G	G	G	G	G	G	A	A	G	G	A	A	G	G	A	A	A	A	A	A	A	A	A	A	A	A	A	A	G	G	G	G	0	0	A	A	A	A	A	A	A	A	C	C	G	G	G	G	A	G	A	C	A	G	A	A	G	G	G	G	A	A	A	A	G	G	C	C	G	G	A	A	G	G	A	A	A	A	G	G	G	G	G	G	A	A	C	C	A	A	G	G	G	G	C	C	G	G	G	G	A	A	A	G	G	G	A	G	A	A	A	A	A	G	A	G	G	G	G	G	A	A	A	G	A	C	A	A	G	G	G	G	G	G	A	A	G	G	A	G	G	G	A	G	G	G	G	G	G	G	A	A	A	A	G	G	G	G	G	G	C	C	A	G	A	C	A	G	A	G	A	A	A	G	A	G	G	G	A	G	G	G	G	G	A	A	G	G	G	G	C	C	A	A	G	G	G	G	A	A	A	G	A	A	G	G	A	C	G	G	C	C	A	G	C	C	A	A	A	A	A	C	A	A	A	G	G	G	A	G	G	G	G	G	A	G	C	C	A	A	A	A	A	A	G	G	C	C	G	G	G	G	G	G	A	A	A	G	A	A	G	G	A	A	G	G	G	G	A	G	A	G	0	0	G	G	G	G	A	G	A	G	G	G	A	C	0	0	G	G	0	0	C	C	A	A	A	G	A	A	A	A	A	A	G	G	A	A	G	G	A	A	A	G	A	A	A	C	A	A	G	G	A	A	A	G	A	G	G	G	A	G	A	A	G	G	A	G	G	G	G	G	G	G	A	A	G	G	G	G	A	A	A	A	G	G	G	G	A	A	A	G	A	C	A	A	G	G	A	A	A	C	G	G	G	G	A	A	C	C	A	A	G	G	A	A	A	G	G	G	A	A	G	G	A	G	A	G	G	G	A	C	G	G	G	G	G	G	A	A	G	G	A	C	C	C	G	G	A	G	A	A	G	G	G	G	A	A	A	G	A	G	A	A	G	G	C	C	G	G	A	A	A	A	G	G	G	G	G	G	A	G	A	A	A	A	C	C	A	A	A	A	G	G	A	A	A	A	G	G	G	G	A	A	G	G	A	A	A	A	A	A	G	G	A	A	A	A	A	A	C	C	G	G	A	A	C	C	G	G	A	A	A	G	G	G	A	A	G	G	A	A	G	G	G	G	G	G	G	G	A	A	C	C	G	G	A	A	G	G	G	G	G	G	A	A	A	A	G	G	A	A	A	A	G	G	A	A	A	A	A	A	A	A	A	A	A	A	A	A	A	A	A	A	A	A	G	G	A	A	G	G	A	A	A	A	G	G	G	G	G	G	G	G	A	A	G	G	A	A	A	A	A	G	A	A	C	C	A	A	G	G	A	A	A	A	G	G	C	C	A	A	G	G	G	G	A	A	G	G	G	G	A	A	A	A	A	A	G	G	G	G	A	A	G	G	G	G	G	G	G	G	G	G	G	G	G	G	G	G	G	G	G	G	G	G	G	G	A	A	G	G	G	G	G	G	G	G	G	G	G	G	A	A	A	A	G	G	A	A	A	A	G	G	C	C	G	G	G	G	G	G	A	A	G	G	G	G	G	G	G	G	G	G	G	G	G	G	A	A	A	G	G	G	G	G	G	G	A	A	A	A	A	A	G	G	A	A	A	A	A	A	G	G	A	A	G	G	G	G	G	G	A	A	G	G	G	G	G	G	C	C	G	G	G	G	G	G	A	A	A	G	G	G	G	G	G	G	G	G	A	A	A	A	A	A	G	G	G	G	G	G	G	G	G	G	A	A	G	G	A	A	G	G	A	A	0	0	G	G	C	C	0	0	A	A	A	A	A	A	C	C	G	G	G	G	G	G	G	G	A	A	A	A	G	G	G	G	0	0	A	A	A	A	C	C	G	G	G	G	A	G	A	A	A	A	A	A	G	G	A	A	A	A	G	G	G	G	A	A	G	G	A	G	A	A	G	G	A	A	G	G	A	A	A	A	C	C	A	A	G	G	G	G	A	A	G	G	A	A	A	A	C	C	G	G	A	A	G	G	A	A	A	A	C	C	A	A	G	G	A	A	A	G	A	A	G	G	C	C	G	G	A	A	A	A	C	C	A	A	A	A	A	A	A	A	A	A	A	A	A	G	G	G	C	C	A	A	G	G	A	A	G	G	G	G	A	A	A	A	G	G	G	G	G	G	C	C	G	G	A	A	G	G	G	G	A	A	A	A	0	0	G	G	0	0	G	G	G	G	A	A	A	A	A	A	A	A	G	G	A	A	G	G	A	A	G	G	G	G	A	G	A	A	G	G	G	G	0	0	G	G	A	A	G	G	A	A	A	A	C	C	A	A	A	A	G	G	C	C	G	G	A	A	G	G	A	A	A	A	A	G	G	G	A	A	A	A	A	A	A	A	A	A	G	G	A	A	A	G	G	G	G	G	A	A	A	A	G	G	A	A	G	G	A	A	A	A	G	G	G	G	G	G	G	G	A	A	A	A	G	G	G	G	A	A	G	G	C	C	G	G	A	A	A	G	G	G	A	A	G	G	G	G	G	G	A	C	G	G	A	G	C	C	A	G	A	A	G	G	G	G	A	G	A	A	C	C	A	G	G	G	G	G	A	A	A	G	G	G	A	A	A	G	A	G	A	G	A	A	A	A	A	A	A	G	A	A	A	C	G	G	G	G	A	G	A	G	A	G	A	A	A	A	A	A	A	G	A	A	G	G	A	A	A	A	A	G	C	C	A	C	A	G	G	G	A	G	G	G	G	G	A	G	A	G	G	G	A	A	G	G	A	A	C	C	A	C	A	A	A	A	A	A	A	A	G	G	A	A	A	A	A	A	A	A	G	G	G	G	G	G	A	A	A	A	C	C	G	G	A	A	A	A	G	G	A	A	A	A	A	G	G	G	A	A	G	G	A	A	G	G	A	G	A	A	G	G	A	A	A	G	A	G	G	G	A	G	A	C	A	A	G	G	A	G	A	C	A	G	G	G	A	G	A	G	A	A	G	G	G	G	A	A	A	G	G	G	G	G	A	C	A	G	A	A	G	G	G	G	A	A	A	G	A	A	A	G	A	G	G	G	A	G	G	G	G	G	G	G	G	G	A	A	G	G	G	G	G	G	G	G	A	A	C	C	G	G	C	C	A	G	G	G	A	G	A	G	A	C	A	G	G	G	A	G	G	G	C	C	G	G	A	G	A	A	G	G	C	C	G	G	G	G	G	G	A	A	A	A	A	A	A	A	G	G	A	A	G	G	G	G	A	A	C	C	A	G	A	A	A	G	A	C	A	A	C	C	A	G	A	G	C	C	G	G	A	C	A	A	G	G	G	G	G	G	G	G	G	G	C	C	A	A	A	A	A	A	G	G	A	G	A	A	G	G	A	A	A	A	A	C	A	G	A	A	0	0	A	A	A	G	A	A	A	G	A	C	A	A	G	G	G	G	A	A	A	A	A	A	A	A	A	C	A	G	G	G	A	G	A	A	G	G	G	G	G	G	A	G	A	G	G	G	A	A	A	A	G	G	A	G	A	A	A	G	G	G	A	G	A	G	G	G	A	G	G	G	A	A	A	G	G	G	A	A	A	A	A	G	A	A	A	A	A	G	A	G	A	C	A	G	G	G	A	A	C	C	A	G	A	G	C	C	A	G	G	G	A	C	G	G	A	A	A	G	A	A	G	G	A	A	G	G	A	G	A	C	A	A	G	G	G	G	A	C	A	G	A	G	A	A	A	G	A	G	A	G	A	A	A	G	G	G	C	C	G	G	G	G	G	G	A	G	A	G	C	C	G	G	A	A	G	G	A	G	A	G	G	G	A	A	G	G	A	A	G	G	G	G	G	G	G	G	A	A	G	G	A	G	A	A	A	A	A	A	G	G	G	G	G	G	A	A	G	G	G	G	A	A	A	A	A	A	G	G	A	A	G	G	A	A	A	A	A	A	A	G	G	G	A	G	G	G	G	G	G	G	G	G	G	G	A	G	C	C	A	A	G	G	G	G	A	A	A	G	A	G	A	G	G	G	A	G	C	C	A	A	A	A	A	A	A	A	A	A	A	A	G	G	A	A	A	G	A	G	A	G	G	G	A	A	A	A	G	G	A	A	G	G	A	A	A	G	A	A	G	G	A	G	A	A	A	G	G	G	C	C	A	A	A	A	A	G	G	G	G	G	A	G	A	A	A	A	A	C	A	G	A	G	A	A	C	C	A	G	A	A	A	A	A	G	G	G	A	G	A	G	G	G	A	A	A	G	G	G	A	G	A	G	G	G	A	A	A	C	C	C	A	A	A	C	A	C	G	G	A	G	A	G	G	G	A	G	A	A	G	G	A	A	A	G	A	A	A	G	G	G	A	A	A	G	A	G	G	G	A	A	G	G	A	A	G	G	G	G	G	G	A	A	A	A	G	G	G	G	0	0	G	G	A	A	A	A	A	A	G	G	C	C	G	G	C	C	A	A	C	C	G	G	A	G	A	C	C	C	A	A	A	G	G	G	A	A	A	A	A	A	G	G	G	G	G	G	C	C	G	G	A	A	G	G	G	G	A	A	A	G	A	A	G	G	0	0	A	A	G	G	A	A	A	A	A	G	G	G	A	A	A	C	G	G	A	A	G	G	A	A	A	A	A	G	C	C	G	G	G	G	G	G	G	G	A	A	G	G	A	A	A	G	A	G	G	G	A	A	A	A	G	G	A	G	A	A	A	G	A	G	A	G	A	A	A	G	G	G	A	A	A	G	A	G	A	A	A	A	A	C	A	G	A	G	0	0	A	A	A	A	G	G	A	A	G	G	G	G	C	C	A	G	A	G	G	G	A	A	C	C	C	C	G	G	A	A	A	A	A	G	G	G	G	G	G	G	A	G	0	0	G	G	G	G	G	G	A	A	G	G	G	G	G	G	A	C	A	C	G	G	G	G	G	G	A	G	G	G	A	A	G	G	A	G	G	G	G	G	G	G	A	G	C	C	G	G	C	C	G	G	A	A	A	G	G	G	A	A	A	G	A	A	G	G	G	G	A	C	A	C	A	C	A	G	A	G	G	G	A	A	G	G	G	G	C	C	A	G	A	G	A	G	A	A	A	G	A	G	A	A	A	G	A	G	A	G	A	G	A	G	G	G	A	G	G	G	A	G	G	G	A	G	A	A	G	G	A	A	G	G	A	G	A	C	G	G	A	C	A	A	A	A	A	G	A	A	A	A	G	G	A	A	A	C	A	A	G	G	A	C	G	G	A	G	G	G	0	0	A	G	G	G	A	A	G	G	A	A	A	G	C	C	A	A	A	A	A	G	A	A	A	A	A	G	G	G	G	G	A	G	A	G	G	G	G	G	G	G	G	G	A	A	G	G	G	G	G	G	G	G	C	C	A	G	G	G	A	G	A	G	A	G	A	A	A	G	G	G	A	A	G	G	A	G	A	G	G	G	G	G	A	G	A	G	G	G	C	C	A	C	A	G	A	C	A	G	G	G	A	A	A	A	A	G	A	A	A	A	G	G	A	A	A	A	G	G	0	0	A	A	A	G	A	A	A	A	C	C	0	0	G	G	A	A	C	C	G	G	A	A	A	A	A	C	G	G	A	A	A	A	G	G	A	A	G	G	G	G	A	A	G	G	A	A	A	A	A	A	G	G	G	G	C	C	C	C	G	G	G	G	G	G	A	A	G	G	G	G	A	G	A	A	A	A	A	A	G	G	G	G	G	G	G	G	A	A	A	A	A	A	C	C	G	G	C	C	G	G	0	0	G	G	A	A	G	G	C	C	A	G	C	C	G	G	A	A	G	G	A	A	A	A	G	G	A	A	G	G	A	G	C	C	G	G	A	A	G	G	G	G	C	C	G	G	A	A	A	G	A	A	G	G	A	A	A	A	A	A	G	G	A	G	C	C	A	A	A	A	C	C	G	G	A	A	A	A	A	G	G	G	A	A	G	G	A	A	G	G	G	G	G	G	A	A	G	G	G	G	G	G	A	A	A	A	A	A	C	C	C	C	G	G	A	A	G	G	A	A	G	G	C	C	A	A	G	G	G	G	A	A	G	G	C	C	A	A	G	G	A	A	G	G	C	C	A	A	G	G	G	G	G	G	G	G	A	A	C	C	A	A	C	C	G	G	G	G	A	A	G	G	A	A	0	0	A	A	C	C	G	G	A	A	A	A	C	C	C	C	C	C	A	A	A	A	G	G	A	A	G	G	G	G	G	G	G	G	A	A	G	G	G	G	G	G	C	C	A	A	G	G	G	G	G	G	G	G	G	G	A	A	G	G	C	C	G	G	A	A	A	A	A	A	G	G	A	A	A	A	G	G	A	A	A	A	A	A	G	G	A	A	A	A	C	C	A	A	G	G	G	G	A	A	G	G	A	A	G	G	G	G	A	A	A	A	G	G	G	G	G	G	A	A	G	G	A	A	0	0	A	A	A	A	G	G	G	G	G	G	G	G	G	G	A	A	A	A	G	G	C	C	A	A	G	G	G	G	A	A	A	A	A	A	G	G	A	G	A	A	A	A	G	G	G	G	G	G	A	A	G	G	G	G	G	G	G	G	G	G	G	G	C	C	G	G	G	G	A	A	A	A	A	A	G	G	A	A	C	C	C	C	A	A	A	A	G	G	A	A	A	A	A	A	G	G	G	G	A	A	A	G	A	A	G	G	G	G	A	A	A	A	A	A	A	A	G	G	G	G	A	A	G	G	A	A	A	A	C	C	G	G	A	A	G	G	G	G	G	G	A	A	A	A	0	0	A	A	G	G	A	A	C	C	G	G	G	G	G	G	A	A	A	A	A	A	A	A	G	G	C	C	G	G	G	G	G	G	G	G	C	C	G	G	A	A	G	G	A	A	A	A	G	G	A	A	0	0	C	C	A	A	G	G	A	A	G	G	A	A	G	G	A	A	A	A	A	A	A	A	G	G	A	A	G	G	A	G	A	G	G	G	A	G	A	A	A	A	G	G	A	G	G	G	G	G	G	G	A	G	A	G	A	G	G	G	G	G	C	C	G	G	G	G	A	A	A	G	A	A	A	A	A	G	A	G	A	C	G	G	G	G	A	G	A	G	G	G	G	G	A	A	A	G	A	G	A	A	A	G	G	G	A	G	A	A	G	G	A	A	A	A	G	G	G	G	A	G	A	G	C	C	G	G	A	A	G	G	A	C	A	G	A	A	A	A	A	A	A	A	C	C	A	A	G	G	G	G	C	C	A	A	A	A	A	G	A	A	A	G	A	A	A	A	G	G	A	A	G	G	A	A	G	G	G	G	A	A	A	A	A	A	G	G	A	G	A	G	G	G	A	C	A	A	A	A	G	G	A	A	A	A	A	G	A	A	A	G	C	C	A	C	G	G	A	G	A	A	A	G	G	G	A	G	G	G	A	G	G	G	G	G	A	G	A	C	A	G	G	G	A	G	A	A	A	A	A	A	A	A	C	C	G	G	G	G	A	G	A	G	G	G	A	A	A	A	A	G	G	G	G	G	G	G	A	A	A	G	A	G	G	G	G	G	A	G	G	G	A	G	G	G	A	A	A	G	G	G	G	G	G	G	A	A	A	G	A	G	A	G	G	G	A	A	A	A	A	G	G	G	A	A	C	C	A	G	G	G	A	G	C	C	A	A	G	G	A	A	G	G	A	A	A	G	A	A	A	A	A	G	A	A	G	G	A	G	G	G	G	G	A	G	G	G	G	G	A	A	G	G	G	G	A	A	G	G	A	A	A	C	G	G	0	0	A	G	A	G	G	G	G	G	A	G	G	G	A	C	A	A	A	A	G	G	A	A	A	G	A	G	A	G	A	G	A	A	G	G	A	G	G	G	G	G	A	A	G	G	G	G	A	A	A	A	G	G	A	G	A	A	G	G	A	C	A	A	C	C	A	A	A	C	G	G	A	G	A	G	G	G	A	G	A	G	A	G	A	G	A	G	A	C	A	A	A	G	C	C	A	G	A	A	A	G	A	A	C	C	G	G	G	G	G	G	G	G	A	G	A	G	A	G	G	G	G	G	A	A	G	G	G	G	A	C	A	G	G	G	A	G	A	G	A	G	A	A	A	A	A	C	A	C	G	G	G	G	A	G	G	G	G	G	C	C	A	G	A	A	A	A	A	A	G	G	A	C	A	A	G	G	A	G	A	G	A	G	A	G	G	G	A	G	G	G	A	A	A	A	A	G	A	G	G	G	G	G	A	G	G	G	G	G	A	G	G	G	A	G	A	G	A	A	A	G	G	G	A	G	G	G	G	G	A	G	A	C	A	A	A	G	A	G	A	A	A	A	A	A	A	A	A	A	A	A	A	A	A	C	A	G	A	G	A	C	A	A	A	A	G	G	A	G	C	C	A	A	A	C	G	G	G	G	A	C	A	G	G	G	A	G	A	G	A	G	G	G	A	G	A	G	A	A	A	G	A	G	C	C	G	G	C	C	A	G	A	A	A	G	A	G	G	G	A	A	A	G	A	G	A	G	G	G	A	G	A	C	A	G	A	G	0	0	G	G	0	0	C	C	A	G	A	G	A	A	A	G	G	G	A	G	A	C	A	A	G	G	A	G	A	G	G	G	G	G	G	G	A	G	A	A	G	G	A	C	A	G	A	C	G	G	A	G	A	C	A	A	A	G	A	A	A	A	G	G	A	C	G	G	A	A	A	G	G	G	A	C	A	A	A	A	A	A	A	G	G	G	A	A	C	C	G	G	C	C	G	G	G	G	A	A	G	G	A	C	A	G	A	G	A	A	A	A	G	G	G	G	G	G	A	G	A	C	A	G	A	A	A	A	A	A	A	G	A	A	A	A	G	G	C	C	C	C	A	A	A	G	G	G	A	A	A	G	C	C	G	G	G	G	G	G	G	G	0	0	G	G	A	G	A	A	A	G	A	A	A	A	A	G	A	G	A	A	A	A	A	G	G	G	G	G	A	A	A	C	G	G	G	G	A	A	G	G	A	A	A	G	A	A	A	G	G	G	G	G	A	G	G	G	G	G	A	G	G	G	G	G	C	C	G	G	A	G	G	G	A	C	G	G	0	0	G	G	C	C	A	A	A	A	A	G	G	G	G	G	A	A	A	A	G	G	A	G	A	A	A	C	A	G	A	G	A	A	G	G	C	C	A	G	A	G	A	A	A	A	G	G	G	G	A	C	A	G	A	A	G	G	G	G	G	G	G	G	A	A	A	A	A	G	A	G	G	G	A	A	A	G	A	A	A	A	G	G	A	A	G	G	A	C	G	G	A	G	G	G	A	G	G	G	G	G	A	G	A	G	G	G	G	G	G	G	A	C	A	A	A	G	A	A	G	G	A	G	G	G	A	G	A	A	A	G	A	A	A	A	C	C	A	G	A	A	A	C	A	C	A	G	A	G	A	A	A	A	0	0	A	G	A	G	A	G	G	G	G	G	G	G	G	G	A	G	A	G	A	A	G	G	G	G	G	G	A	A	A	A	G	G	A	G	C	C	G	G	C	C	G	G	G	G	G	G	A	A	G	G	A	A	A	A	G	G	G	G	C	C	G	G	A	A	G	G	A	A	G	G	G	G	G	G	0	0	G	G	A	A	C	C	G	G	G	G	A	A	A	A	G	G	G	G	C	C	A	A	G	G	G	G	A	A	A	G	G	G	A	A	G	G	C	C	G	G	A	A	A	A	A	A	C	C	A	A	G	G	G	G	G	G	C	C	A	A	C	C	G	G	A	A	G	G	C	C	A	A	G	G	A	A	G	G	A	A	A	A	A	A	G	G	C	C	A	G	C	C	A	A	A	A	A	A	G	G	G	G	G	G	A	A	A	A	C	C	A	A	0	0	G	G	G	G	A	A	C	C	G	G	G	G	C	C	G	G	A	A	A	A	A	A	A	A	G	G	A	G	G	G	G	G	A	A	G	G	A	A	G	G	A	A	G	G	G	G	A	A	A	A	C	C	C	C	A	A	A	A	A	A	A	A	G	G	A	A	A	A	G	G	G	G	G	G	G	G	G	G	A	A	C	C	C	C	A	A	C	C	A	A	G	G	A	A	A	A	G	G	A	G	A	A	G	G	G	G	A	A	A	A	G	G	G	G	G	G	A	A	C	C	G	G	G	G	A	A	G	G	G	G	A	A	A	A	A	A	C	C	0	0	G	G	G	G	A	A	A	G	A	A	A	A	A	A	A	G	C	C	G	G	A	A	G	G	G	G	A	A	G	G	A	A	G	G	G	G	A	A	A	A	A	A	C	C	G	G	A	A	A	A	A	A	G	G	G	G	A	A	C	C	G	G	A	A	C	C	G	G	0	0	A	A	G	G	G	G	A	A	C	C	G	G	A	A	A	C	A	A	G	G	G	G	G	G	C	C	A	A	G	G	A	A	G	G	G	G	G	G	G	G	C	C	G	G	G	G	G	G	A	A	C	C	G	G	A	A	0	0	C	C	G	G	A	A	G	G	G	G	G	G	A	A	G	G	G	G	G	G	G	G	G	G	G	G	A	A	A	A	A	A	G	G	A	A	A	A	A	A	0	0	G	G	G	G	A	A	0	0	A	A	G	G	G	G	G	G	G	G	A	A	G	G	G	G	A	A	G	G	G	G	A	A	A	A	G	G	G	G	G	G	G	G	G	G	A	A	G	G	C	C	A	A	G	G	A	A	G	G	A	A	G	G	G	G	G	G	G	G	A	A	G	G	G	G	A	A	A	A	G	G	G	G	A	A	A	A	G	G	A	A	G	G	C	C	A	A	G	G	A	A	C	C	G	G	C	C	C	C	G	G	G	G	C	C	A	A	A	A	G	G	G	G	G	G	G	G	G	G	A	A	G	G	C	C	G	G	G	G	0	0	0	0	G	G	G	G	G	G	G	G	G	G	A	A	G	G	G	G	A	A	G	G	G	G	G	G	A	A	G	G	G	G	A	A	A	A	A	A	G	G	A	G	G	G	A	A	G	G	A	A	A	G	G	G	A	A	A	A	G	G	A	A	G	G	A	A	G	G	A	A	G	G	A	A	A	A	G	G	A	A	G	G	G	G	C	C	C	C	A	A	G	G	A	A	A	A	G	G	A	G	A	A	A	A	C	C	A	A	A	A	G	G	A	G	G	G	A	A	A	A	G	G	C	C	G	G	A	A	G	G	A	A	G	G	G	G	C	C	G	G	0	0	A	A	A	A	0	0	A	A	A	A	G	G	G	G	G	G	A	A	G	G	G	G	G	G	G	G	G	G	G	G	A	A	A	A	C	C	C	C	A	A	A	A	C	C	G	G	A	A	C	C	G	G	0	0	A	G	G	G	G	G	G	G	C	C	G	G	A	A	C	C	A	A	A	A	G	G	G	G	C	C	A	A	G	G	A	A	A	A	A	A	A	A	G	G	A	A	A	A	G	G	A	A	G	G	G	G	A	A	0	0	G	G	G	G	C	C	G	G	0	0	A	A	G	G	A	A	A	A	A	A	A	A	G	G	G	G	0	0	G	G	G	G	A	A	G	G	G	G	G	G	G	G	A	A	A	A	0	0	G	G	G	G	A	A	C	C	G	G	G	G	G	G	G	G	A	A	C	C	G	G	A	A	A	A	G	G	G	G	G	G	A	A	A	A	A	A	A	A	A	A	A	A	G	G	A	A	G	G	G	G	A	A	A	A	A	A	G	G	G	G	A	A	C	C	G	G	G	G	A	A	G	G	G	G	C	C	A	A	A	A	G	G	G	G	A	A	G	G	A	A	C	C	G	G	A	A	G	G	A	A	G	G	G	G	A	A	A	A	G	G	G	G	G	G	C	C	A	A	A	A	G	G	A	A	G	G	G	G	A	A	G	G	C	C	C	C	A	A	G	G	G	G	G	G	G	G	A	A	G	G	A	A	G	G	C	C	A	A	A	A	G	G	G	G	G	G	A	A	G	G	G	G	G	G	G	G	G	G	G	G	G	G	C	C	A	A	A	A	A	A	G	G	G	G	G	G	A	A	G	G	C	C	G	G	G	G	A	A	A	A	G	G	A	A	G	G	C	C	A	A	G	G	G	G	C	C	G	G	A	A	A	A	G	G	C	C	G	G	A	A	0	0	G	G	A	A	A	A	A	A	A	A	G	G	A	A	G	G	G	G	G	G	A	A	G	G	A	A	A	A	G	G	G	G	A	A	A	A	A	A	A	A	A	A	A	A	G	G	G	G	A	A	G	G	A	A	C	C	G	G	A	A	A	A	A	A	A	A	G	G	G	G	A	A	A	A	A	A	G	G	C	C	A	A	A	A	A	A	A	A	A	A	G	G	G	G	A	A	G	G	A	A	G	G	G	G	C	C	G	G	A	A	G	G	G	G	G	G	A	A	A	A	G	G	G	G	G	G	A	A	A	A	G	G	A	A	C	C	G	G	G	G	C	C	C	C	A	A	G	G	A	A	C	C	G	G	G	G	A	A	G	G	G	G	G	G	A	A	A	A	A	A	A	A	G	G	A	A	A	A	G	G	A	A	G	G	A	A	G	G	A	A	A	A	G	G	A	A	G	G	G	G	G	G	G	G	G	G	A	A	G	G	A	A	A	A	A	A	A	A	A	A	G	G	A	A	A	A	G	G	G	G	G	G	A	A	G	G	A	A	G	G	G	G	A	A	A	A	C	C	A	A	G	G	A	A	G	G	A	A	A	A	A	A	A	A	G	G	A	A	G	G	G	G	A	A	A	A	A	A	G	G	G	G	G	G	G	G	A	A	A	A	C	C	G	G	A	A	G	G	A	A	C	C	A	A	A	A	G	G	G	G	G	G	A	A	A	A	G	G	G	G	G	G	A	A	0	0	G	G	G	G	G	G	G	G	A	A	A	A	G	G	A	A	A	A	C	C	A	A	G	G	A	A	A	A	A	A	A	A	G	G	A	A	G	G	G	G	G	G	G	G	G	G	A	A	G	G	G	G	G	G	A	A	G	G	G	G	A	A	A	A	A	A	A	A	G	G	C	C	C	C	A	A	G	G	A	A	A	A	C	C	A	A	A	A	A	A	A	A	A	A	G	G	A	A	A	A	A	A	A	A	G	G	A	A	G	G	A	A	C	C	A	A	G	G	A	A	A	A	A	A	G	G	G	G	A	A	G	G	G	G	A	A	G	G	G	G	A	A	A	A	G	G	G	G	A	A	G	G	G	G	A	A	A	A	G	G	A	A	G	G	A	A	G	G	A	A	A	A	G	G	G	G	C	C	G	G	G	G	G	G	G	G	G	G	0	0	G	G	A	A	G	G	C	C	G	G	A	A	C	C	C	C	A	A	C	C	A	A	G	G	G	G	G	G	G	G	A	A	A	A	G	G	G	G	G	G	G	G	G	G	A	A	A	A	G	G	A	G	C	C	G	G	G	G	C	C	A	A	G	G	C	C	G	G	A	A	A	A	G	G	A	A	G	G	C	C	A	A	C	C	A	A	G	G	A	A	G	G	G	G	G	G	G	G	G	G	G	G	C	C	G	G	A	A	G	G	C	C	C	C	G	G	A	A	A	A	G	G	A	A	C	C	G	G	C	C	G	G	G	G	A	A	G	G	A	A	G	G	G	G	G	G	A	A	G	G	G	G	G	G	A	A	G	G	G	G	A	A	A	A	A	A	C	C	A	A	G	G	G	G	A	A	G	G	A	A	A	A	A	A	G	G	G	G	G	G	G	G	A	A	A	A	G	G	G	G	A	A	G	G	G	G	A	A	G	G	0	0	A	A	A	A	A	A	A	A	A	A	A	A	A	A	A	A	G	G	A	A	A	A	G	G	A	A	A	A	A	A	G	G	G	G	G	G	G	G	A	A	A	A	G	G	A	A	A	A	G	G	G	G	A	A	A	A	C	C	A	A	G	G	C	C	A	A	A	A	G	G	A	A	G	G	G	G	A	A	G	G	G	G	G	G	G	G	A	A	A	A	A	A	G	G	G	G	A	A	C	C	A	A	G	G	A	A	C	C	A	A	G	G	C	C	G	G	G	G	G	G	G	G	G	G	A	A	A	A	A	A	A	A	G	G	A	A	A	A	A	A	G	G	A	A	G	G	G	G	A	A	G	G	G	G	A	A	G	G	G	G	A	A	G	G	G	G	A	A	G	G	A	A	A	A	G	G	A	A	A	A	G	G	A	A	C	C	G	G	A	A	G	G	C	C	A	A	C	C	G	G	A	A	A	A	A	A	A	A	G	G	G	G	A	A	A	A	A	A	G	G	G	G	G	G	A	A	A	A	A	A	G	G	G	G	A	A	A	A	A	A	A	A	A	A	A	A	G	G	G	G	A	A	G	G	A	A	A	A	A	A	A	A	A	A	G	G	G	G	G	G	G	G	A	A	G	G	G	G	A	A	G	G	G	G	A	A	0	0	G	G	C	C	G	G	A	A	A	A	A	A	A	A	G	G	A	A	A	A	C	C	A	A	G	G	0	0	A	A	A	A	A	A	G	G	A	A	A	A	G	G	G	G	G	G	A	A	C	C	G	G	A	A	G	G	G	G	A	A	A	A	A	A	G	G	A	A	A	A	C	C	A	A	G	G	C	C	A	A	G	G	G	G	G	G	A	A	A	A	A	A	A	A	G	G	G	G	G	G	G	G	G	G	0	0	A	A	A	A	C	C	A	A	A	A	A	A	C	C	G	G	G	G	A	C	A	A	G	G	C	C	C	C	A	G	G	G	G	G	A	A	G	G	G	G	A	A	A	A	A	G	G	G	G	G	A	G	A	G	A	A	A	A	G	G	A	G	G	G	G	G	A	A	G	G	A	A	A	A	A	G	A	A	A	G	G	G	A	A	G	G	G	G	A	G	A	G	G	G	A	A	G	G	G	G	A	A	A	G	C	C	A	G	G	G	A	G	G	G	A	A	A	A	A	G	A	G	A	G	G	G	A	G	G	G	A	A	A	G	G	G	A	A	G	G	C	C	G	G	A	A	G	G	A	G	A	G	A	G	A	G	G	G	A	A	A	A	A	G	G	G	A	A	A	A	A	A	G	G	G	G	A	A	G	G	G	G	G	G	A	A	A	A	A	A	G	G	C	C	G	G	C	C	G	G	G	G	A	A	G	G	A	A	A	G	C	C	A	A	A	A	A	G	0	0	G	G	G	G	C	C	G	G	G	G	A	G	A	G	G	G	0	0	C	C	A	G	A	A	A	G	G	G	A	A	G	G	A	A	A	C	A	G	C	C	A	A	A	G	A	G	A	G	A	G	A	A	A	A	A	G	C	C	G	G	A	A	G	G	A	A	G	G	A	C	A	G	A	G	G	G	A	G	G	G	G	G	G	G	C	C	G	G	A	A	C	C	A	A	A	A	G	G	A	G	G	G	A	G	G	G	A	G	G	G	A	A	G	G	A	A	A	G	A	A	A	A	G	G	A	A	A	A	A	A	A	A	G	G	A	A	A	G	G	G	A	C	A	G	G	G	G	G	A	A	G	G	G	G	A	A	G	G	G	G	A	G	G	G	A	A	0	0	A	A	A	A	0	0	A	A	A	G	A	A	G	G	A	G	A	C	G	G	G	G	G	G	G	G	A	G	A	A	G	G	A	A	C	C	G	G	G	G	A	A	0	0	G	G	G	G	G	G	G	G	A	A	G	G	A	A	G	G	A	A	A	A	A	A	A	G	A	A	A	A	G	G	A	A	A	G	G	G	A	A	A	A	G	G	A	A	A	A	A	A	G	G	A	A	A	A	A	A	G	G	G	G	A	A	A	A	A	A	G	G	G	G	G	G	A	G	A	C	A	C	A	A	A	G	A	A	A	G	A	G	A	G	G	G	G	G	A	A	A	A	A	A	A	A	G	G	A	A	C	C	G	G	G	G	A	A	A	A	A	A	A	A	A	A	A	A	A	A	A	A	G	G	G	G	G	G	G	G	A	G	A	A	G	G	A	G	A	A	G	G	A	G	C	C	G	G	A	A	A	G	A	A	G	G	A	A	A	G	A	A	A	A	G	G	G	G	A	A	A	A	A	A	G	G	A	G	G	G	C	C	A	A	G	G	A	A	C	C	A	G	A	C	A	A	A	A	A	A	A	G	A	A	G	G	G	G	G	G	C	C	A	A	G	G	G	G	C	C	A	A	G	G	G	G	A	A	A	A	C	C	G	G	A	G	A	G	A	G	G	G	0	0	A	G	A	A	A	A	G	G	A	G	A	G	A	G	A	G	A	A	A	G	A	A	G	G	G	G	A	G	A	A	C	C	G	G	A	G	A	G	A	A	A	A	A	G	C	C	A	A	G	G	A	C	A	G	A	A	A	G	A	A	A	G	A	A	A	A	A	A	0	0	G	G	G	G	A	A	A	G	A	G	A	G	A	G	A	A	A	A	A	G	A	G	A	A	G	G	A	A	A	A	A	A	A	G	A	G	A	A	G	G	A	A	G	G	A	A	G	G	A	C	A	C	A	A	A	G	G	G	A	G	A	C	A	A	A	A	A	G	A	G	A	G	A	G	A	G	G	G	A	G	C	C	A	A	G	G	A	G	A	A	G	G	A	C	G	G	A	G	G	G	C	C	A	A	A	A	A	A	G	G	A	G	G	G	A	A	G	G	A	A	A	G	A	A	G	G	A	A	G	G	G	G	C	C	A	A	A	C	A	G	A	A	G	G	A	G	A	G	G	G	A	C	A	A	A	C	A	G	A	A	G	G	A	G	A	C	A	A	G	G	G	G	G	G	A	A	A	A	A	A	A	G	A	G	G	G	A	A	A	G	A	G	G	G	A	A	C	C	A	C	G	G	A	A	A	A	A	A	C	C	A	A	A	A	A	A	A	A	A	A	G	G	A	A	A	G	G	G	A	A	G	G	G	G	G	G	G	G	C	C	A	A	G	G	G	G	G	G	A	G	G	G	A	A	A	A	A	A	A	G	G	G	G	G	A	G	G	G	A	G	A	A	A	A	0	0	G	G	A	G	G	G	A	G	A	A	G	G	A	A	A	G	A	A	C	C	G	G	G	G	G	G	A	A	A	A	A	C	A	G	G	G	G	G	A	A	G	G	G	G	G	G	A	A	G	G	A	A	A	A	A	G	A	A	A	G	A	G	A	A	A	A	G	G	C	C	A	A	A	A	G	G	A	G	C	C	G	G	A	G	A	A	G	G	A	G	A	A	G	G	A	A	A	C	A	G	A	G	G	G	A	A	G	G	A	A	G	G	G	G	A	G	A	G	C	C	G	G	A	G	A	G	G	G	A	G	A	A	A	G	G	G	G	G	A	G	A	A	G	G	A	C	G	G	A	A	A	G	G	G	A	A	A	A	G	G	G	G	A	A	G	G	C	C	A	A	A	G	G	G	C	C	A	A	G	G	A	A	G	G	A	G	G	G	G	G	A	G	A	G	A	G	A	G	G	G	G	G	G	G	A	G	A	G	A	G	A	A	A	G	A	G	A	A	A	C	G	G	A	A	G	G	A	A	A	A	C	C	A	G	A	A	A	C	C	C	A	G	A	G	A	G	G	G	0	0	C	C	A	G	A	A	A	G	G	G	C	C	0	0	G	G	A	G	A	A	A	A	A	A	G	G	A	A	A	G	A	A	G	G	A	A	A	A	G	G	A	G	A	A	A	G	A	A	A	A	A	A	G	G	A	A	A	G	G	G	A	G	G	G	G	G	G	G	G	G	A	A	G	G	A	G	A	A	A	G	G	G	A	G	G	G	G	G	A	A	A	G	A	G	G	G	A	G	G	G	G	G	A	A	G	G	A	A	A	A	G	G	G	G	A	A	G	G	A	C	A	A	A	G	A	A	G	G	A	A	A	A	A	A	A	G	A	A	G	G	G	G	A	A	A	G	G	G	C	C	C	C	G	G	G	G	G	G	A	A	G	G	A	A	G	G	A	A	A	A	A	G	G	G	A	A	A	A	A	A	G	G	A	G	A	G	A	A	A	G	C	C	A	C	A	C	G	G	A	G	A	A	A	A	G	G	A	G	G	G	A	A	C	C	A	A	G	G	G	G	A	A	C	C	A	G	G	G	A	A	A	A	G	G	G	G	A	A	G	G	G	G	A	A	G	G	C	C	A	G	A	A	A	A	A	G	G	G	G	G	A	A	A	A	A	A	A	A	A	G	G	G	0	0	G	G	A	A	A	G	A	A	A	A	A	C	A	A	G	G	G	G	A	A	G	G	A	A	A	A	G	G	A	A	G	G	G	G	G	G	G	G	A	A	G	G	A	G	G	G	G	G	G	G	A	A	A	G	A	A	G	G	G	G	C	C	G	G	A	A	A	G	A	G	G	G	C	C	A	G	A	A	C	C	G	G	G	G	A	A	G	G	C	C	C	C	A	A	G	G	A	A	A	A	C	C	C	C	G	G	G	G	A	A	G	G	A	A	A	A	G	G	G	G	G	G	A	A	G	G	G	G	G	G	A	A	A	A	A	A	G	G	G	G	G	G	A	A	C	C	G	G	A	A	G	G	A	A	A	A	G	G	A	A	G	G	G	G	A	G	C	C	A	A	A	G	G	G	C	C	G	G	G	G	A	G	A	G	C	C	A	A	A	A	A	A	G	G	A	A	G	G	A	A	A	A	G	G	A	A	G	G	A	A	G	G	G	G	G	G	A	A	C	C	A	A	C	C	G	G	A	A	A	A	A	A	G	G	G	G	G	G	A	A	A	A	G	G	G	G	A	A	A	A	C	C	A	A	G	G	C	C	G	G	A	A	C	C	G	G	A	A	G	G	G	G	A	A	A	A	A	A	G	G	0	0	G	G	A	A	A	A	A	A	A	C	C	C	A	A	G	G	G	G	A	A	A	A	C	C	G	G	G	G	A	A	G	G	A	A	A	A	G	G	A	A	A	A	A	A	C	C	A	A	A	A	G	G	C	C	A	A	A	A	A	A	G	G	A	A	A	A	G	G	G	G	0	0	G	G	C	C	A	A	G	G	G	G	G	G	A	G	A	A	G	G	A	A	G	G	A	G	A	A	G	G	A	A	A	G	G	G	A	A	A	A	G	G	G	G	C	C	A	A	A	G	A	C	G	G	A	A	A	G	C	C	A	A	A	G	A	G	G	G	A	A	A	A	G	G	A	A	A	G	0	0	G	G	G	G	A	C	A	A	A	G	A	C	G	G	A	G	G	G	A	A	A	G	0	0	G	G	C	C	A	A	A	G	G	G	A	C	A	A	0	0	A	A	G	G	A	A	C	C	G	G	A	A	G	G	G	G	G	G	G	G	G	G	A	G	G	G	A	A	G	G	G	G	G	G	G	G	A	G	G	G	C	C	A	C	A	G	A	A	C	C	G	G	0	0	A	G	A	G	G	G	A	A	A	G	G	G	A	A	G	G	A	A	A	G	G	G	A	G	G	G	A	A	A	A	A	G	A	A	A	G	A	A	A	G	A	A	A	G	A	A	A	G	A	A	A	G	0	0	G	G	A	A	A	G	G	G	G	G	C	C	A	G	A	A	A	G	G	G	A	A	G	G	A	A	A	G	A	A	A	G	G	G	G	G	A	A	A	A	G	G	G	G	A	G	A	C	A	C	A	G	A	G	G	G	A	G	G	G	A	G	C	C	C	C	A	G	A	A	A	G	A	G	A	G	A	G	G	G	G	G	G	G	A	A	C	C	G	G	A	A	A	A	A	G	G	G	G	G	A	A	G	G	A	G	G	G	G	G	G	G	A	A	A	A	G	G	A	A	C	C	A	A	A	A	A	G	C	C	A	C	G	G	A	G	G	G	G	G	G	G	A	G	A	G	G	G	G	G	A	A	C	C	A	A	A	A	G	G	A	A	A	A	A	A	A	A	G	G	G	G	C	C	A	A	A	A	C	C	A	A	A	A	G	G	A	A	A	G	A	A	G	G	G	G	G	G	A	A	A	A	A	G	G	G	G	G	G	G	G	G	A	G	G	G	G	G	A	A	A	G	A	A	A	G	A	A	A	A	A	A	G	G	G	G	G	G	G	G	G	G	A	A	A	A	C	C	C	C	G	G	A	A	A	G	G	G	A	A	A	A	A	C	C	C	A	A	G	G	G	G	A	A	A	A	G	G	C	C	G	G	A	G	C	C	A	A	G	G	0	0	A	A	A	A	C	C	A	G	G	G	A	G	G	G	A	G	G	G	A	A	A	G	G	G	G	G	G	G	A	A	G	G	G	G	G	G	G	G	A	G	A	A	A	G	A	A	A	A	G	G	G	G	G	G	G	G	A	A	G	G	A	G	G	G	A	A	A	G	C	C	G	G	A	G	A	A	A	G	G	G	A	A	G	G	A	G	G	G	A	G	A	G	A	G	G	G	A	A	G	G	A	G	A	A	A	C	A	A	A	A	A	G	A	G	A	G	A	A	A	G	A	C	G	G	A	G	A	A	A	A	A	C	A	G	A	G	A	A	A	A	G	G	G	G	A	A	G	G	A	G	A	A	G	G	G	G	G	G	C	C	G	G	A	G	A	A	G	G	A	G	A	A	A	C	A	A	A	C	A	A	G	G	A	G	C	C	G	G	A	A	0	0	A	A	G	G	A	A	A	A	G	G	G	G	C	C	A	A	C	C	A	A	A	G	A	A	G	G	A	G	A	A	A	G	0	0	A	A	A	A	A	G	G	G	A	G	A	G	G	G	A	G	G	G	G	G	G	G	A	A	0	0	A	G	G	G	C	C	G	G	A	C	G	G	A	G	G	G	A	A	G	G	A	A	A	A	A	A	A	A	A	A	G	G	A	G	A	A	A	G	A	A	A	A	A	A	A	C	C	C	A	A	A	C	0	0	G	G	A	G	C	C	G	G	A	A	A	A	G	G	C	C	A	A	G	G	A	C	A	G	A	G	A	A	G	G	A	A	A	C	G	G	G	G	A	G	G	G	A	C	A	A	G	G	A	A	A	A	A	A	A	A	A	G	A	G	G	G	G	G	A	G	C	C	G	G	G	G	A	G	A	A	G	G	G	G	G	G	G	G	A	G	G	G	G	G	G	G	A	A	G	G	A	G	A	A	A	A	C	C	A	G	A	G	C	C	A	G	A	A	A	G	A	A	C	C	G	G	A	G	A	G	A	G	A	G	A	A	A	G	G	G	G	G	A	A	A	G	A	G	A	A	A	G	A	G	G	G	A	A	A	G	A	A	A	G	A	A	C	C	A	A	A	A	A	G	A	G	G	G	G	G	G	G	C	C	A	C	A	G	G	G	A	G	C	C	A	G	0	0	A	A	G	G	G	G	C	C	A	G	A	G	G	G	A	G	0	0	A	A	A	A	G	G	A	A	A	G	G	G	C	C	A	A	A	G	G	G	G	G	G	G	G	G	G	G	G	G	A	A	A	A	G	G	G	G	A	A	A	A	G	G	0	0	G	G	A	A	G	G	G	G	G	G	G	G	G	G	G	G	G	G	G	G	A	A	G	G	G	G	G	G	G	G	A	A	A	A	G	G	G	G	A	A	G	G	A	A	A	A	A	A	A	A	A	A	G	G	A	A	A	A	A	A	G	G	G	G	G	G	A	A	G	G	A	A	G	G	G	G	G	G	G	G	A	A	G	G	G	G	G	G	A	A	G	G	A	A	A	A	G	G	A	A	A	A	A	A	G	G	A	A	A	A	G	G	G	G	G	G	A	A	A	A	A	A	G	G	A	A	G	G	G	G	A	A	C	C	A	A	C	C	G	G	G	G	G	G	A	A	A	A	0	0	G	G	G	G	G	G	G	G	G	G	G	G	G	G	G	G	G	G	A	A	A	A	A	A	G	G	A	A	A	G	A	A	A	A	G	G	A	A	G	G	A	A	A	A	C	C	G	G	C	C	A	A	G	G	G	G	G	G	A	A	A	C	A	A	G	G	A	A	G	G	G	G	A	A	G	G	A	A	C	C	G	G	G	G	A	A	A	A	A	A	A	A	A	A	A	A	G	G	G	G	A	C	A	A	A	A	A	A	A	A	A	G	G	G	A	G	G	G	G	G	A	A	A	C	C	C	A	A	A	A	G	G	G	G	A	A	G	G	A	A	G	G	A	A	G	G	A	C	A	A	A	A	A	A	G	G	A	A	A	A	A	A	A	A	G	G	A	A	G	G	A	A	A	A	C	C	G	G	A	A	G	G	C	C	A	G	A	A	G	G	G	G	A	A	C	C	A	A	G	G	G	G	A	A	A	A	G	G	A	A	G	G	C	C	G	G	G	G	A	A	G	G	G	G	A	A	G	G	A	A	G	G	A	A	C	C	A	A	G	G	G	G	G	G	G	G	C	C	A	A	G	G	A	A	A	G	A	A	G	G	G	G	G	G	G	G	0	0	G	G	G	G	A	A	C	C	G	G	A	A	A	A	A	G	A	A	A	A	C	C	G	G	A	A	C	C	A	A	A	G	A	A	A	G	G	G	A	G	A	A	A	G	A	A	A	A	0	0	A	G	A	A	G	G	A	A	G	G	A	A	C	C	A	A	G	G	G	G	C	C	G	G	A	G	A	G	0	0	G	G	A	A	G	G	G	G	A	G	A	G	A	G	A	G	G	G	A	A	G	G	G	G	G	G	A	G	A	G	G	G	A	G	G	G	A	A	G	G	A	A	A	A	G	G	A	A	A	A	A	A	A	A	A	G	A	A	G	G	G	G	A	C	A	A	A	C	A	G	G	G	A	G	G	G	G	G	A	G	C	C	A	A	A	G	A	A	G	G	A	A	A	G	G	G	A	G	A	A	A	G	A	A	G	G	A	G	A	G	0	0	A	G	G	G	A	C	G	G	G	G	G	G	A	G	G	G	A	G	A	C	G	G	A	A	A	A	G	G	G	G	G	G	G	G	A	G	G	G	A	A	A	A	G	G	G	G	G	G	A	G	G	G	A	C	G	G	A	A	A	A	G	G	A	A	G	G	A	A	A	A	A	A	A	A	A	G	0	0	G	G	A	A	A	C	G	G	G	G	G	G	A	C	G	G	G	G	A	C	A	C	A	G	A	A	A	C	A	G	A	G	A	G	A	A	C	C	A	A	A	G	A	A	G	G	A	A	A	G	G	G	A	G	G	G	A	A	A	G	G	G	C	C	A	C	A	A	G	G	C	C	C	C	G	G	A	A	A	C	A	G	A	A	A	G	G	G	G	G	A	A	G	G	A	A	A	G	A	G	A	G	A	G	A	A	G	G	A	A	G	G	G	G	A	G	A	G	A	A	G	G	C	C	A	A	A	A	G	G	G	G	A	A	A	A	G	G	A	G	A	A	A	A	G	G	G	G	C	C	G	G	A	A	A	A	A	G	A	G	A	C	C	C	A	C	C	C	G	G	G	G	A	G	A	G	G	G	A	G	0	0	A	A	A	G	A	A	C	C	A	A	A	A	A	G	A	G	A	A	A	G	G	G	A	G	A	C	G	G	G	G	A	A	C	C	A	G	A	G	G	G	A	G	G	G	G	G	C	C	A	G	A	A	A	G	A	G	A	G	G	G	A	C	A	A	0	0	G	G	G	G	G	G	G	G	A	G	A	A	G	G	G	G	C	C	A	A	A	A	G	G	A	G	A	G	G	G	A	G	A	G	G	G	G	G	G	G	G	G	C	C	G	G	A	A	A	C	A	A	G	G	A	A	A	G	G	G	C	C	A	G	A	A	G	G	G	G	A	A	G	G	A	A	A	A	A	G	A	A	A	G	A	A	A	G	A	C	G	G	G	G	A	G	A	G	G	G	A	A	G	G	A	A	G	G	G	G	G	G	A	G	G	G	G	G	A	G	G	G	A	A	C	C	G	G	G	G	A	G	G	G	G	G	G	G	A	A	A	A	A	A	C	C	A	G	A	A	A	A	A	G	G	G	A	G	A	G	A	G	G	G	A	G	A	G	G	G	G	G	G	G	A	G	A	G	A	G	A	A	A	A	G	G	G	G	A	A	A	A	G	G	A	A	A	C	G	G	A	G	A	G	G	G	0	0	G	G	A	C	A	G	A	G	A	G	G	G	A	A	C	C	G	G	A	G	C	C	C	C	G	G	G	G	G	G	G	G	A	A	A	A	G	G	G	G	G	G	A	G	A	A	A	A	G	G	A	A	A	C	G	G	A	G	G	G	G	G	G	G	G	G	G	G	A	G	A	G	A	A	G	G	A	A	A	A	A	A	G	G	A	G	A	A	A	G	A	A	A	C	A	A	G	G	C	C	A	A	G	G	G	G	G	G	A	G	A	A	A	G	A	A	A	C	A	G	A	G	A	A	A	A	A	A	A	G	A	A	A	G	G	G	A	G	A	G	A	A	A	A	A	A	G	G	A	A	A	G	A	G	A	A	A	G	A	C	G	G	G	G	C	C	G	G	G	G	A	G	A	G	A	G	C	C	A	G	A	G	A	G	A	G	A	G	A	G	A	G	A	A	A	G	A	G	A	G	A	G	G	G	G	G	A	G	A	A	A	C	A	A	A	A	G	G	G	G	C	C	A	G	G	G	G	G	A	G	C	C	A	G	A	G	A	G	G	G	G	G	A	A	A	A	G	G	A	G	G	G	G	G	G	G	G	G	A	C	A	G	A	A	G	G	G	G	A	C	A	G	A	G	A	G	G	G	G	G	A	G	A	A	A	A	A	A	G	G	A	A	A	G	C	C	G	G	G	G	A	C	A	G	A	G	G	G	A	A	G	G	G	G	G	G	A	G	A	A	A	A	G	G	A	A	A	A	A	G	A	A	G	G	A	G	G	G	A	A	G	G	G	G	0	0	A	G	A	G	G	G	G	G	C	C	A	G	A	A	A	G	A	G	A	A	A	A	G	G	A	A	A	G	G	G	G	G	C	C	G	G	G	G	A	A	G	G	A	A	A	C	A	A	A	A	A	C	G	G	G	G	A	A	A	A	A	G	A	G	A	G	A	A	A	G	A	A	C	C	A	G	G	G	G	G	G	G	G	G	A	G	A	C	G	G	G	G	A	C	A	G	A	G	G	G	G	G	G	G	A	A	G	G	A	A	G	G	A	A	C	C	A	A	G	G	C	C	0	0	G	G	A	A	A	G	A	A	A	A	A	A	G	G	G	G	A	A	A	G	A	A	G	G	G	G	G	G	G	G	A	A	A	A	A	G	A	G	G	G	A	G	A	A	C	C	A	A	G	G	A	A	G	G	C	C	G	G	G	G	A	A	G	G	G	G	A	G	G	G	A	C	G	G	G	G	A	G	G	G	A	A	A	A	G	G	A	G	A	A	A	G	G	G	A	A	G	G	A	G	A	A	A	A	A	A	A	A	A	A	G	G	G	G	A	G	G	G	A	A	A	G	G	G	G	G	A	A	A	A	A	G	G	G	C	C	A	A	A	A	A	C	G	G	G	G	A	A	A	G	A	A	A	G	A	G	A	A	A	G	A	G	A	A	A	G	A	G	G	G	A	C	G	G	G	G	A	G	G	G	G	G	A	G	A	C	G	G	A	G	A	A	G	G	A	A	G	G	A	A	G	G	A	A	A	A	A	A	C	C	A	G	A	A	A	A	G	G	A	A	G	G	A	A	G	G	G	G	A	G	A	A	C	C	G	G	A	G	G	G	A	A	A	G	A	G	G	G	A	G	C	C	A	G	A	A	G	G	A	G	A	G	A	A	G	G	A	G	A	G	G	G	A	C	A	A	A	A	A	A	A	G	A	A	A	A	C	C	A	A	A	A	A	A	A	G	A	G	C	C	A	A	A	A	A	A	A	G	A	G	G	G	A	A	G	G	A	G	A	A	G	G	A	A	G	G	G	G	C	C	G	G	C	C	A	A	A	A	A	G	A	G	G	G	C	C	A	G	G	G	A	G	A	A	G	G	C	C	C	C	G	G	G	G	A	G	A	A	G	G	A	A	A	G	A	G	A	G	G	G	A	G	A	G	A	A	A	A	A	G	C	C	A	A	A	A	A	A	A	A	A	A	G	G	C	C	G	G	A	A	G	G	C	C	G	G	A	A	A	G	G	G	A	A	G	G	A	A	G	G	C	C	G	G	A	A	G	G	G	G	A	A	A	A	G	G	C	C	G	G	G	G	G	G	G	G	C	C	A	G	C	C	G	G	G	G	G	G	G	G	A	C	A	A	A	C	A	A	A	G	G	G	G	G	G	G	G	G	G	G	A	G	G	G	G	G	A	G	C	C	A	G	G	G	A	A	G	G	G	G	G	G	G	G	A	G	A	G	G	G	G	G	G	G	A	A	G	G	A	G	A	A	A	A	A	A	A	A	A	A	A	G	A	A	G	G	G	G	G	G	A	A	A	A	A	A	A	G	G	G	C	C	A	A	G	G	A	A	A	A	A	G	A	G	G	G	A	G	A	A	G	G	G	G	A	A	A	A	G	G	A	A	A	A	A	A	G	G	G	G	G	G	A	G	A	G	A	G	A	G	A	A	C	C	0	0	G	G	A	A	A	G	A	A	A	A	A	G	A	G	A	A	A	C	G	G	C	C	0	0	G	G	G	G	G	G	G	G	A	A	A	A	A	A	A	A	G	G	C	C	G	G	A	A	G	G	G	G	A	A	G	G	A	G	G	G	A	A	G	G	C	C	A	A	G	G	C	C	G	G	A	G	A	G	G	G	A	A	G	G	G	G	A	A	A	A	G	G	A	A	A	A	C	C	G	G	A	A	G	G	G	G	A	A	G	G	G	G	A	A	G	G	A	A	G	G	A	G	A	A	G	G	A	A	A	A	A	A	G	G	G	G	A	A	A	A	A	A	G	G	A	A	G	G	G	G	A	A	G	G	G	G	G	G	A	A	A	C	G	G	0	0	A	A	G	G	A	G	A	G	G	G	A	C	A	A	G	G	C	C	G	G	A	G	A	A	A	C	A	G	G	G	G	G	G	G	A	A	A	A	A	A	G	G	A	A	A	A	A	A	A	G	G	G	0	0	G	G	A	G	A	A	G	G	G	G	G	G	A	G	A	A	A	C	G	G	A	A	G	G	G	G	G	G	A	A	G	G	G	G	C	C	A	A	G	G	A	A	C	C	C	C	C	C	G	G	A	A	A	A	G	G	A	A	G	G	G	G	A	A	G	G	G	G	A	G	A	A	A	A	A	A	G	G	A	G	A	C	A	A	A	A	G	G	A	A	C	C	G	G	G	G	C	C	A	A	A	A	C	C	G	G	A	A	G	G	G	G	G	G	A	A	A	G	C	C	G	G	A	G	A	G	A	G	A	A	G	G	A	A	C	C	A	G	A	A	G	G	G	G	A	A	C	C	0	0	A	A	A	G	A	A	A	G	A	C	G	G	G	G	A	A	A	G	A	A	A	A	A	A	A	A	A	A	G	G	0	0	A	A	G	G	A	G	A	A	G	G	G	G	A	A	A	G	G	G	G	G	A	G	A	C	A	A	A	G	G	G	A	A	G	G	C	C	G	G	A	A	G	G	G	G	A	A	G	G	A	A	G	G	A	A	C	C	C	C	G	G	A	A	C	C	G	G	G	G	A	A	A	A	G	G	G	G	A	A	A	A	G	G	G	G	G	G	A	A	G	G	A	G	G	G	A	A	A	G	A	A	A	G	A	G	G	G	G	G	G	G	A	A	A	C	A	G	A	G	G	G	A	A	G	G	A	A	C	C	C	C	G	G	A	A	A	A	A	G	A	C	A	A	A	G	A	A	A	A	A	A	G	G	A	A	A	A	A	G	A	A	G	G	A	G	A	A	G	G	C	C	G	G	A	A	G	G	G	G	G	G	G	G	A	A	A	A	C	C	G	G	A	A	G	G	A	A	G	G	G	G	G	G	A	A	0	0	G	G	G	G	G	G	A	A	A	A	A	A	A	A	A	A	G	G	G	G	A	A	G	G	A	A	A	A	A	A	A	A	A	A	G	G	A	A	A	A	G	G	G	G	A	A	G	G	G	G	A	A	A	A	G	G	G	G	G	G	G	G	A	A	A	A	A	A	A	A	A	A	G	G	A	G	A	A	A	A	A	A	G	G	G	G	0	0	A	A	G	G	A	A	A	A	G	G	A	A	G	G	G	G	A	A	A	A	G	G	G	G	G	G	G	G	G	G	G	G	G	G	G	G	G	G	G	G	C	C	C	C	A	A	G	G	G	G	G	G	A	A	A	G	G	G	A	A	A	G	A	G	A	G	G	G	A	A	A	A	A	A	G	G	C	C	A	G	G	G	G	G	A	A	A	G	A	A	A	G	A	A	A	A	0	0	G	G	A	A	A	G	G	G	G	G	A	A	A	G	A	G	A	G	A	C	A	G	A	G	A	A	A	G	G	G	C	C	G	G	A	A	A	A	G	G	G	G	A	A	G	G	G	G	0	0	A	A	C	C	A	A	G	G	G	G	G	G	G	G	A	A	A	A	A	A	A	A	G	G	A	A	A	A	G	G	G	G	G	G	A	A	G	G	A	C	G	G	A	A	A	A	G	G	G	G	G	G	A	A	G	G	A	A	A	A	G	G	G	G	A	A	A	A	G	G	A	A	A	A	G	G	A	A	A	A	A	A	G	G	G	G	G	G	C	C	A	A	A	A	A	G	A	A	A	G	A	G	A	G	A	A	G	G	A	A	A	A	A	A	A	A	A	G	A	A	A	A	G	G	A	A	A	A	G	G	G	G	G	G	G	G	A	G	G	G	A	C	G	G	C	C	A	G	C	C	A	A	A	G	A	C	A	A	A	G	A	G	0	0	A	G	A	G	A	A	A	G	A	A	G	G	A	G	A	G	A	A	A	G	G	G	G	G	G	G	A	G	A	G	A	G	G	G	C	C	A	G	G	G	C	C	A	G	A	G	A	A	C	C	A	G	A	C	A	G	A	A	A	A	G	G	A	A	G	G	G	G	G	G	G	G	G	G	G	G	A	A	A	A	A	A	A	A	C	C	A	A	A	A	C	C	A	A	A	A	A	A	C	C	G	G	A	A	A	A	G	G	G	G	G	G	G	G	A	A	G	G	A	A	A	A	A	A	C	C	A	A	G	G	G	G	A	A	A	A	A	A	G	G	A	A	G	G	0	0	G	G	A	A	C	C	A	A	A	A	C	C	A	G	A	A	G	G	G	G	G	G	G	G	A	A	A	A	A	C	A	A	G	G	A	A	A	A	C	C	G	G	A	A	G	G	C	C	G	G	A	A	A	A	C	C	G	G	A	A	C	C	G	G	A	A	A	A	G	G	G	G	A	A	A	A	G	G	A	A	C	C	C	C	G	G	G	G	A	A	A	G	A	A	G	G	C	C	A	A	C	C	C	C	C	C	G	G	G	G	A	C	G	G	G	G	A	A	G	G	G	G	G	G	0	0	G	G	A	A	A	G	A	A	G	G	G	G	A	A	A	A	A	A	G	G	A	A	A	A	G	G	A	A	A	A	A	G	A	A	G	G	C	C	G	G	A	A	A	G	A	A	A	A	A	A	G	G	A	A	A	A	G	G	G	G	A	A	A	A	G	G	A	A	A	A	G	G	G	G	G	G	A	A	A	A	A	A	A	A	G	G	A	G	G	G	A	G	A	A	A	A	G	G	G	G	C	C	C	C	A	A	A	A	A	A	A	A	G	G	G	G	A	A	C	C	G	G	A	A	A	A	G	G	G	G	G	G	A	A	C	C	A	A	G	G	G	G	G	G	A	A	A	A	A	A	G	G	A	A	A	A	A	A	A	A	G	G	A	A	A	A	A	A	C	C	A	A	G	G	G	G	0	0	A	A	A	A	0	0	G	G	A	A	G	G	G	G	A	A	G	G	A	A	A	A	A	A	C	C	C	C	A	A	C	C	A	A	A	A	G	G	A	G	G	G	G	G	A	A	G	G	G	G	A	A	G	G	A	A	C	C	A	A	A	A	A	A	G	G	A	A	G	G	A	A	G	G	G	G	G	G	C	C	A	C	A	A	A	A	C	C	A	A	A	A	A	A	A	A	G	G	A	G	G	G	G	G	A	A	A	A	0	0	G	G	G	G	A	A	G	G	A	A	C	C	A	A	A	A	G	G	A	A	G	G	G	G	C	C	A	A	A	A	G	G	G	G	A	A	G	G	G	G	A	A	A	A	C	C	G	G	G	G	G	G	G	G	A	A	G	G	A	A	A	A	A	A	G	G	G	G	A	A	G	G	G	G	A	G	A	A	0	0	A	A	G	G	G	G	A	A	G	G	A	A	C	C	G	G	A	A	G	G	A	A	G	G	G	G	G	G	A	A	0	0	A	A	G	G	G	G	G	G	A	A	C	C	G	G	G	G	C	C	G	G	G	G	A	A	A	A	G	G	A	A	G	G	A	A	A	A	A	A	A	C	C	C	G	G	A	A	A	A	G	G	G	G	A	A	A	A	G	G	G	G	G	G	G	G	G	G	G	G	A	A	G	G	G	G	A	A	A	A	A	A	A	A	A	A	A	A	A	A	A	A	G	G	G	G	A	A	A	A	A	A	A	A	A	A	G	G	A	A	G	G	G	G	A	A	A	A	G	G	A	A	G	G	G	G	G	G	G	G	A	A	G	G	G	G	A	A	G	G	A	A	G	G	G	G	G	G	G	G	G	G	A	G	A	A	C	C	G	G	G	G	G	G	0	0	G	G	G	G	G	G	G	G	A	G	0	0	G	G	G	G	G	G	G	G	G	G	G	G	G	G	G	G	A	A	0	0	G	G	G	G	A	A	G	G	G	G	G	G	G	G	G	G	A	A	G	G	C	C	A	A	A	A	C	C	A	A	A	A	G	G	G	G	A	A	A	A	G	G	G	G	G	G	A	G	G	G	A	A	A	A	G	G	A	A	G	G	A	G	A	A	G	G	A	A	A	A	G	G	G	G	A	A	A	A	A	A	A	G	G	G	A	A	G	G	A	G	A	G	A	G	A	A	G	G	A	G	A	C	G	G	G	G	G	G	A	A	A	C	A	A	G	G	A	A	A	G	A	A	G	G	G	G	A	A	A	G	G	G	A	G	C	C	A	A	G	G	C	C	A	A	A	A	A	A	A	G	A	A	G	G	G	G	A	C	G	G	G	G	G	G	G	G	A	G	A	G	A	A	G	G	A	G	A	C	A	G	G	G	A	G	A	A	A	C	G	G	A	C	A	G	A	G	A	A	C	C	G	G	G	G	A	C	A	G	A	G	A	G	A	G	A	A	A	A	A	G	G	G	A	A	A	G	G	G	G	G	A	G	A	G	A	G	A	C	G	G	A	A	A	G	A	G	A	G	A	G	A	A	A	A	A	G	0	0	A	G	A	A	A	G	A	G	A	A	A	A	A	C	G	G	A	A	A	A	G	G	A	A	G	G	A	A	G	G	C	C	G	G	G	G	A	C	A	G	A	A	G	G	A	G	A	A	A	A	A	A	A	G	A	A	A	G	A	G	A	G	A	G	0	0	G	G	G	G	A	G	G	G	A	A	A	G	G	G	G	G	A	G	0	0	A	G	C	C	G	G	G	G	G	G	A	A	G	G	G	G	A	A	A	G	0	0	A	A	G	G	A	A	C	C	A	A	C	C	A	A	A	G	A	G	G	G	A	G	A	G	A	C	A	A	A	A	A	A	A	G	A	A	A	G	A	A	A	G	A	G	A	G	A	G	A	G	G	G	A	A	A	A	A	G	A	A	A	A	G	G	A	A	A	A	A	A	A	A	A	C	G	G	A	C	A	G	G	G	A	G	A	G	A	G	A	C	A	A	A	A	A	G	A	G	A	G	A	G	G	G	G	G	G	G	A	A	C	C	A	G	A	G	A	A	C	C	G	G	A	C	C	C	G	G	A	G	A	A	C	G	A	G	C	C	A	A	A	A	A	G	G	G	A	G	A	A	G	G	A	C	A	A	G	G	A	G	G	G	G	G	A	A	A	G	A	C	G	G	A	G	A	C	A	A	A	A	A	C	A	A	G	G	A	G	A	A	A	A	A	A	C	C	G	G	A	A	G	G	A	G	A	A	G	G	C	C	G	G	A	G	A	A	A	G	A	G	A	A	A	C	G	G	G	G	A	A	G	G	A	G	A	A	A	A	G	G	A	G	A	C	A	C	A	A	A	A	G	G	A	G	G	G	A	G	G	G	A	G	A	A	A	A	G	G	G	G	A	A	G	G	A	A	G	G	G	G	A	A	G	G	G	G	A	A	G	G	A	A	A	A	C	C	G	G	A	A	A	A	C	C	C	C	A	A	A	A	A	G	A	A	G	G	A	C	G	G	G	G	A	C	A	C	A	G	A	G	A	A	C	C	A	G	A	G	G	G	A	A	G	G	A	A	G	G	A	G	C	C	C	C	A	A	A	A	A	C	C	C	C	C	A	G	A	G	G	G	G	G	A	G	A	G	A	G	A	G	A	A	G	G	G	G	A	A	G	G	A	A	A	G	A	G	A	A	G	G	A	A	A	A	A	G	A	G	A	G	A	G	A	G	G	G	G	G	A	G	A	A	A	G	A	A	A	G	A	A	A	A	A	A	A	A	A	G	G	G	G	G	G	G	A	A	G	G	A	G	A	A	G	G	A	A	A	A	A	G	A	A	A	G	G	G	G	G	G	G	A	A	C	C	0	0	A	A	G	G	A	A	G	G	A	A	A	G	A	A	G	G	A	G	A	A	A	A	G	G	A	A	G	G	A	A	A	A	A	C	C	C	G	G	A	G	A	G	A	A	C	C	A	A	A	C	G	G	A	C	C	C	A	A	G	G	A	C	A	G	A	A	G	G	G	G	G	G	G	G	A	C	A	A	A	G	G	G	A	A	A	G	G	G	0	0	A	A	G	G	A	G	A	A	A	G	A	G	A	A	G	G	G	G	C	C	G	G	G	G	A	A	A	C	A	A	A	G	A	G	G	G	A	G	G	G	A	G	A	G	G	G	A	G	A	G	A	A	G	G	G	G	A	G	A	G	A	G	A	A	A	A	A	A	A	G	G	G	A	A	A	A	A	A	A	A	A	A	A	A	A	A	A	A	A	A	A	G	A	G	G	G	A	A	A	A	A	G	A	G	A	A	A	A	A	A	A	G	G	G	G	G	A	A	A	G	A	C	A	G	A	A	A	A	G	G	A	A	A	G	A	C	C	C	A	G	G	G	G	G	A	A	A	A	A	A	A	G	G	G	A	A	A	C	A	G	A	G	A	A	A	A	A	A	A	A	A	A	G	G	C	C	A	G	A	A	G	G	A	C	A	C	A	A	A	A	A	G	A	A	G	G	C	C	A	A	A	A	G	G	A	G	A	A	A	A	A	A	G	G	G	G	G	G	A	G	C	C	A	G	A	A	A	G	A	C	A	G	A	A	A	A	A	G	G	G	A	A	A	A	C	C	G	G	A	A	A	A	A	A	G	G	A	G	A	C	G	G	A	G	A	A	G	G	A	A	C	C	A	G	A	G	G	G	G	G	G	G	A	G	A	G	A	G	G	G	A	A	C	C	G	G	A	A	G	G	A	A	G	G	A	G	A	G	A	A	G	G	G	G	A	A	G	G	A	G	G	G	A	A	A	A	A	G	G	G	A	G	0	0	A	C	G	G	G	G	C	C	A	A	A	A	A	A	C	C	A	A	G	G	A	A	C	C	A	G	A	C	C	C	A	G	G	G	A	G	G	G	C	C	A	A	A	A	C	C	G	G	A	A	G	G	G	G	A	G	A	A	G	G	G	G	A	A	A	A	A	A	C	C	G	G	0	0	A	A	0	0	A	G	A	G	A	G	A	A	A	C	A	A	A	C	A	G	G	G	A	A	G	G	C	C	A	C	G	G	C	C	G	G	C	C	A	C	A	G	G	G	A	G	A	A	C	C	G	G	G	G	G	G	0	0	G	G	G	G	C	C	G	G	G	G	A	G	A	A	A	G	A	G	A	A	A	G	G	G	G	G	A	G	G	G	G	G	A	G	A	G	A	G	G	G	A	A	A	A	A	A	A	G	A	A	A	A	A	A	G	G	A	A	A	A	G	G	A	G	A	A	A	A	A	A	A	G	C	C	A	G	A	G	C	C	A	G	A	A	A	A	G	G	C	C	G	G	A	C	G	G	G	G	G	G	C	C	A	A	A	A	A	A	G	G	A	A	A	G	G	G	G	G	G	G	A	A	0	0	0	0	G	G	A	A	G	G	G	G	A	A	A	G	G	G	G	G	A	A	C	C	A	A	G	G	G	G	G	G	A	G	A	G	A	A	A	A	A	G	A	G	A	G	A	A	A	A	A	G	A	A	G	G	A	G	C	C	G	G	A	A	G	G	G	G	G	G	G	G	A	C	A	G	A	G	A	G	A	G	A	A	A	G	A	G	A	G	A	G	G	G	A	A	G	G	G	G	G	G	A	G	A	G	G	G	G	G	A	A	G	G	C	C	G	G	A	G	A	G	A	C	G	G	A	G	G	G	A	G	G	G	G	G	G	G	A	A	G	G	G	G	G	G	A	C	A	G	A	G	A	A	G	G	A	A	G	G	G	G	A	A	A	G	A	A	G	G	0	0	A	G	A	G	A	C	G	G	A	G	A	G	C	C	A	A	A	A	A	A	A	G	A	G	A	G	G	G	G	G	A	A	G	G	A	A	A	G	A	C	G	G	A	A	G	G	G	G	G	G	A	G	A	A	A	A	A	G	A	A	G	G	A	G	A	G	A	G	A	G	G	G	G	G	G	G	A	G	A	A	A	A	A	G	G	G	A	A	G	G	A	A	A	C	G	G	A	A	C	C	A	C	A	A	A	G	G	G	G	G	A	G	A	A	G	G	A	G	A	G	C	C	C	C	A	A	C	C	A	G	A	G	G	G	A	A	A	A	A	A	A	A	G	G	G	G	A	C	G	G	A	G	0	0	A	A	A	G	A	G	C	C	A	G	A	G	A	A	G	G	A	A	G	G	G	G	A	A	A	C	G	G	G	G	G	G	A	A	A	G	A	A	A	A	G	G	A	G	C	C	G	G	0	0	A	C	C	C	A	G	A	G	G	G	A	A	G	G	G	G	A	A	A	G	A	A	A	G	A	G	A	G	A	A	G	G	G	G	C	C	A	A	A	A	A	G	G	G	C	C	A	C	A	A	A	A	A	G	G	G	G	G	G	G	C	C	A	A	G	G	A	G	A	A	A	G	A	G	A	A	G	G	A	A	A	A	A	G	G	G	A	A	A	G	G	G	A	G	G	G	A	A	C	C	G	G	G	G	A	A	A	A	C	C	A	G	A	C	G	G	A	G	A	G	A	A	A	A	0	0	A	G	A	G	A	G	A	A	A	G	0	0	A	G	A	G	A	A	A	G	A	G	A	G	A	A	A	A	A	A	G	G	A	A	A	G	A	G	A	G	A	G	0	0	A	G	A	G	G	G	G	G	G	G	A	G	G	G	A	G	C	C	A	C	A	G	A	C	A	C	A	G	A	G	G	G	0	0	G	G	A	A	A	A	A	G	A	A	C	C	A	G	G	G	C	C	A	G	C	C	A	A	G	G	A	A	0	0	G	G	G	G	A	G	A	A	A	A	A	G	G	G	G	G	A	A	A	G	A	G	G	G	G	G	A	G	A	A	A	G	A	A	A	G	A	G	G	G	G	G	A	C	A	G	G	G	A	A	G	G	A	A	A	G	A	G	A	A	A	G	A	G	A	A	A	G	A	G	A	C	A	A	A	A	A	C	G	G	A	G	C	C	G	G	A	G	A	C	A	A	A	A	A	C	G	G	G	G	G	G	A	G	G	G	A	G	A	A	G	G	G	G	A	G	A	C	G	G	C	C	A	G	A	A	A	G	G	G	A	G	A	G	A	G	A	A	A	C	A	C	A	G	A	A	G	G	A	C	G	G	C	C	A	A	A	C	A	A	A	G	A	G	A	G	G	G	A	A	G	G	G	G	A	C	A	A	G	G	A	A	A	A	A	C	C	C	A	A	A	C	G	G	G	G	G	G	A	G	C	C	A	G	A	A	A	G	A	A	G	G	A	C	A	G	A	A	G	G	G	G	A	A	A	G	A	G	A	G	A	G	A	A	A	A	A	G	A	G	A	G	C	C	A	A	A	G	G	G	G	G	A	A	A	G	A	G	A	G	G	G	A	G	A	C	A	A	A	A	G	G	G	G	C	C	A	G	C	C	G	G	A	G	A	A	A	A	A	A	A	A	A	G	G	G	G	G	A	G	A	C	A	A	A	A	A	A	A	G	A	G	A	G	A	A	G	G	A	G	C	C	A	A	A	A	G	G	A	A	C	C	A	A	G	G	A	A	A	A	A	G	A	A	A	G	C	C	A	G	G	G	G	G	G	G	G	G	C	C	G	G	A	G	A	C	C	C	A	A	A	G	G	G	A	A	A	G	G	G	A	G	G	G	A	A	A	A	A	A	A	G	A	G	G	G	A	A	G	G	G	G	G	G	A	A	A	A	A	G	G	G	A	A	A	A	G	G	C	C	G	G	A	A	A	G	C	C	A	G	G	G	A	A	A	A	G	G	G	G	A	A	G	G	G	G	A	C	G	G	A	G	G	G	A	G	G	G	A	A	G	G	G	G	A	A	A	G	G	G	G	G	A	A	G	G	G	G	A	G	A	C	G	G	A	G	A	A	A	G	A	A	A	C	G	G	G	G	A	G	C	C	A	G	A	G	G	G	A	A	A	C	A	A	G	G	A	A	A	A	G	G	G	G	A	G	A	G	A	A	0	0	A	G	A	G	A	G	C	C	A	A	G	G	A	A	G	G	G	G	A	G	G	G	G	G	G	G	A	G	A	G	C	C	A	G	G	G	A	G	A	A	A	G	A	A	A	A	A	A	A	C	G	G	G	G	A	G	G	G	A	A	A	G	A	A	A	G	A	G	A	A	A	A	A	A	A	G	G	G	G	G	A	G	A	G	G	G	A	G	A	A	A	G	A	A	A	A	A	G	G	G	A	A	A	A	A	G	C	C	C	C	A	C	G	G	G	G	G	G	G	G	A	G	A	A	A	G	A	A	G	G	G	G	A	A	G	G	A	G	G	G	A	A	A	A	A	A	G	G	A	G	C	C	C	C	C	C	G	G	G	G	A	G	A	A	G	G	G	G	A	G	A	G	A	G	A	A	A	A	A	A	A	A	A	G	G	G	G	G	G	G	A	A	A	G	G	G	A	C	A	G	A	A	G	G	A	G	A	G	A	A	A	G	G	G	G	G	A	G	A	A	A	G	A	A	G	G	C	C	A	G	G	G	A	G	A	A	G	G	G	G	G	G	A	G	G	G	A	G	G	G	A	G	A	G	A	A	A	G	A	G	G	G	A	A	A	A	A	A	G	G	A	G	A	G	G	G	G	G	C	C	G	G	G	G	A	G	G	G	A	G	A	A	A	C	A	G	G	G	G	G	G	G	A	C	A	C	G	G	A	G	A	A	A	G	A	A	G	G	A	C	A	A	G	G	G	G	G	G	G	G	A	G	A	A	A	C	G	G	A	A	A	A	A	A	A	G	G	G	A	A	G	G	A	A	G	G	A	G	G	G	A	G	A	G	A	G	A	G	G	G	A	G	G	G	G	G	A	G	A	A	A	A	G	G	A	A	A	A	C	C	A	A	G	G	G	G	A	G	A	G	G	G	G	G	G	G	A	G	A	C	G	G	A	A	G	G	G	G	A	A	A	A	A	G	A	G	A	G	G	G	G	G	A	A	A	A	G	G	G	G	A	A	C	C	A	G	G	G	A	A	A	G	G	G	G	G	A	G	A	A	A	G	G	G	C	C	A	G	A	G	C	C	G	G	A	G	A	G	C	C	C	C	G	G	G	G	A	G	A	G	A	G	A	C	G	G	G	G	A	C	A	A	G	G	A	A	A	A	G	G	A	A	A	G	G	G	A	A	A	A	G	G	G	G	A	G	A	A	A	A	A	G	A	G	A	A	G	G	G	G	A	A	C	C	A	C	A	G	A	A	G	G	G	G	C	C	A	A	G	G	A	A	G	G	A	G	A	G	G	G	A	G	A	G	A	A	A	C	A	G	A	A	A	G	0	0	A	A	G	G	G	G	G	G	A	C	A	G	A	A	A	A	A	A	C	C	A	G	A	G	A	G	G	G	0	0	A	A	A	A	A	A	A	A	A	C	A	G	A	G	A	G	A	G	A	G	G	G	A	G	A	G	A	A	G	G	A	A	A	G	G	G	G	G	A	A	G	G	A	G	G	G	A	C	A	A	A	G	C	C	G	G	A	A	A	A	A	A	G	G	A	A	G	G	A	G	G	G	C	C	A	A	A	G	A	G	A	G	G	G	A	G	A	G	A	G	A	A	G	G	A	C	A	A	G	G	G	G	G	G	A	C	G	G	A	A	G	G	A	C	A	G	A	G	A	G	A	G	G	G	G	G	A	A	0	0	A	G	A	G	A	G	A	G	A	G	A	G	A	A	G	G	A	C	A	A	G	G	G	G	G	G	A	G	G	G	G	G	A	G	A	G	A	G	A	G	C	C	A	A	A	G	A	A	G	G	A	A	A	A	G	G	A	A	A	G	A	A	A	G	0	0	A	A	A	A	A	A	A	C	A	G	A	G	A	A	G	G	G	G	A	A	G	G	C	C	A	G	A	A	A	A	A	G	A	A	A	G	G	G	G	G	G	G	C	C	A	A	A	A	G	G	A	A	A	A	A	A	A	G	A	A	A	G	A	G	A	G	A	A	G	G	A	A	A	A	A	A	A	A	G	G	G	G	C	C	A	A	A	A	A	A	A	A	A	A	G	G	G	G	G	G	A	A	G	G	A	A	A	A	G	G	A	A	G	G	G	G	G	G	A	A	A	A	A	A	A	A	A	A	G	G	G	G	A	A	A	A	G	G	G	G	G	G	G	G	G	G	A	A	A	A	G	G	G	G	G	G	C	C	A	A	G	G	A	A	A	A	A	A	A	A	G	G	G	G	A	A	G	G	G	G	0	0	G	G	G	G	A	A	A	A	G	G	G	G	A	A	G	G	G	G	G	G	A	A	A	A	C	C	A	A	G	G	G	G	A	A	A	A	G	G	A	A	G	G	G	G	A	A	G	G	G	G	A	A	G	G	G	G	G	G	A	A	A	C	G	G	A	A	G	G	G	G	C	C	A	A	G	G	G	G	C	C	G	G	A	G	G	G	C	C	G	G	A	A	G	G	A	A	A	A	G	G	G	G	A	A	G	G	A	A	0	0	G	G	G	G	G	G	G	G	A	A	A	A	G	G	G	G	G	G	G	G	C	C	A	A	G	G	A	A	G	G	G	G	G	G	G	G	G	G	A	A	A	A	A	A	A	A	C	C	G	G	C	C	G	G	A	A	A	A	G	G	G	G	A	A	A	A	G	G	G	G	G	G	G	G	G	G	A	A	0	0	G	G	A	A	G	G	G	G	A	A	A	A	G	G	G	G	G	G	C	C	G	G	A	A	C	C	A	A	C	C	A	A	G	G	A	A	G	G	G	G	C	C	A	A	A	G	C	C	0	0	A	A	G	G	C	C	G	G	A	A	A	A	A	A	A	A	G	G	G	G	C	C	G	G	G	G	A	A	A	G	A	A	G	G	G	G	C	C	A	A	A	A	C	C	G	G	G	G	A	A	G	G	A	A	G	G	A	A	A	A	A	A	A	A	A	A	C	C	G	G	G	G	G	G	G	G	A	A	G	G	A	A	G	G	G	G	G	G	G	G	G	G	G	G	G	G	A	A	G	G	G	G	G	G	G	G	G	G	A	A	A	A	G	G	G	G	0	0	A	A	A	A	A	G	A	A	A	A	G	G	A	A	C	C	A	A	G	G	A	A	A	A	C	C	A	A	G	G	G	G	C	C	G	G	G	G	G	G	A	A	G	G	G	G	G	G	G	G	G	G	C	C	A	A	A	A	A	A	G	G	A	A	A	A	A	A	G	G	A	A	C	C	A	G	A	A	A	A	A	A	C	C	A	A	A	A	A	A	C	C	G	G	G	G	A	A	C	C	G	G	G	G	A	A	G	G	G	G	A	A	G	G	G	G	G	G	G	G	C	C	C	C	A	A	G	G	G	G	A	A	A	G	A	A	G	G	G	G	A	A	G	G	G	G	A	A	A	A	A	A	G	G	A	A	G	G	G	G	A	A	G	G	A	A	A	A	A	A	G	G	C	C	A	A	A	A	C	C	C	C	A	A	G	G	G	G	C	C	G	G	G	G	A	A	A	A	G	G	A	G	G	G	G	G	G	G	A	A	G	G	G	G	A	A	A	A	A	A	A	A	G	G	G	G	A	A	G	G	A	G	G	G	A	A	A	A	A	A	A	A	A	A	C	C	A	A	A	A	A	A	G	G	G	G	G	G	A	A	G	G	A	A	C	C	A	G	A	A	A	C	G	G	A	A	G	G	A	A	G	G	G	G	G	G	G	G	A	A	A	A	G	G	C	C	C	C	A	A	G	G	A	A	G	G	A	A	G	G	A	G	G	G	A	A	A	A	G	G	G	G	G	G	A	A	G	G	A	A	A	A	G	G	G	G	C	C	A	A	C	C	C	C	A	A	A	G	A	A	A	A	0	0	A	A	A	A	G	G	G	G	C	C	G	G	G	G	A	A	G	G	A	A	A	A	A	A	A	A	A	A	A	A	G	G	A	G	G	G	C	C	G	G	G	G	G	G	A	A	0	0	G	G	A	A	A	A	A	A	A	A	G	G	A	A	A	A	A	A	A	A	A	A	G	G	C	C	G	G	G	G	G	G	C	C	G	G	G	G	G	G	A	A	A	A	A	A	G	G	G	G	G	G	G	G	A	A	C	C	G	G	A	A	C	C	G	G	G	G	A	A	A	A	A	G	C	C	G	G	A	A	A	A	A	A	C	C	C	C	A	G	G	G	G	G	G	G	A	A	G	G	G	G	G	G	A	A	G	G	G	G	A	A	A	A	G	G	G	G	G	G	A	A	G	G	G	G	A	A	G	G	C	C	G	G	A	A	G	G	G	G	A	G	A	A	A	G	A	A	C	C	C	C	A	A	A	A	A	A	A	A	G	G	A	A	G	G	A	A	A	A	G	G	A	A	G	G	G	G	G	G	G	G	G	G	G	G	G	G	A	G	C	C	A	A	C	C	A	A	A	A	G	G	C	C	C	C	A	A	A	A	C	C	C	C	A	A	A	A	G	G	G	G	A	A	A	A	G	G	A	A	C	C	G	G	G	G	G	G	G	G	G	G	A	A	A	A	G	G	A	G	A	A	G	G	C	C	0	0	A	G	A	A	G	G	0	0	A	A	A	A	A	A	A	G	C	C	A	A	A	A	G	G	A	A	G	G	A	A	A	A	C	C	A	A	G	G	C	C	G	G	A	A	A	A	A	A	A	A	C	C	G	G	G	G	G	G	A	A	G	G	A	A	G	G	A	A	C	C	G	G	C	C	C	C	A	A	G	G	G	G	G	G	G	G	A	A	G	G	A	A	G	G	C	C	A	A	A	G	G	G	G	G	G	G	G	G	G	G	G	G	G	G	G	G	A	A	G	G	C	C	A	A	C	C	G	G	G	G	C	C	G	G	G	G	G	G	A	A	G	G	A	A	C	C	G	G	A	G	G	G	C	C	A	A	A	A	G	G	G	G	A	A	G	G	0	0	A	A	G	G	G	G	G	G	A	A	G	G	A	A	G	G	A	A	A	A	A	G	A	A	0	0	G	G	A	A	0	0	A	A	A	A	G	G	G	G	A	A	C	C	A	A	G	G	A	A	G	G	A	A	A	A	A	A	A	A	A	A	C	C	G	G	G	G	A	A	A	A	A	A	A	A	G	G	G	G	A	A	G	G	A	A	A	A	G	G	A	A	G	G	A	A	A	A	A	A	A	A	A	A	A	A	A	G	A	A	A	A	A	A	G	G	G	G	A	A	A	A	G	G	A	A	A	A	0	0	A	A	A	A	G	G	A	A	A	A	G	G	A	G	A	A	G	G	G	G	C	C	G	G	G	G	A	A	G	G	A	A	C	C	A	C	A	A	0	0	A	A	A	A	A	A	A	C	A	A	G	G	G	G	A	A	A	A	G	G	A	G	A	A	G	G	A	A	A	A	A	A	C	C	A	A	G	G	A	A	G	G	G	G	G	G	G	G	A	A	A	A	A	A	G	G	A	A	A	A	G	G	G	G	A	A	G	G	A	A	G	G	A	A	G	G	A	A	A	A	A	A	A	A	A	A	A	A	A	A	A	A	A	A	A	A	A	A	A	C	G	G	G	G	C	C	G	G	G	G	A	A	C	C	A	A	C	C	G	G	A	A	A	A	A	A	A	A	A	A	C	C	A	A	G	G	A	A	A	A	A	A	G	G	G	G	0	0	G	G	A	G	A	A	A	A	A	A	G	G	A	A	G	G	G	G	A	A	G	G	A	A	A	A	A	G	A	A	A	A	A	A	G	G	G	G	A	A	A	A	A	A	A	A	G	G	G	G	A	A	G	G	A	A	A	G	A	A	A	A	G	G	A	A	G	G	A	A	A	A	G	G	G	G	G	G	A	A	G	G	C	C	G	G	G	G	A	A	A	A	G	G	G	G	G	G	A	A	A	A	G	G	A	A	A	A	A	A	A	A	A	A	G	G	A	A	C	C	A	A	G	G	G	G	G	G	C	C	A	A	0	0	A	A	A	A	G	G	G	G	G	G	G	G	G	G	G	G	A	A	A	A	C	C	A	A	G	G	G	G	G	G	A	A	A	A	G	G	C	C	G	G	A	A	G	G	A	A	G	G	A	A	G	G	G	G	A	A	A	A	G	G	G	G	A	A	A	A	G	G	A	A	A	A	A	A	G	G	C	C	A	G	A	A	G	G	G	G	C	C	A	A	G	G	A	A	G	G	G	G	A	A	C	C	C	C	A	A	G	G	G	G	A	A	G	G	G	G	G	G	A	A	A	A	G	G	A	A	G	G	G	G	A	A	G	G	G	G	A	A	A	A	G	G	G	G	A	A	C	C	G	G	A	A	0	0	G	G	C	C	A	A	G	G	A	A	G	G	G	G	G	G	G	G	A	G	G	G	A	A	A	A	C	C	A	A	C	C	A	A	C	C	A	A	G	G	G	G	G	G	A	G	G	G	A	A	G	G	G	G	G	G	A	A	C	C	A	A	G	G	A	G	A	A	G	G	A	A	A	G	G	G	C	C	A	A	A	A	G	G	G	G	A	A	A	A	A	A	G	G	A	A	A	A	C	C	A	A	A	A	A	A	G	G	G	G	A	A	A	G	C	C	G	G	G	G	A	A	G	G	G	G	G	G	G	G	A	C	G	G	A	A	G	G	A	G	C	C	C	C	G	G	C	C	A	C	A	A	A	G	A	A	A	A	A	G	A	G	A	A	A	A	A	C	A	A	G	G	G	G	A	A	C	C	G	G	A	G	G	G	A	G	G	G	G	G	G	G	A	G	C	C	G	G	A	G	A	G	G	G	A	G	A	A	A	A	G	G	G	G	G	G	A	A	G	G	G	G	A	G	G	G	G	G	A	A	A	C	A	A	A	G	A	G	A	A	A	G	A	A	G	G	A	A	G	G	A	A	A	G	A	G	A	G	A	A	A	A	A	C	A	C	G	G	A	A	A	A	A	A	A	A	A	A	G	G	A	G	A	G	G	G	A	C	A	G	A	C	A	G	A	A	A	G	G	G	G	G	A	A	A	G	A	A	G	G	A	A	A	G	G	G	G	G	G	G	A	G	A	G	A	G	A	G	G	G	A	A	G	G	A	A	C	C	A	G	A	A	A	A	G	G	C	C	A	A	G	G	A	A	A	A	G	G	A	A	C	C	A	A	A	A	G	G	G	G	C	C	A	A	0	0	A	C	A	A	C	C	G	G	G	G	G	G	G	G	C	C	G	G	C	C	A	A	A	A	A	A	A	A	C	C	G	G	A	A	A	G	A	A	C	C	A	A	G	G	C	C	A	A	A	A	G	G	A	A	G	G	G	G	G	G	G	G	C	C	A	A	A	A	C	C	A	A	A	A	A	A	G	G	A	A	G	G	G	G	A	A	A	G	A	A	A	A	A	A	A	A	A	A	G	G	A	A	G	G	G	G	A	A	C	C	G	G	G	G	A	A	A	A	G	G	A	A	G	G	A	A	A	A	A	A	G	G	G	G	G	G	A	A	G	G	A	A	A	A	G	G	A	A	G	G	G	G	G	G	A	A	G	G	A	A	A	A	A	A	G	G	C	C	G	G	A	A	G	G	G	G	A	A	A	A	C	C	G	G	A	A	A	G	G	G	A	A	A	A	G	G	A	A	G	G	G	G	A	A	A	A	G	G	G	G	A	A	A	A	A	A	G	G	G	G	A	A	A	A	G	G	A	A	C	C	A	A	G	G	A	A	A	A	A	A	A	A	C	C	C	C	C	C	A	A	G	G	A	A	A	A	G	G	C	C	G	G	C	C	G	G	A	A	G	G	G	G	G	G	C	C	G	G	A	G	G	G	G	G	A	A	A	A	C	C	G	G	C	C	G	G	G	G	G	G	A	A	A	A	G	G	A	A	C	C	G	G	A	A	G	G	A	A	A	A	G	G	A	A	G	G	G	G	C	C	G	G	A	A	G	G	G	G	A	A	A	A	A	G	G	G	C	C	A	A	A	A	A	A	G	G	A	A	G	G	A	A	A	A	C	C	A	A	0	0	G	G	G	G	G	G	A	A	A	G	C	C	A	A	A	A	G	G	A	A	G	G	G	G	C	C	A	A	A	A	A	A	G	G	A	A	G	G	A	A	A	A	A	A	A	A	A	A	A	A	G	G	G	G	G	G	A	A	C	C	A	A	G	G	A	A	A	A	G	G	A	A	A	A	A	A	G	G	G	G	G	G	A	A	G	G	G	G	G	G	G	G	G	G	G	G	G	G	G	G	G	G	A	A	A	A	G	G	A	A	A	A	G	G	A	A	A	A	G	G	C	C	A	A	C	C	G	G	A	A	A	A	A	A	A	A	G	G	G	G	A	G	C	C	G	G	A	A	A	A	A	A	A	A	A	A	G	G	G	G	G	G	A	A	G	G	C	C	A	A	G	G	G	G	G	G	G	G	G	G	G	G	G	G	G	G	A	A	A	A	A	A	A	A	A	A	C	C	G	G	C	C	A	A	A	A	A	A	A	A	C	C	G	G	G	G	A	A	G	G	A	A	A	A	G	G	A	A	0	0	A	A	A	A	C	C	A	A	G	G	G	G	A	G	C	C	A	A	C	C	G	G	G	G	A	C	G	G	A	A	G	G	A	A	G	G	A	A	G	G	C	C	A	A	A	A	G	G	G	G	A	A	G	G	G	G	A	A	A	A	G	G	G	G	G	G	G	G	A	A	G	G	A	G	A	A	A	A	A	A	A	A	G	G	A	A	A	A	A	A	C	C	G	G	C	C	A	A	G	G	C	C	G	G	A	A	A	A	G	G	A	A	G	G	A	A	A	G	A	A	A	A	A	A	G	G	G	G	G	G	G	G	G	G	G	G	A	A	A	A	A	A	G	G	C	C	G	G	G	G	G	G	A	A	G	G	C	C	A	A	A	A	A	A	A	A	C	C	A	A	A	A	G	G	A	A	G	G	A	A	0	0	A	A	G	G	0	0	A	A	G	G	G	G	A	A	G	G	A	A	C	C	A	A	A	A	G	G	C	C	A	A	A	A	A	A	G	G	0	0	C	C	A	A	C	C	A	A	G	G	A	A	G	G	A	A	G	G	G	G	G	G	G	G	A	A	A	A	A	A	G	G	G	G	A	A	G	G	C	C	A	A	A	A	A	A	A	A	C	C	A	A	G	G	G	G	A	A	A	A	C	C	A	A	G	G	A	A	G	G	A	A	A	A	G	G	A	A	A	A	A	A	A	A	A	A	C	C	A	G	A	G	A	A	C	C	A	A	G	G	G	G	G	G	A	G	G	G	G	G	A	G	A	A	G	G	G	G	A	A	A	A	A	A	A	G	A	A	A	A	G	G	G	G	G	G	G	G	A	C	G	G	A	G	G	G	A	G	A	A	G	G	G	G	G	G	G	G	G	G	G	G	0	0	0	0	A	A	A	A	C	C	A	A	A	A	C	C	C	C	A	A	A	A	A	G	A	G	C	C	A	A	A	G	C	C	G	G	G	G	A	G	A	G	A	G	A	A	A	A	A	A	A	A	G	G	A	A	G	G	G	G	G	G	G	G	G	G	A	G	A	G	A	C	A	A	A	A	A	G	A	G	A	A	G	G	G	G	A	G	A	G	A	A	G	G	G	G	A	A	G	G	0	0	G	G	A	A	A	G	C	C	G	G	A	C	G	G	G	G	G	G	A	A	A	G	A	G	A	A	A	A	A	A	G	G	A	G	G	G	A	A	A	G	A	A	A	G	A	G	A	G	A	A	A	A	C	C	A	A	A	A	G	G	G	G	A	G	A	A	A	G	G	G	A	A	G	G	G	G	A	G	C	C	A	C	A	C	G	G	G	G	G	G	G	G	G	G	A	G	A	A	A	A	G	G	A	G	G	G	G	G	A	A	G	G	A	G	A	G	A	G	A	A	G	G	G	G	A	A	A	G	C	C	A	A	A	A	G	G	G	G	A	A	G	G	A	A	G	G	A	A	G	G	A	A	A	A	G	G	A	A	A	A	A	G	C	C	A	A	A	A	G	G	G	G	A	A	G	G	G	G	A	A	G	G	A	G	A	A	G	G	G	G	A	G	A	G	A	G	G	G	A	C	A	G	G	G	A	G	A	G	A	A	A	A	A	A	A	A	G	G	G	G	A	A	A	A	G	G	A	A	G	G	C	C	A	A	A	A	G	G	C	C	G	G	A	A	A	G	A	A	A	A	A	A	C	C	A	A	A	A	A	A	A	A	A	C	A	G	G	G	G	G	G	G	A	G	G	G	C	C	C	C	A	A	G	G	A	G	G	G	G	G	G	G	T	T	A	G	A	G	A	A	A	A	G	G	A	A	A	A	A	G	A	A	G	G	0	0	A	A	G	G	A	A	C	C	A	A	A	A	G	G	C	C	G	G	A	G	G	G	A	A	A	G	A	G	G	G	A	A	C	C	A	A	A	G	A	G	A	A	A	G	0	0	A	G	A	A	A	G	A	A	A	A	A	A	G	G	A	A	G	G	C	C	A	A	G	G	C	C	A	A	G	G	G	G	G	G	A	G	A	A	G	G	G	G	A	A	C	C	G	G	A	A	A	A	A	A	A	A	A	A	G	G	A	G	0	0	A	A	A	A	A	A	G	G	A	A	G	G	A	A	A	A	0	0	A	A	G	G	0	0	A	A	A	A	A	G	G	G	A	G	G	G	G	G	G	G	G	G	A	A	A	A	0	0	C	C	A	C	G	G	G	G	G	G	C	C	A	A	A	A	A	A	A	A	C	C	G	G	A	A	A	A	A	A	G	G	A	A	G	G	G	G	A	A	A	A	A	A	0	0	A	A	A	A	A	A	A	A	A	A	A	A	C	C	G	G	A	G	A	C	C	C	G	G	G	G	G	G	A	A	G	G	A	A	G	G	C	C	A	A	G	G	G	G	A	G	A	A	A	A	A	A	G	G	A	A	G	G	A	A	C	C	G	G	A	A	G	G	A	A	A	A	C	C	A	A	A	A	A	A	G	G	G	G	G	G	A	A	C	C	A	A	A	A	A	A	G	G	A	A	G	G	A	A	G	G	A	A	A	A	G	G	A	A	A	A	G	G	G	G	G	G	A	A	G	G	G	G	G	G	A	A	G	G	A	A	G	G	G	G	G	G	C	C	G	G	G	G	A	A	C	C	G	G	G	G	G	G	A	A	A	A	A	A	A	A	G	G	A	A	C	C	A	A	A	A	A	A	A	A	G	G	A	A	A	A	G	G	A	A	A	A	A	G	G	G	A	A	A	A	A	A	A	A	G	G	G	G	G	G	G	G	G	G	G	G	A	A	C	C	A	A	A	G	G	G	A	C	A	A	A	A	G	G	A	A	A	A	C	C	A	G	A	A	C	C	G	G	A	A	G	G	A	A	A	A	A	A	C	C	A	A	A	A	A	G	A	A	G	G	C	C	G	G	G	G	A	A	G	G	G	G	A	A	A	A	G	G	G	G	A	A	C	C	C	C	A	A	A	A	G	G	A	A	G	G	G	G	A	A	G	G	G	G	A	A	G	G	G	G	A	A	G	G	A	A	A	A	A	A	G	G	C	C	G	G	A	A	A	A	A	G	A	A	G	G	A	A	A	A	G	G	A	A	G	G	G	G	G	G	G	G	A	A	A	A	G	G	A	A	G	G	G	G	G	G	G	G	A	A	G	G	A	A	A	A	C	C	A	A	A	A	A	G	A	A	G	G	A	A	G	G	A	A	A	A	A	A	A	A	G	G	C	C	G	G	A	A	0	0	A	A	G	G	A	G	A	A	A	A	A	A	A	A	A	A	G	G	G	G	A	A	A	A	A	A	G	G	G	G	A	A	A	A	G	G	A	A	G	G	A	A	A	A	A	A	G	G	G	G	G	G	G	G	G	G	A	A	A	A	A	A	C	C	A	A	G	G	G	G	G	G	G	G	G	G	A	G	G	G	A	G	A	G	G	G	A	A	G	G	A	A	G	G	A	G	A	A	G	G	G	G	A	G	A	G	G	G	G	G	A	G	G	G	0	0	G	G	A	A	A	A	G	G	G	G	A	G	A	A	A	A	G	G	G	G	G	G	G	G	A	A	G	G	G	G	G	G	G	G	G	G	A	G	G	G	A	A	A	A	G	G	A	A	A	A	A	A	G	G	G	G	A	A	G	G	A	A	A	A	A	A	G	G	A	G	A	A	A	A	G	G	C	C	G	G	A	A	A	A	A	A	G	G	G	G	A	A	G	G	A	A	G	G	A	A	A	A	A	A	G	G	A	A	A	A	C	C	A	A	A	A	A	A	G	G	A	A	A	A	A	A	G	G	A	A	G	G	C	C	A	A	A	A	A	A	G	G	G	G	G	G	A	A	C	C	G	G	A	A	G	G	G	G	G	G	A	A	A	A	G	G	G	G	C	C	A	A	A	A	C	C	A	A	0	0	G	G	A	A	G	G	C	C	G	G	A	A	G	G	G	G	G	G	G	G	A	A	A	A	A	A	G	G	G	G	A	A	G	G	G	G	G	G	A	A	A	A	A	A	G	G	G	G	G	G	A	A	G	G	C	C	G	G	A	A	A	A	A	A	G	G	A	A	G	G	G	G	G	G	G	G	G	G	A	A	A	A	G	G	A	A	A	A	G	G	A	A	0	0	A	A	A	A	G	G	G	G	G	G	A	A	A	A	G	G	G	G	G	G	A	A	A	A	G	G	G	G	G	G	G	G	A	A	A	A	A	A	A	A	A	A	G	G	A	A	G	G	G	G	A	A	C	C	A	A	G	G	A	A	G	G	G	G	G	G	C	C	G	G	A	A	A	A	G	G	A	A	G	G	A	A	G	G	A	A	A	A	A	A	C	C	A	A	A	A	G	G	G	G	A	A	A	A	A	A	G	G	C	C	C	C	A	A	A	C	A	A	C	C	G	G	A	A	A	A	G	G	G	G	A	A	G	G	G	G	A	A	A	A	C	C	A	A	G	G	A	A	A	A	G	G	C	C	A	A	G	G	G	G	A	A	G	G	G	G	A	A	A	A	G	G	A	A	A	A	G	G	G	G	A	A	A	A	G	G	G	G	G	G	G	G	G	G	G	G	C	C	G	G	A	A	G	G	G	G	A	A	G	G	0	0	G	G	A	A	G	G	A	A	A	A	A	A	G	G	G	G	G	G	G	G	G	G	A	A	A	A	C	C	G	G	G	G	A	G	G	G	G	G	A	A	C	C	G	G	A	A	G	G	G	G	A	A	0	0	G	G	G	G	A	A	A	A	G	G	A	A	A	A	G	G	A	A	A	C	G	G	C	C	A	A	0	0	A	A	A	A	A	A	G	G	G	G	A	A	G	G	A	A	G	G	A	A	A	A	A	A	C	C	A	A	A	A	A	A	A	A	A	A	G	G	0	0	G	G	G	G	A	A	G	G	A	A	C	C	A	A	G	G	A	A	A	A	G	G	G	G	A	A	A	A	A	A	A	A	A	A	G	G	G	G	A	A	A	A	G	G	G	G	A	A	A	A	A	A	G	G	G	G	A	A	A	C	A	A	G	G	A	A	A	A	G	G	A	A	A	A	A	A	G	G	A	A	A	A	G	G	A	A	A	A	C	C	A	A	C	C	G	G	G	G	G	G	A	G	A	A	G	G	A	A	A	A	G	G	G	G	C	C	G	G	A	A	G	G	A	A	C	C	A	A	A	A	G	G	A	A	G	G	A	A	G	G	G	G	A	A	0	0	G	G	G	G	A	A	A	A	A	A	G	G	G	G	A	A	G	G	A	A	A	A	G	G	G	G	A	A	G	G	A	A	G	G	A	A	G	G	G	G	G	G	G	G	G	G	A	A	A	A	G	G	A	A	0	0	A	A	G	G	G	G	A	C	A	A	A	A	G	G	A	A	G	G	G	G	G	G	A	A	G	G	A	A	G	G	A	A	A	A	G	G	G	G	A	A	G	G	A	A	G	G	G	G	G	G	G	G	A	A	A	A	A	A	A	A	A	A	A	A	C	C	G	G	G	G	G	G	G	G	G	G	A	A	G	G	A	A	G	G	G	G	A	A	A	A	G	G	G	G	A	A	G	G	A	A	G	G	A	A	G	G	G	G	C	C	C	C	A	A	A	G	A	A	G	G	G	G	0	0	G	G	G	G	C	C	G	G	A	A	A	A	A	A	G	G	G	G	G	G	A	A	A	G	A	A	C	C	A	A	A	A	A	A	G	G	A	A	G	G	G	G	G	G	G	G	A	A	C	C	A	A	A	G	G	G	A	A	A	A	G	G	A	A	G	G	A	A	A	A	A	C	A	A	A	A	A	A	G	G	G	G	G	G	C	C	A	A	A	A	G	G	G	G	A	A	A	A	G	G	G	G	G	G	A	A	A	G	G	G	A	G	C	C	A	A	A	A	A	A	G	G	A	A	A	A	A	A	A	A	G	G	C	C	G	G	A	A	G	G	G	G	G	G	G	G	C	C	A	A	G	G	G	G	A	A	G	G	G	G	G	G	A	A	A	A	C	C	A	A	A	G	A	A	A	G	G	G	A	A	A	A	C	C	A	A	G	G	G	G	G	G	A	A	A	G	G	G	G	G	A	A	G	G	G	G	A	A	G	G	A	A	A	A	A	G	G	G	G	G	A	A	G	G	G	G	G	G	A	A	G	G	A	A	G	G	G	G	A	G	G	G	C	C	A	G	A	G	G	G	C	C	A	A	G	G	G	G	C	C	A	G	G	G	A	A	G	G	A	A	A	A	A	G	G	G	A	A	A	A	C	C	G	G	G	G	G	G	G	G	A	A	G	G	G	G	C	C	A	A	G	G	A	A	G	G	A	A	G	G	C	C	A	A	A	A	G	G	G	G	G	G	G	G	G	G	C	C	G	G	A	A	G	G	G	G	0	0	C	C	A	A	G	G	A	A	G	G	C	C	A	A	A	A	A	A	G	G	A	A	A	A	C	C	A	A	G	G	C	C	A	A	G	G	A	A	G	G	A	A	G	G	G	G	C	C	C	C	A	G	G	G	G	G	0	0	G	G	A	A	A	A	A	A	A	A	G	G	A	A	A	A	G	G	A	A	G	G	A	A	C	C	G	G	A	G	G	G	G	G	A	A	A	A	G	G	A	A	A	G	A	A	A	A	A	A	A	A	A	A	A	A	G	G	A	A	G	G	A	A	A	C	G	G	G	G	G	G	A	A	0	0	G	G	A	A	A	A	G	G	A	G	G	G	A	G	G	G	A	A	A	A	G	G	C	C	0	0	G	G	C	C	G	G	G	G	A	G	A	A	G	G	A	A	A	A	G	G	A	A	G	G	G	G	A	G	A	A	G	G	A	A	G	G	A	A	G	G	0	0	G	G	A	A	A	A	C	C	C	C	G	G	A	A	A	A	G	G	C	C	A	A	A	G	G	G	G	G	A	G	A	A	A	A	A	A	A	A	G	G	G	G	A	A	G	G	A	A	G	G	G	G	A	A	G	G	G	G	A	A	A	A	G	G	A	A	G	G	G	G	A	A	G	G	G	G	G	G	G	G	C	C	A	A	G	G	A	A	A	A	A	A	A	C	A	A	A	A	A	A	A	A	G	G	G	G	G	G	G	G	G	G	G	G	A	A	A	A	G	G	G	G	A	A	A	A	G	G	G	G	G	G	G	G	G	G	G	G	A	A	G	G	A	A	A	A	G	G	G	G	G	G	G	G	A	A	G	G	A	A	G	G	A	A	A	A	G	G	C	C	A	A	A	A	A	A	A	A	C	C	C	C	A	A	A	A	A	A	G	G	G	G	0	0	G	G	A	A	C	C	A	A	A	A	G	G	A	A	A	G	A	A	G	G	A	A	A	A	G	G	G	G	A	A	A	A	A	A	A	A	G	G	G	G	A	A	G	G	A	A	A	A	G	G	C	C	A	A	G	G	G	G	A	A	G	G	A	A	G	G	A	A	A	A	G	G	G	G	A	A	G	G	C	C	A	A	A	A	G	G	C	C	A	A	G	G	G	G	A	A	G	G	G	G	A	A	G	G	G	G	G	G	A	C	G	G	C	C	G	G	A	A	A	A	G	G	A	A	G	G	C	C	A	A	A	A	A	A	A	A	G	G	A	A	G	G	A	A	G	G	A	A	G	G	G	G	G	G	A	A	G	G	A	C	A	A	A	A	A	A	G	G	A	A	0	0	G	G	A	A	G	G	G	G	G	G	A	A	A	C	G	G	C	C	A	A	C	C	A	A	0	0	C	C	C	C	A	A	G	G	G	G	G	G	G	G	G	G	G	G	G	G	G	G	C	C	C	C	A	G	A	A	A	A	G	G	G	G	G	G	A	A	C	C	A	A	A	A	A	A	C	C	G	G	A	A	A	A	A	A	G	G	G	G	G	G	G	G	A	A	A	A	A	A	G	G	0	0	A	A	G	G	C	C	A	A	A	A	0	0	A	A	A	A	A	A	G	G	G	G	A	G	A	G	A	G	A	G	G	G	A	A	A	G	A	G	A	G	A	G	G	G	C	C	A	G	G	G	G	G	A	G	G	G	G	G	G	G	A	G	A	G	A	G	G	G	G	G	A	G	A	G	0	0	G	G	A	G	G	G	A	G	C	C	A	G	A	A	G	G	A	A	G	G	G	G	A	A	A	A	A	A	A	A	A	G	A	A	G	G	A	A	C	C	A	G	G	G	G	G	A	G	A	G	A	A	G	G	A	G	G	G	A	A	A	C	A	A	C	C	A	G	G	G	A	A	A	G	A	A	0	0	G	G	A	G	A	G	G	G	A	A	A	C	A	G	A	G	C	C	A	G	G	G	A	G	G	G	G	G	G	G	A	A	A	G	A	A	A	G	A	A	A	A	G	G	A	G	A	G	A	G	G	G	A	A	A	A	A	A	G	G	A	C	A	G	A	A	A	A	G	G	G	G	G	G	A	A	G	G	A	A	G	G	A	A	A	A	A	A	A	A	G	G	0	0	G	G	A	A	G	G	A	A	A	A	A	A	A	A	A	A	A	G	A	A	A	A	C	C	G	G	G	G	A	C	A	G	A	G	A	G	A	G	A	C	G	G	A	G	G	G	A	G	A	G	A	G	G	G	G	G	G	G	G	G	G	G	G	G	A	G	G	G	A	A	A	A	A	G	A	G	A	G	A	G	C	C	A	A	A	G	A	A	A	A	G	G	A	A	G	G	G	G	A	A	A	A	A	A	A	G	A	G	G	G	G	G	A	C	G	G	A	A	G	G	A	A	A	A	G	G	A	C	A	A	C	C	A	A	A	G	A	G	A	G	A	A	C	C	A	C	A	G	A	G	A	G	G	G	G	G	G	G	G	G	A	A	A	G	A	A	A	G	G	G	A	G	A	G	A	A	A	G	G	G	A	G	A	G	G	G	A	A	A	G	A	G	G	G	G	G	A	A	A	A	G	G	A	A	A	G	A	A	A	G	A	A	A	A	A	A	G	G	A	A	A	A	G	G	A	G	G	G	A	A	G	G	A	G	G	G	A	G	G	G	0	0	G	G	C	C	A	G	A	C	A	A	G	G	A	G	G	G	A	A	A	A	C	C	A	A	G	G	A	G	G	G	G	G	A	A	G	G	G	G	C	C	G	G	A	A	A	A	G	G	A	G	A	A	A	A	G	G	A	G	G	G	G	G	A	G	A	G	G	G	A	C	A	G	G	G	A	A	G	G	G	G	C	C	A	G	A	G	A	G	G	G	A	A	C	C	A	A	A	G	A	A	A	A	G	G	G	G	A	G	G	G	A	G	A	A	G	G	A	G	A	G	A	A	A	G	G	G	A	G	G	G	A	A	G	G	G	G	0	0	A	C	C	C	A	G	A	A	A	A	A	G	A	G	A	A	C	C	G	G	G	G	G	G	A	A	A	G	A	A	G	G	G	G	G	G	A	A	A	A	A	A	A	G	A	A	G	G	A	C	A	A	A	A	A	A	A	G	A	A	A	A	G	G	A	G	G	G	A	A	A	G	G	G	A	G	G	G	A	A	A	G	C	C	A	G	A	G	C	C	A	G	A	G	G	G	A	G	A	A	A	C	G	G	A	A	A	A	A	G	A	A	A	A	A	G	A	A	A	A	C	C	A	A	C	C	G	G	A	A	A	A	C	C	G	G	A	C	C	C	A	A	A	G	A	A	G	G	G	G	A	A	0	0	G	G	G	G	A	C	A	G	A	G	A	G	A	G	A	G	A	A	A	G	A	A	A	G	G	G	C	C	G	G	A	A	A	C	G	G	G	G	A	C	G	G	A	G	A	A	0	0	A	C	G	G	A	G	A	A	A	G	A	G	A	G	G	G	G	G	A	A	G	G	A	A	G	G	G	G	A	A	A	A	G	G	A	G	A	A	A	G	A	G	G	G	G	G	A	A	A	G	G	G	G	G	A	G	A	A	C	C	A	G	G	G	G	G	A	A	A	A	G	G	G	G	A	G	A	G	A	A	G	G	C	C	A	G	A	G	A	G	A	G	A	G	G	G	A	G	G	G	G	G	G	G	G	G	A	A	A	A	A	A	G	G	0	0	G	G	A	A	A	A	A	A	G	G	G	G	A	A	A	A	A	A	A	A	A	C	A	C	A	G	G	G	A	G	A	A	G	G	G	G	A	G	A	A	G	G	A	G	G	G	A	G	A	G	C	C	A	G	0	0	G	G	G	G	G	G	G	G	A	A	A	G	A	G	G	G	G	G	A	G	G	G	G	G	A	A	G	G	A	A	A	G	A	G	G	G	C	C	G	G	G	G	A	A	C	C	G	G	A	A	G	G	G	G	A	G	A	G	A	G	G	G	A	A	A	A	A	A	C	C	A	A	A	G	A	A	C	C	G	G	G	G	A	A	A	G	G	G	A	C	A	G	A	A	C	C	G	G	A	A	A	G	A	A	G	G	A	G	A	G	G	G	A	G	G	G	G	G	A	A	A	G	A	G	A	A	A	G	A	G	G	G	G	G	G	G	G	G	A	A	A	C	0	0	C	C	A	A	A	A	G	G	A	A	G	G	0	0	A	G	G	G	G	G	G	G	A	A	C	C	C	C	A	G	A	A	A	C	C	C	A	A	A	A	G	G	G	G	G	G	G	G	A	A	G	G	C	C	C	C	C	C	C	C	G	G	G	G	G	G	G	G	A	G	A	G	A	G	A	A	A	A	C	C	A	G	C	C	A	A	G	G	G	G	A	A	A	C	A	C	A	A	A	G	G	G	G	G	A	A	A	G	A	G	G	G	A	A	A	G	A	A	G	G	C	C	A	A	G	G	A	A	C	C	G	G	A	G	G	G	G	G	G	G	A	G	A	G	A	G	A	A	A	G	A	G	A	A	A	G	G	G	A	C	A	G	A	A	A	G	A	A	C	C	A	A	A	G	A	A	A	G	G	G	A	G	G	G	A	C	A	A	G	G	G	G	C	C	A	G	C	C	G	G	G	G	0	0	G	G	G	G	A	G	A	A	G	G	A	G	A	C	A	G	A	A	G	G	A	A	A	G	C	C	A	A	A	A	G	G	G	G	A	G	A	A	A	A	G	G	G	G	A	A	G	G	C	C	G	G	A	A	A	A	C	C	G	G	C	C	A	A	A	A	G	G	G	G	A	C	G	G	C	C	A	A	A	G	A	A	A	A	A	A	G	G	G	G	C	C	A	G	A	G	A	A	G	G	A	G	A	G	A	C	A	A	G	G	G	G	G	G	A	G	A	A	A	A	A	A	G	G	A	A	C	C	A	A	A	A	A	A	A	A	G	G	A	A	G	G	A	A	G	G	C	C	G	G	A	C	G	G	G	G	G	G	A	G	G	G	A	A	A	G	A	G	G	G	A	A	C	C	A	G	A	G	G	G	A	G	A	A	A	G	C	C	G	G	A	G	A	G	G	G	G	G	A	G	A	A	G	G	0	0	A	A	C	C	A	C	A	G	G	G	G	G	A	A	A	A	A	A	A	A	G	G	A	A	G	G	A	C	A	C	C	C	G	G	G	G	G	G	A	C	C	C	G	G	G	G	A	C	0	0	A	A	C	C	G	G	A	G	A	A	G	G	A	C	G	G	A	A	0	0	A	C	G	G	A	C	A	G	A	A	A	G	0	0	A	G	A	A	A	A	A	G	A	G	G	G	G	G	G	G	A	G	A	G	0	0	G	G	A	G	G	G	A	G	A	A	A	G	A	A	A	A	A	G	C	C	C	C	A	A	A	G	C	C	A	A	A	G	G	G	G	G	A	G	G	G	C	C	A	G	G	G	G	G	A	G	G	G	A	G	G	G	C	C	G	G	G	G	A	G	A	A	G	G	G	G	A	G	A	A	A	G	G	G	A	A	A	C	G	G	A	A	G	G	A	G	G	G	A	G	A	G	A	G	A	A	A	C	G	G	G	G	G	G	A	C	0	0	G	G	0	0	A	C	C	C	A	A	A	G	A	A	A	G	G	G	A	G	C	C	C	C	A	G	A	G	A	C	A	C	A	G	A	G	G	G	A	A	A	C	G	G	G	G	C	C	G	G	A	G	G	G	A	A	C	C	A	A	A	A	A	G	G	G	A	A	A	G	0	0	A	G	G	G	A	A	G	G	A	A	A	A	A	G	A	C	A	A	A	A	A	A	A	A	G	G	A	A	G	G	G	G	A	G	A	A	A	G	A	G	A	A	G	G	G	G	G	G	G	G	G	G	G	G	C	C	G	G	C	C	G	G	A	A	A	A	A	A	G	G	G	G	C	C	G	G	A	G	G	G	A	C	A	G	G	G	A	A	G	G	G	G	G	G	G	G	G	G	A	G	G	G	A	A	A	A	G	G	A	A	A	G	G	G	A	C	A	C	A	G	A	A	A	C	A	C	A	G	A	A	G	G	G	G	A	A	A	G	A	A	G	G	A	G	A	G	A	A	A	C	A	G	A	A	A	G	G	G	C	C	A	A	A	G	G	G	G	G	A	A	G	G	A	A	A	A	G	G	G	G	A	A	A	C	0	0	G	G	G	G	A	G	A	G	A	A	A	G	A	G	A	A	A	G	A	A	A	G	A	G	G	G	A	A	G	G	A	A	A	C	G	G	A	A	A	A	G	G	A	C	A	G	A	G	G	G	0	0	A	A	G	G	A	A	G	G	A	A	A	A	A	A	A	A	G	G	G	G	G	G	G	G	G	G	A	A	A	G	G	G	A	A	G	G	A	A	A	G	G	G	C	C	G	G	A	C	A	A	A	C	G	G	C	C	A	G	G	G	A	G	G	G	A	A	A	A	A	A	A	A	A	A	A	G	A	G	A	A	G	G	0	0	G	G	C	C	A	G	G	G	G	G	A	G	G	G	A	A	A	C	A	G	A	G	A	G	A	G	C	C	A	C	G	G	A	A	A	G	G	G	A	A	A	A	G	G	0	0	G	G	A	A	G	G	A	C	A	C	G	G	G	G	A	C	A	A	A	G	G	G	A	A	G	G	A	G	A	G	C	C	0	0	G	G	G	G	G	G	G	G	A	A	C	C	A	A	A	A	G	G	G	G	C	C	G	G	A	A	G	G	A	A	G	G	G	G	G	G	A	A	G	G	G	G	G	G	0	0	C	C	A	A	A	A	A	G	A	G	A	A	A	C	G	G	A	A	C	C	A	A	A	G	A	A	A	A	G	G	A	A	A	G	A	A	G	G	A	A	G	G	G	G	A	A	A	G	A	G	A	G	C	C	A	A	G	G	G	G	C	C	A	G	G	G	A	G	A	A	G	G	G	G	A	A	G	G	A	G	A	G	G	G	A	A	A	C	A	A	A	A	G	G	C	C	G	G	A	A	G	G	A	A	A	A	G	G	G	G	A	A	A	A	G	G	A	A	G	G	A	G	A	G	C	C	G	G	A	A	G	G	G	G	A	G	G	G	A	G	A	C	A	A	A	A	G	G	A	G	A	G	A	G	A	G	A	A	A	A	C	C	A	A	G	G	A	A	G	G	G	G	A	A	A	A	A	A	A	G	G	G	A	A	G	G	A	A	G	G	C	C	G	G	A	A	A	A	A	A	G	G	C	C	A	A	A	G	A	G	G	G	A	G	A	G	G	G	G	G	A	G	A	A	A	G	A	G	A	G	A	C	A	C	A	G	A	A	G	G	C	C	A	A	G	G	A	A	C	C	G	G	A	A	A	G	A	A	G	G	G	G	A	G	A	A	A	G	A	A	G	G	A	G	A	A	G	G	A	A	G	G	G	G	A	A	G	G	G	G	A	A	A	A	G	G	A	A	A	A	G	G	G	G	G	G	G	G	G	G	A	A	A	G	G	G	A	C	A	G	G	G	0	0	A	A	A	G	A	A	A	G	A	A	C	C	A	A	G	G	G	G	G	G	A	C	A	A	G	G	A	A	A	A	A	A	A	A	C	C	G	G	A	A	G	G	G	G	A	A	G	G	A	A	G	G	A	A	C	C	G	G	G	G	G	G	A	A	A	A	G	G	G	G	A	A	G	G	G	G	C	C	A	A	C	C	G	G	G	G	A	A	G	G	A	A	A	A	A	A	G	G	G	G	A	A	A	A	G	G	A	A	A	A	G	G	G	G	G	G	A	A	G	G	G	G	G	G	G	G	G	G	A	A	A	A	G	G	A	A	A	A	A	A	A	A	A	A	G	G	A	A	G	G	A	A	G	G	A	A	G	G	C	C	A	A	C	C	A	A	G	G	G	G	G	G	G	G	G	G	G	G	G	G	C	C	G	G	A	A	C	C	C	C	G	G	A	A	A	A	C	C	A	A	A	A	C	C	A	A	G	G	G	G	G	G	G	G	G	G	G	G	G	G	A	A	G	G	A	A	A	A	G	G	G	G	C	C	G	G	C	C	A	A	A	A	A	A	G	G	G	G	A	A	G	G	A	A	G	G	A	A	A	A	A	G	C	C	A	A	G	G	A	A	A	A	G	G	A	A	G	G	A	A	G	G	0	0	G	G	G	G	C	C	A	G	A	A	A	G	A	A	G	G	A	A	G	G	A	A	C	C	A	A	C	C	C	C	G	G	A	A	C	C	A	A	A	A	G	G	G	G	G	G	A	A	A	A	A	G	A	G	A	A	C	C	A	A	A	A	A	A	A	A	C	C	G	G	G	G	A	A	C	C	A	A	G	G	A	A	G	G	A	A	A	A	C	C	G	G	G	G	G	G	A	A	G	G	G	G	A	A	A	A	G	G	G	G	G	G	G	G	A	A	G	G	G	G	C	C	A	A	G	G	A	A	A	A	0	0	G	G	G	G	A	A	G	G	G	G	A	A	A	A	G	G	C	C	A	A	G	G	A	A	C	C	G	G	G	G	G	G	A	A	A	A	A	A	A	A	G	G	G	G	C	C	G	G	A	A	G	G	G	G	0	0	A	A	A	A	G	G	A	A	A	A	A	A	G	G	G	G	A	A	C	C	G	G	A	A	G	G	G	G	C	C	G	G	G	G	C	C	A	A	C	C	A	A	A	A	G	G	A	G	A	A	A	A	A	A	A	A	A	A	G	G	G	G	A	C	G	G	A	A	A	G	A	C	A	A	A	A	A	C	G	G	A	A	G	G	G	G	A	A	G	G	G	G	A	A	G	G	A	A	G	G	A	A	0	0	A	A	G	G	A	G	A	G	G	G	A	C	A	G	A	G	A	A	G	G	A	G	G	G	G	G	G	G	A	G	G	G	G	G	A	A	C	C	A	A	A	T	G	G	G	G	A	A	G	G	G	G	A	G	A	A	A	G	G	G	A	A	G	G	G	G	A	A	A	G	G	G	C	C	G	G	A	G	A	G	A	A	G	G	A	A	A	A	A	G	0	0	G	G	G	G	A	G	A	G	A	A	G	G	A	A	A	G	A	A	A	A	A	G	A	G	A	A	C	C	A	G	A	A	A	G	A	A	G	G	G	G	A	A	A	A	A	G	A	A	A	A	A	G	C	C	A	A	A	A	A	C	A	G	G	G	A	A	A	A	A	A	A	A	G	G	C	C	A	G	A	C	C	C	A	A	G	G	G	G	A	A	A	G	A	G	G	G	A	G	G	G	A	A	A	A	G	G	A	A	G	G	0	0	A	G	G	G	A	G	G	G	G	G	A	A	A	A	A	A	A	G	A	G	A	G	A	G	G	G	A	A	A	G	G	G	A	C	G	G	A	A	A	G	G	G	A	G	A	A	G	G	A	A	A	A	A	G	G	G	G	G	G	G	A	A	A	G	G	G	A	G	A	G	A	G	A	G	G	G	G	G	A	G	A	A	G	G	A	G	A	A	A	G	A	A	0	0	A	G	A	G	G	G	G	G	G	G	A	A	A	G	G	G	A	G	C	C	G	G	A	G	C	C	G	G	A	A	A	G	A	A	G	G	A	G	C	C	A	A	G	G	G	G	G	G	A	G	C	C	C	C	G	G	A	G	A	G	A	G	G	G	G	G	A	G	A	G	A	G	A	G	G	G	A	G	G	G	A	A	A	A	G	G	A	A	A	A	A	C	A	A	A	A	A	G	A	A	A	C	A	G	C	C	A	A	A	A	A	G	A	A	A	G	A	A	A	G	A	A	G	G	A	C	G	G	G	G	C	C	A	A	A	G	A	G	A	C	G	G	A	A	G	G	A	A	G	G	G	G	G	G	A	C	A	A	A	A	G	G	G	G	A	A	G	G	G	G	A	A	G	G	A	A	G	G	G	G	A	C	G	G	G	G	A	A	A	A	A	A	C	C	A	G	A	A	G	G	A	G	A	A	A	C	G	G	A	G	A	A	A	A	A	A	A	A	A	A	A	G	G	G	G	G	A	C	A	G	G	G	A	A	G	G	G	G	G	G	A	A	A	G	A	A	G	G	A	A	A	G	C	C	A	C	G	G	A	G	A	C	A	G	G	G	A	G	A	A	C	C	G	G	A	C	A	A	A	A	G	G	G	G	A	G	G	G	G	G	G	G	A	A	A	G	A	G	G	G	G	G	A	C	A	G	G	G	A	A	G	G	A	G	G	G	A	G	G	G	G	G	A	G	G	G	A	G	G	G	G	G	G	G	A	G	A	A	A	G	A	G	G	G	A	G	G	G	G	G	A	G	G	G	A	A	A	A	A	G	A	G	G	G	C	C	G	G	A	G	A	A	G	G	G	G	G	G	A	G	A	A	A	A	G	G	G	G	A	A	G	G	A	G	A	A	A	G	A	G	G	G	G	G	A	A	G	G	A	G	A	G	A	A	G	G	A	G	A	A	G	G	A	A	A	A	G	G	C	C	G	G	G	G	G	G	A	G	A	A	A	G	A	G	A	A	A	G	A	G	G	G	A	G	G	G	G	G	A	A	A	A	G	G	A	G	G	G	A	A	A	A	A	C	A	A	A	G	A	G	A	G	A	G	A	A	G	G	G	G	G	G	A	G	A	G	A	G	G	G	G	G	A	A	A	A	C	C	G	G	A	A	G	G	G	G	C	C	G	G	G	G	A	C	A	A	C	C	C	C	A	A	A	A	A	G	G	G	G	G	A	A	C	C	A	A	G	G	G	G	G	G	A	A	A	A	A	A	A	A	A	A	A	A	G	G	A	A	A	A	G	G	A	A	G	G	G	G	A	A	G	G	A	A	A	A	G	G	C	C	G	G	G	G	A	A	G	G	A	A	A	A	G	G	G	G	G	G	A	A	A	A	A	A	A	A	A	A	A	A	A	A	G	G	C	C	G	G	C	C	A	A	G	G	A	A	A	A	A	A	G	G	0	0	G	G	A	A	A	A	A	A	G	G	C	C	C	C	A	A	G	G	A	A	A	A	A	A	A	A	G	G	G	G	A	A	A	A	G	G	A	A	A	A	A	A	A	A	G	G	G	G	A	A	G	G	A	A	A	A	A	A	A	A	A	A	G	G	G	G	C	C	G	G	G	G	A	A	G	G	G	G	G	G	G	G	G	G	A	G	A	G	G	G	C	C	G	G	A	G	A	G	G	G	G	G	A	A	A	A	A	A	A	A	C	C	G	G	A	A	A	A	A	A	G	G	0	0	A	A	A	A	G	G	A	A	A	A	A	A	C	C	C	C	C	C	G	G	G	G	G	G	A	A	G	G	A	A	A	A	G	G	G	G	A	A	A	A	G	G	A	A	G	G	A	A	A	A	G	G	A	A	A	A	G	G	A	A	A	A	G	G	A	A	G	G	G	G	G	G	C	C	G	G	C	C	A	G	A	A	C	C	A	A	G	G	G	G	A	A	A	A	G	G	C	C	A	A	A	A	A	A	A	A	A	A	A	A	A	A	A	A	G	G	A	A	G	G	G	G	A	A	C	C	G	G	G	G	C	C	A	A	A	A	A	A	A	A	A	A	A	A	G	G	A	A	A	A	G	G	G	G	A	A	A	A	A	A	G	G	G	G	G	G	A	A	C	C	A	A	A	A	G	G	G	G	C	C	G	G	A	A	G	G	C	C	C	C	G	G	A	A	A	A	A	A	G	G	G	G	A	A	G	G	0	0	A	A	A	A	A	A	G	G	G	G	G	G	G	G	A	A	A	A	G	G	A	A	G	G	A	A	A	A	G	G	A	A	G	G	G	G	A	A	A	A	A	A	A	A	G	G	G	G	G	G	G	G	C	C	A	A	G	G	A	A	C	C	G	G	A	A	G	G	G	G	C	C	A	A	A	A	G	G	A	A	C	C	G	G	G	G	A	A	G	G	A	A	C	C	A	A	G	G	C	C	G	G	G	G	A	A	A	A	G	G	G	G	G	G	G	G	A	A	C	C	G	G	0	0	A	A	G	G	C	C	G	G	G	G	A	A	G	G	G	G	G	G	C	C	A	A	G	G	C	C	G	G	G	G	G	G	G	G	G	G	G	G	A	A	A	A	A	A	G	G	G	G	G	G	A	A	A	A	G	G	A	A	G	G	G	G	G	G	A	A	G	G	A	A	A	A	A	A	A	A	A	A	G	G	A	A	A	A	G	G	A	A	G	G	G	G	A	A	G	G	A	A	A	A	G	G	A	A	G	G	G	G	G	G	G	G	A	A	G	G	A	A	A	G	A	A	A	A	A	A	A	A	A	A	A	A	G	G	G	G	G	G	C	C	A	A	A	A	G	G	G	G	C	C	A	A	A	A	A	A	A	A	A	A	A	A	G	G	A	A	G	G	G	G	A	A	G	G	G	G	A	A	A	A	A	A	A	A	C	C	G	G	A	A	A	A	G	G	A	A	A	G	A	A	G	G	A	A	A	A	A	A	G	G	G	G	0	0	G	G	G	G	A	A	0	0	G	G	G	G	A	A	G	G	G	G	G	G	G	G	0	0	G	G	G	G	A	A	A	A	G	G	A	A	G	G	A	G	C	C	A	A	G	G	G	G	A	A	A	A	C	C	A	A	A	A	G	G	G	G	A	A	G	G	A	A	A	A	A	A	A	A	G	G	C	C	G	G	A	A	G	G	G	G	A	A	G	G	G	G	A	A	A	A	C	C	A	A	C	C	G	G	G	G	G	G	G	G	A	A	G	G	G	G	G	G	C	C	G	G	A	A	G	G	G	G	A	A	A	G	A	G	A	A	A	G	A	C	A	A	0	0	A	A	A	G	C	C	G	G	A	G	A	A	A	A	G	G	A	G	C	C	A	A	A	G	A	A	G	G	A	A	A	G	G	G	G	G	G	G	G	G	G	G	G	G	A	C	A	G	A	G	A	A	G	G	A	A	A	A	A	A	A	A	G	G	G	G	G	G	G	G	C	C	A	A	A	A	A	A	G	G	C	C	G	G	A	A	A	A	A	A	A	A	G	G	A	A	A	A	G	G	A	A	G	G	A	A	G	G	A	A	G	G	C	C	A	A	G	G	A	A	G	G	A	A	G	G	A	A	A	A	G	G	G	G	G	G	G	G	C	C	G	G	A	A	G	G	C	C	A	A	C	C	G	G	A	G	A	A	A	A	G	G	A	A	G	G	G	G	G	G	G	G	A	G	A	A	A	A	A	A	G	G	G	G	A	G	A	A	G	G	G	G	G	G	A	A	0	0	G	G	A	A	A	A	A	A	G	G	A	A	G	G	G	G	C	C	C	C	C	C	G	G	G	G	G	G	A	A	A	A	A	A	A	A	G	G	A	A	C	C	G	G	G	G	A	G	A	A	A	A	G	G	A	A	G	G	A	A	G	G	C	C	A	A	A	A	A	A	G	G	G	G	G	G	A	A	G	G	G	G	G	G	G	G	C	C	A	A	A	A	G	G	G	G	A	A	A	A	A	A	A	A	0	0	C	C	A	A	A	A	A	A	A	A	C	C	G	G	0	0	A	A	A	A	A	A	C	C	G	G	G	G	G	G	A	A	A	G	A	A	A	A	G	G	G	G	G	G	A	A	A	A	A	G	A	A	A	A	G	G	G	G	C	C	0	0	A	G	G	G	G	G	A	A	A	A	G	G	G	G	A	A	A	A	A	A	A	A	G	G	A	A	G	G	A	A	G	G	A	A	G	G	A	A	G	G	A	A	A	A	A	A	G	G	G	G	C	C	C	C	A	A	A	A	G	G	C	C	G	G	G	G	G	G	G	G	A	C	G	G	A	A	G	G	G	G	G	G	G	G	G	G	G	G	C	C	C	C	A	A	G	G	G	G	A	A	A	C	G	G	C	C	A	A	G	G	C	C	G	G	A	A	G	G	A	A	A	A	G	G	G	G	A	A	A	A	A	A	A	A	G	G	A	A	0	0	A	A	G	G	A	A	G	G	A	A	G	G	G	G	G	G	A	A	A	A	A	A	G	G	G	G	C	C	C	C	A	A	G	G	A	A	A	A	G	G	G	G	A	A	G	G	G	G	C	C	G	G	G	G	A	A	0	0	G	G	A	G	G	G	A	A	A	C	A	A	A	A	C	C	A	A	G	G	G	G	G	G	C	C	A	A	G	G	G	G	A	A	G	G	A	A	A	A	G	G	A	A	A	G	A	A	G	G	A	A	G	G	G	G	G	G	G	G	0	0	A	A	A	A	A	A	G	G	G	G	G	G	A	A	A	A	A	A	G	G	G	G	A	A	A	A	G	G	A	A	A	A	A	A	A	A	G	G	G	G	G	G	G	G	G	G	C	C	G	G	C	C	A	A	A	A	G	G	A	A	0	0	G	G	C	C	A	A	A	G	G	G	A	A	G	G	A	A	C	C	A	A	A	A	A	A	A	A	G	G	A	G	A	A	G	G	A	A	G	G	A	A	A	A	A	G	G	G	A	A	A	A	G	G	G	G	G	G	G	G	G	G	G	G	A	A	A	A	A	A	G	G	A	A	A	A	A	A	A	A	G	G	G	G	A	G	A	A	A	A	G	G	G	G	A	A	A	A	G	G	0	0	A	A	A	A	A	G	A	G	A	A	G	G	A	A	C	C	A	A	G	G	A	A	A	A	G	G	G	G	0	0	A	A	G	G	G	G	G	G	G	G	A	A	A	A	G	G	G	G	G	G	G	G	A	A	G	G	A	A	A	A	A	A	A	A	G	G	A	A	A	G	G	G	G	G	G	G	A	A	A	A	C	C	A	A	A	A	G	G	A	A	A	A	C	C	A	A	G	G	G	G	G	G	G	G	A	A	A	A	A	A	G	G	G	G	G	G	A	A	G	G	A	G	A	G	A	A	A	A	G	G	A	A	G	G	G	G	A	A	G	G	A	A	G	G	0	0	A	A	A	A	G	G	G	G	C	C	G	G	A	A	A	A	G	G	G	G	G	G	A	G	A	A	A	A	A	A	G	G	G	G	G	G	A	A	A	G	G	G	A	A	G	G	A	A	A	A	C	C	A	A	G	G	A	A	G	G	G	G	G	G	A	A	G	G	A	A	A	A	A	G	A	A	A	A	A	A	G	G	C	C	G	G	G	G	A	A	G	G	C	C	G	G	A	A	G	G	G	G	A	A	G	G	G	G	0	0	G	G	C	C	C	C	G	G	A	A	A	A	0	0	A	A	A	A	A	A	A	A	A	A	A	G	G	G	C	C	G	G	A	A	A	A	G	G	C	C	G	G	0	0	A	A	G	G	A	A	A	A	G	G	C	C	A	A	A	A	A	C	G	G	G	G	A	A	A	A	G	G	G	G	G	G	A	A	A	G	A	A	G	G	G	G	A	A	A	A	A	A	G	G	G	G	A	A	A	A	G	G	C	C	A	A	G	G	G	G	G	G	G	G	G	G	C	C	A	A	G	G	A	A	G	G	A	A	G	G	A	G	G	G	A	A	G	G	G	G	G	G	G	G	G	G	A	A	A	G	A	A	A	A	G	G	G	G	G	G	G	G	G	G	G	G	A	A	G	G	A	A	G	G	G	G	G	G	A	A	A	A	G	G	A	A	A	A	A	A	A	A	A	A	A	A	C	C	G	G	G	G	G	G	A	A	A	A	0	0	C	C	G	G	A	G	A	A	G	G	G	G	G	G	G	G	A	A	G	G	A	A	G	G	G	G	G	G	0	0	G	G	G	G	A	A	A	G	A	A	A	A	A	A	G	G	G	G	A	A	G	G	G	G	G	G	G	G	A	A	G	G	G	G	C	C	A	G	G	G	G	G	G	G	C	C	A	A	G	G	A	A	A	A	G	G	A	A	A	A	C	C	A	A	G	G	A	A	A	A	A	A	G	G	G	G	A	A	G	G	A	A	A	A	A	A	G	G	A	A	G	G	G	G	A	A	G	G	G	G	A	A	G	G	A	A	A	A	G	G	G	G	A	A	0	0	G	G	G	G	A	A	G	G	A	A	A	A	G	G	C	C	A	A	A	A	A	A	G	G	A	G	G	G	A	G	A	G	A	G	A	G	A	A	A	A	A	C	A	C	A	A	A	A	C	C	G	G	A	G	A	A	A	A	A	G	G	G	G	G	G	G	G	G	C	C	G	G	G	G	A	G	A	G	G	G	A	G	A	G	G	G	G	G	A	G	A	G	G	G	A	C	G	G	G	G	A	A	A	G	G	G	G	G	G	G	G	G	A	A	A	A	A	A	G	G	G	G	G	G	G	G	A	A	G	G	A	A	A	G	A	A	A	G	A	C	A	G	G	G	A	A	A	A	0	0	A	G	G	G	A	G	G	G	0	0	C	C	A	A	G	G	G	G	A	G	A	G	A	A	A	G	A	G	A	G	C	C	G	G	A	A	A	A	A	A	A	G	G	G	A	G	A	G	G	G	G	G	A	A	G	G	A	A	A	A	G	G	G	G	C	C	G	G	A	A	A	A	G	G	A	A	A	A	C	C	A	A	A	A	A	A	A	A	A	A	G	G	G	G	G	G	G	G	A	G	A	G	C	C	G	G	A	A	A	A	G	G	G	G	G	G	G	G	A	A	0	0	A	A	A	A	A	A	A	C	A	G	A	A	G	G	G	G	A	A	G	G	G	G	G	G	G	G	G	G	A	G	G	G	A	G	G	G	A	A	A	C	A	A	A	A	A	A	A	A	A	A	A	A	A	C	A	A	G	G	G	G	A	A	G	G	A	A	C	C	G	G	A	A	A	C	A	G	A	G	C	C	A	A	A	G	A	G	G	G	A	C	G	G	G	G	A	G	G	G	A	A	A	G	A	G	A	C	A	A	G	G	A	A	A	G	A	G	G	G	G	G	A	C	A	A	G	G	G	G	A	G	A	G	G	G	A	A	A	A	A	G	C	C	G	G	G	G	G	G	A	G	A	A	G	G	A	G	A	G	A	A	G	G	G	G	G	G	A	G	A	A	G	G	A	G	A	A	A	G	A	G	A	A	A	C	G	G	G	G	A	G	A	G	A	G	A	A	A	G	A	G	G	G	G	G	A	G	A	G	G	G	A	G	G	G	A	G	C	C	G	G	G	G	A	G	G	G	G	G	A	A	A	A	A	A	G	G	A	A	G	G	A	A	A	A	G	G	G	G	G	G	C	C	A	G	C	C	A	A	A	G	G	G	G	G	G	G	G	G	G	G	A	G	A	A	A	G	G	G	A	A	G	G	A	G	G	G	G	G	A	A	A	A	A	G	A	G	G	G	G	G	A	A	A	A	A	G	A	A	G	G	A	A	C	C	A	A	A	A	A	A	A	G	A	G	A	G	G	G	A	A	A	G	A	G	G	G	G	G	A	A	A	A	G	G	A	A	A	A	A	A	A	A	G	G	G	G	G	G	G	G	G	G	G	G	G	G	A	A	G	G	G	G	G	G	A	A	G	G	A	A	A	A	G	G	G	G	G	G	G	G	A	A	A	A	A	G	A	C	A	A	G	G	G	G	C	C	A	G	G	G	C	C	A	A	G	G	A	A	A	C	G	G	A	C	A	G	G	G	A	G	A	G	A	A	A	A	C	C	C	C	G	G	A	C	A	A	G	G	A	G	A	A	C	C	A	A	A	A	C	C	G	G	0	0	C	C	G	G	G	G	G	G	A	C	G	G	G	G	G	G	A	A	G	G	C	C	0	0	G	G	G	G	A	G	A	A	G	G	G	G	G	G	C	C	G	G	A	A	0	0	A	C	A	A	A	A	C	C	A	A	A	A	A	A	A	C	A	C	A	A	G	G	A	A	A	A	A	G	A	G	G	G	G	G	G	G	A	A	G	G	A	A	A	A	A	A	A	G	A	G	G	G	A	A	G	G	A	C	A	G	A	A	G	G	A	G	A	G	A	A	A	A	A	G	A	A	A	A	A	A	A	A	G	G	A	A	G	G	A	C	A	A	G	G	G	G	G	G	A	G	A	G	A	C	A	A	A	G	A	G	C	C	A	A	A	G	G	G	G	G	A	A	G	G	A	A	A	A	G	G	G	G	A	G	A	G	A	A	G	G	A	G	A	A	A	C	A	A	A	G	G	G	0	0	C	C	G	G	G	G	A	A	C	C	G	G	G	G	A	A	G	G	G	G	G	G	G	G	A	G	A	A	A	A	A	G	A	A	0	0	A	A	G	G	G	G	A	G	C	C	A	A	A	A	A	A	G	G	G	G	A	A	A	A	A	A	G	G	G	G	A	A	C	C	G	G	G	G	A	A	C	C	C	C	A	A	G	G	A	A	A	A	C	C	G	G	A	A	G	G	G	G	G	G	G	G	A	A	G	G	G	G	A	A	G	G	A	A	G	G	G	G	A	A	G	G	A	A	G	G	A	A	G	G	A	A	G	G	G	G	A	A	G	G	A	A	0	0	A	A	C	C	A	A	G	G	A	A	A	A	A	A	A	A	G	G	G	G	G	G	A	A	C	C	A	A	A	G	G	G	A	C	G	G	C	C	A	A	G	G	A	A	A	G	G	G	A	G	A	G	G	G	A	A	G	G	A	A	A	A	A	G	A	G	A	A	A	A	A	G	G	G	C	C	A	A	G	G	A	A	C	C	A	G	A	A	A	A	A	A	A	A	G	G	A	A	G	G	G	G	A	A	G	G	A	A	G	G	A	G	A	G	A	G	G	G	G	G	G	G	G	G	A	A	G	G	A	G	G	G	A	A	A	A	A	C	A	A	A	C	A	A	A	A	A	A	A	G	A	A	A	A	A	A	G	G	A	A	A	A	C	C	G	G	G	G	G	G	A	A	A	A	A	A	A	G	A	G	A	G	A	A	A	A	A	A	G	G	G	G	A	G	G	G	0	0	G	G	C	C	A	C	A	A	A	A	G	G	A	A	A	A	A	A	A	A	C	C	A	A	G	G	G	G	A	G	A	A	A	G	0	0	C	C	G	G	A	G	A	G	A	G	A	G	G	G	A	A	A	G	A	A	A	A	G	G	G	G	G	G	A	A	G	G	A	A	G	G	G	G	G	G	A	A	A	G	A	C	A	G	G	G	A	G	A	G	A	A	G	G	G	G	G	G	G	G	A	G	G	G	A	G	A	C	A	G	A	A	G	G	G	G	C	C	A	C	A	A	A	G	A	A	A	G	A	G	A	G	A	G	G	G	A	G	A	A	G	G	G	G	A	A	A	G	G	G	0	0	G	G	A	G	A	A	A	A	A	G	A	A	A	A	G	G	A	G	G	G	G	G	A	G	G	G	A	A	A	G	A	G	A	A	A	A	G	G	G	G	A	G	A	G	G	G	G	G	A	G	A	C	C	C	G	G	A	A	A	A	A	A	A	A	A	A	G	G	A	A	G	G	G	G	G	G	A	A	G	G	A	A	A	A	G	G	G	G	A	A	A	A	A	A	A	A	A	A	A	A	G	G	G	G	G	G	A	G	A	G	A	A	A	A	G	G	A	G	A	A	A	A	A	A	A	A	A	A	G	G	A	A	G	G	A	G	A	A	A	C	G	G	G	G	A	A	C	C	0	0	G	G	0	0	A	A	G	G	G	G	G	G	G	G	A	A	C	C	G	G	A	C	A	G	A	C	G	G	A	G	A	A	A	G	G	G	G	G	G	G	A	A	A	G	C	C	A	A	A	A	G	G	G	G	A	G	G	G	A	A	G	G	A	A	G	G	A	A	A	A	G	G	A	A	G	G	A	G	A	G	G	G	A	A	A	G	G	G	G	G	A	G	A	G	G	G	0	0	G	G	0	0	A	A	G	G	A	G	G	G	G	G	G	G	G	G	G	G	A	A	A	A	A	A	G	G	A	C	A	G	G	G	A	A	G	G	G	G	C	C	G	G	A	A	A	G	G	G	A	A	C	C	A	G	G	G	G	G	A	A	A	G	G	G	A	A	G	G	A	G	A	A	G	G	A	G	A	G	A	G	A	A	C	C	G	G	G	G	A	A	A	A	A	G	A	G	A	C	G	G	A	C	G	G	A	A	G	G	A	G	A	G	G	G	A	A	A	C	G	G	A	A	A	C	G	G	A	A	G	G	G	G	G	G	G	G	C	C	A	G	A	G	G	G	G	G	G	G	A	A	A	A	A	C	C	C	A	A	G	G	G	G	G	G	A	G	G	G	A	A	A	A	A	A	A	A	A	C	G	G	A	A	G	G	G	G	A	C	G	G	A	A	G	G	A	G	A	G	G	G	A	G	A	A	A	G	G	G	A	G	G	G	A	G	A	G	G	G	G	G	A	A	G	G	G	G	G	G	G	G	G	G	G	G	A	A	G	G	A	G	G	G	A	A	A	G	G	G	A	C	A	A	A	A	A	A	A	A	G	G	A	A	G	G	A	G	A	C	A	G	A	G	G	G	G	G	G	G	A	G	A	G	A	G	A	A	G	G	A	G	A	A	A	A	A	C	A	G	A	A	A	A	G	G	A	A	A	A	G	G	G	G	G	G	G	G	G	G	G	G	G	G	A	A	A	A	A	A	A	A	A	C	A	A	A	G	A	A	A	G	0	0	A	G	G	G	A	G	A	G	A	G	A	A	A	G	A	G	A	A	A	G	G	G	A	A	G	G	A	A	G	G	A	A	A	A	A	A	G	G	A	A	G	G	G	G	A	G	G	G	A	A	C	C	G	G	G	G	C	C	G	G	C	C	A	A	G	G	A	A	A	G	A	A	A	G	A	G	G	G	A	C	G	G	G	G	G	G	A	C	C	C	G	G	A	A	G	G	A	G	A	A	A	C	A	G	A	G	0	0	A	C	G	G	A	G	A	A	A	A	A	A	G	G	A	C	G	G	A	A	G	G	G	G	G	G	A	A	A	G	A	A	A	G	A	G	A	C	A	G	A	A	A	C	G	G	A	G	A	G	G	G	A	C	A	A	G	G	G	G	A	A	G	G	A	G	G	G	A	A	A	A	A	A	A	A	A	G	A	A	A	G	A	G	A	G	G	G	G	G	A	G	G	G	G	G	0	0	G	G	A	G	A	G	G	G	A	G	A	C	A	C	A	G	A	G	A	A	A	A	A	G	A	G	C	C	C	C	G	G	A	G	C	C	A	G	A	C	G	G	G	G	G	G	A	G	C	C	A	A	A	G	A	A	A	G	A	A	A	A	A	G	G	G	G	G	A	G	A	G	A	A	A	A	0	0	G	G	A	G	A	A	A	G	A	G	A	G	A	G	A	G	A	G	G	G	G	G	G	G	C	C	G	G	A	A	G	G	0	0	G	G	G	G	G	G	A	A	A	A	A	A	A	A	G	G	G	G	A	A	A	A	A	A	G	G	A	A	A	A	A	A	A	A	A	G	G	G	G	G	G	G	A	G	A	A	C	C	G	G	A	A	C	C	C	C	G	G	G	G	A	A	A	A	G	G	G	G	G	G	C	C	0	0	A	A	G	G	A	A	G	G	G	G	G	G	G	G	A	A	G	G	A	G	A	A	C	C	G	G	G	G	A	G	G	G	G	G	G	G	A	A	A	A	G	G	A	A	0	0	A	C	A	A	A	G	A	C	G	G	A	A	C	C	A	G	A	A	A	G	A	G	G	G	G	G	A	A	G	G	A	G	A	A	G	G	G	G	C	C	A	C	A	A	G	G	A	G	A	A	A	A	G	G	A	G	G	G	A	A	A	C	A	A	A	A	G	G	G	G	C	C	G	G	G	G	A	A	A	C	A	A	A	G	A	G	A	A	A	A	0	0	A	A	A	A	G	G	C	C	A	A	G	G	A	G	A	G	G	G	A	A	0	0	G	G	A	A	G	G	A	G	A	A	C	C	A	A	G	G	G	G	A	A	A	A	A	A	G	G	A	G	G	G	A	G	A	C	G	G	A	A	G	G	A	G	G	G	A	G	G	G	G	G	A	A	A	G	G	G	G	G	A	A	A	G	A	A	A	A	G	G	A	G	G	G	A	A	A	A	A	A	G	G	G	G	A	G	A	A	A	A	A	G	A	G	A	A	A	A	A	A	A	C	A	A	A	A	G	G	G	G	G	G	A	A	G	G	A	G	G	G	A	A	G	G	A	A	A	G	0	0	G	G	C	C	A	G	A	G	G	G	A	A	C	C	C	C	A	C	A	G	G	G	A	A	C	C	A	A	G	G	A	A	G	G	G	G	A	G	A	G	A	A	A	A	A	A	A	A	G	G	G	G	A	A	A	A	A	A	A	A	A	A	C	C	G	G	G	G	A	G	G	G	G	G	A	A	G	G	A	A	A	A	A	A	G	G	A	A	A	C	A	G	G	G	C	C	G	G	G	G	A	A	A	G	G	G	A	G	G	G	A	G	G	G	G	G	G	G	G	G	G	G	A	G	C	C	A	A	G	G	G	G	A	A	G	G	A	A	G	G	G	G	A	G	A	G	A	A	C	C	G	G	G	G	A	G	A	A	A	A	G	G	G	G	G	G	A	G	A	A	G	G	G	G	G	G	C	C	A	G	0	0	G	G	A	C	G	G	A	C	A	G	A	A	A	G	A	G	A	G	G	G	G	G	G	G	C	C	G	G	A	A	A	G	A	G	A	A	A	G	C	C	G	G	G	G	G	G	G	G	A	A	G	G	G	G	A	A	C	C	G	G	A	G	A	G	G	G	G	G	A	A	A	G	A	A	C	C	A	G	A	G	A	A	A	G	G	G	G	G	A	A	A	A	A	A	A	A	G	G	G	G	G	G	G	G	A	G	A	A	G	G	A	A	A	G	A	A	A	A	A	A	A	A	A	A	A	A	A	A	G	G	A	G	A	G	A	G	G	G	A	A	A	A	G	G	G	G	A	A	A	A	G	G	G	G	G	G	A	A	A	A	G	G	A	A	C	C	G	G	A	A	A	A	A	G	A	A	G	G	G	G	G	G	G	G	A	G	A	G	G	G	A	A	G	G	G	G	A	A	G	G	A	A	A	A	G	G	A	A	A	A	A	A	A	A	A	A	G	G	C	C	0	0	A	A	G	G	A	G	A	A	A	A	A	G	G	G	A	A	G	G	G	G	A	G	A	C	A	A	A	G	G	G	G	G	G	G	G	G	A	A	G	G	G	G	A	G	A	A	G	G	G	G	G	G	A	A	G	G	G	G	G	G	G	G	G	G	A	A	G	G	A	A	G	G	A	A	G	G	G	G	A	A	G	G	A	A	G	G	A	A	A	A	G	G	G	G	G	G	A	A	G	G	G	G	G	G	G	G	A	A	G	G	G	G	A	A	A	A	G	G	G	G	A	A	G	G	C	C	A	G	G	G	G	G	G	G	A	C	G	G	A	A	A	A	A	G	G	G	A	G	G	G	A	A	A	G	A	G	A	G	C	C	A	G	A	A	A	A	A	A	G	G	A	G	G	G	G	G	A	A	A	A	C	C	A	A	G	G	A	A	A	A	A	A	A	A	G	G	A	A	A	G	G	G	A	A	A	C	G	G	A	A	A	A	A	A	G	G	G	G	A	G	A	A	A	G	G	G	A	A	A	A	G	G	A	G	G	G	G	G	A	A	G	G	G	G	A	A	A	A	A	C	A	G	A	A	A	A	G	G	G	G	A	A	A	A	G	G	C	C	C	C	A	A	C	C	A	A	G	G	A	A	A	A	A	A	A	G	G	G	A	A	G	G	A	A	G	G	A	C	A	A	G	G	A	A	G	G	A	A	G	G	G	G	A	A	A	G	A	A	A	G	A	G	A	A	G	G	G	G	A	A	A	G	A	A	C	C	A	A	A	A	A	G	G	G	G	G	A	A	A	A	A	G	G	G	A	C	G	G	A	G	A	A	A	A	G	G	A	G	G	G	G	G	A	G	G	G	A	G	C	C	G	G	A	G	G	G	A	G	A	G	A	C	G	G	C	C	A	A	G	G	G	G	G	G	0	0	A	G	A	C	G	G	G	G	A	A	A	G	A	A	A	A	A	G	A	G	G	G	G	G	A	A	G	G	A	G	G	G	G	G	A	G	A	A	G	G	A	G	A	C	A	G	A	G	A	A	G	G	G	G	G	G	G	G	A	A	G	G	G	G	G	G	A	A	G	G	A	A	A	A	G	G	A	A	G	G	G	G	A	G	A	A	A	A	G	G	A	A	G	G	A	A	G	G	A	G	A	G	A	A	A	G	A	A	G	G	A	A	A	G	A	A	A	C	G	G	G	G	G	G	A	A	A	A	G	G	A	A	G	G	A	A	G	G	G	G	G	G	A	A	G	G	A	G	A	G	A	G	A	A	A	G	A	A	A	A	A	A	A	A	A	G	A	G	A	A	G	G	A	A	0	0	A	G	A	G	G	G	G	G	A	A	G	G	G	G	A	A	A	G	A	A	A	A	G	G	A	G	A	A	A	A	G	G	A	A	C	C	G	G	A	A	A	A	G	G	G	G	A	A	A	A	A	A	G	G	G	G	G	G	G	G	A	A	G	G	G	G	A	A	G	G	A	A	G	G	G	G	G	G	A	A	C	C	A	A	G	G	C	C	A	A	C	C	A	A	G	G	G	G	G	G	A	A	A	A	G	G	C	C	A	A	A	A	A	A	A	A	A	A	G	G	A	A	A	A	A	A	0	0	A	G	G	G	G	G	A	A	G	G	A	A	A	A	A	A	C	C	A	A	G	G	C	C	G	G	A	A	A	A	A	A	C	C	A	A	A	A	C	C	A	A	G	G	A	A	G	G	C	C	G	G	G	G	A	A	G	G	A	A	A	A	A	A	C	C	G	G	A	A	A	A	A	A	G	G	G	G	A	A	C	C	A	A	G	G	0	0	A	A	A	A	A	A	G	G	G	G	A	A	A	A	A	A	A	A	A	A	C	C	A	A	G	G	A	A	G	G	G	G	A	A	A	A	G	G	C	C	G	G	A	A	A	A	G	G	G	G	G	G	A	A	G	G	A	A	A	A	G	G	G	G	G	G	A	A	A	A	A	A	A	A	A	A	G	G	G	G	G	G	A	A	A	A	G	G	A	A	G	G	G	G	G	G	G	G	A	A	G	G	G	G	G	G	G	G	C	C	G	G	G	G	G	G	G	G	A	A	A	A	G	G	G	G	C	C	A	A	A	A	G	G	A	A	G	G	A	A	G	G	A	A	C	C	G	G	C	C	C	C	G	G	G	G	A	C	A	G	A	G	G	G	A	A	G	G	A	A	G	G	A	A	G	G	A	C	A	A	A	G	A	G	A	A	G	G	A	G	G	G	A	G	A	G	G	G	C	C	A	A	A	A	G	G	A	G	A	G	A	G	A	A	G	G	A	A	G	G	C	C	A	A	A	A	A	G	G	G	A	G	A	G	C	C	G	G	G	G	A	G	G	G	A	A	A	G	A	A	G	G	A	G	G	G	G	G	0	0	A	G	A	G	A	A	G	G	G	G	G	G	G	G	C	C	C	C	A	C	A	A	A	A	G	G	A	G	G	G	A	A	A	G	A	G	A	A	A	G	A	A	A	A	A	A	A	C	G	G	G	G	A	G	G	G	0	0	A	A	A	A	A	G	G	G	G	G	0	0	G	G	A	A	G	G	A	G	A	G	A	A	G	G	A	A	G	G	A	A	G	G	A	A	G	G	A	A	A	G	G	G	A	C	G	G	A	C	G	G	G	G	A	G	A	A	A	A	A	C	G	G	A	G	G	G	C	C	A	C	A	A	A	A	G	G	A	A	G	G	A	A	G	G	G	G	C	C	G	G	A	A	G	G	G	G	A	G	A	A	A	C	A	A	A	A	A	A	A	A	A	G	A	G	G	G	A	A	C	C	A	A	A	G	A	C	A	G	G	G	C	C	G	G	A	A	C	C	G	G	G	G	G	G	G	G	A	G	A	A	A	G	A	A	G	G	A	A	A	G	A	G	A	A	A	G	A	G	A	G	G	G	A	C	G	G	A	A	G	G	G	G	G	G	G	G	A	A	G	G	A	A	C	C	C	C	G	G	A	G	A	A	A	C	A	A	G	G	G	G	G	G	G	G	A	A	G	G	G	G	A	A	A	A	A	A	G	G	G	G	C	C	0	0	A	A	A	A	C	C	A	G	A	A	G	G	A	A	G	G	G	G	A	A	A	A	G	G	A	G	G	G	G	G	A	A	G	G	A	G	A	G	G	G	A	C	A	A	A	A	A	A	A	G	C	C	A	C	A	C	A	G	C	C	A	A	A	G	A	A	A	A	C	C	A	A	G	G	A	A	A	A	G	G	G	G	A	G	G	G	G	G	A	G	A	A	A	A	G	G	A	A	A	A	G	G	A	A	A	G	A	G	A	G	C	C	A	A	C	C	A	G	A	A	A	G	A	G	A	A	A	G	A	C	C	C	A	A	A	G	A	A	A	G	A	G	A	A	A	A	G	G	A	A	G	G	A	A	A	A	C	C	G	G	G	G	A	A	A	A	A	G	A	G	A	A	A	G	A	G	G	G	G	G	A	G	A	C	A	A	A	A	G	G	A	C	A	A	G	G	G	G	G	G	A	A	A	C	A	G	G	G	A	G	G	G	G	G	G	G	A	G	A	A	G	G	A	G	A	A	A	G	A	G	A	A	A	C	A	G	A	G	A	G	A	G	A	A	A	A	A	G	G	G	G	G	A	A	A	G	G	G	G	G	A	G	A	G	A	A	A	G	A	A	A	G	A	A	A	G	A	G	G	G	A	G	A	G	A	G	G	G	G	G	G	G	A	G	A	C	A	A	A	G	G	G	A	A	A	A	A	A	A	G	0	0	A	G	A	G	G	G	A	G	A	A	C	C	G	G	G	G	A	G	A	A	A	A	A	A	G	G	A	G	G	G	G	G	A	G	A	A	A	G	A	A	A	G	G	G	A	A	A	A	C	C	A	A	0	0	A	A	A	G	A	G	A	A	A	G	G	G	A	A	C	C	G	G	A	A	C	C	G	G	A	G	C	C	A	C	G	G	C	C	A	G	A	A	A	A	A	A	A	G	G	G	A	G	A	G	A	G	A	A	A	G	G	G	A	A	A	A	G	G	A	C	A	G	G	G	A	C	A	C	A	G	A	A	G	G	A	A	A	A	G	G	A	G	A	A	G	G	A	C	A	A	A	C	A	G	G	G	A	G	A	A	A	A	C	C	A	A	G	G	A	G	A	G	G	G	G	G	A	A	A	G	G	G	A	A	A	A	G	G	A	A	C	C	G	G	G	G	G	G	G	G	A	A	A	C	A	A	A	G	C	C	C	C	G	G	G	G	A	A	A	A	A	A	A	C	A	A	A	G	G	G	A	A	A	G	A	G	G	G	A	G	G	G	G	G	A	G	G	G	C	C	G	G	A	G	A	A	A	G	G	G	G	G	G	G	G	G	G	G	C	C	G	G	G	G	A	G	A	G	A	G	A	A	A	A	A	G	A	G	A	G	G	G	A	A	A	A	G	G	A	A	A	A	A	A	A	A	A	G	A	C	A	A	A	G	A	A	G	G	A	A	A	A	C	C	C	C	A	A	A	A	C	C	A	A	C	C	G	G	A	A	G	G	A	C	C	C	A	G	G	G	A	A	G	G	A	G	G	G	A	A	C	C	G	G	G	G	C	C	A	G	A	C	G	G	A	G	A	G	G	G	G	G	A	G	G	G	A	G	G	G	G	G	A	G	G	G	A	G	A	A	C	C	G	G	A	G	A	G	A	C	A	A	A	G	A	G	A	C	A	G	A	A	A	A	A	C	A	G	G	G	A	G	A	G	G	G	A	A	G	G	A	A	A	G	A	G	A	A	A	A	G	G	A	A	A	A	C	C	A	G	A	C	A	G	A	A	A	G	A	G	A	G	G	G	A	G	A	G	G	G	A	C	A	A	A	A	G	G	A	A	G	G	A	A	A	A	G	G	A	A	A	A	G	G	A	G	A	G	A	A	G	G	G	G	G	G	G	G	A	A	A	G	G	G	A	G	A	C	A	A	A	G	A	C	G	G	G	G	G	G	G	G	G	G	G	G	A	C	G	G	A	A	C	C	A	A	A	A	G	G	A	G	A	G	A	A	C	C	G	G	C	C	C	C	C	C	0	0	G	G	A	A	G	G	C	C	A	A	A	G	G	G	A	G	A	A	A	A	C	C	G	G	G	G	A	G	G	G	A	G	A	G	A	A	G	G	C	C	A	G	A	A	A	C	G	G	A	G	G	G	G	G	G	G	A	G	G	G	A	A	A	G	A	A	A	A	G	G	G	G	G	G	A	G	A	A	A	A	G	G	G	G	G	G	A	G	A	A	A	A	A	A	A	G	A	A	G	G	G	G	A	A	A	G	A	C	A	G	G	G	A	A	A	A	G	G	G	G	A	G	A	A	A	A	A	G	A	A	A	A	A	A	A	A	G	G	G	G	G	G	A	A	C	C	A	A	G	G	A	A	A	A	A	A	A	G	A	A	A	A	A	G	A	G	A	G	0	0	G	G	A	G	G	G	G	G	G	G	G	G	A	A	G	G	A	G	A	A	A	C	A	G	A	A	A	G	G	G	G	G	A	A	A	A	A	A	A	A	G	G	G	G	A	A	A	G	G	G	G	G	G	G	G	G	G	G	G	G	A	G	A	A	A	G	G	G	A	G	A	G	A	C	A	G	A	G	A	G	A	A	A	A	A	G	G	G	C	C	A	A	G	G	A	A	G	G	A	A	G	G	G	G	A	A	A	A	G	G	A	A	A	A	C	C	0	0	G	G	G	G	G	G	A	C	A	A	G	G	A	A	G	G	G	G	G	G	A	A	A	A	G	G	A	A	A	A	G	G	C	C	A	A	A	A	G	G	A	A	C	C	A	A	A	A	A	A	A	A	A	G	G	G	0	0	A	A	A	G	A	A	A	G	A	A	A	G	G	G	A	G	G	G	G	G	G	G	A	A	G	G	A	A	G	G	G	G	G	G	A	A	A	A	A	G	A	A	G	G	A	A	G	G	A	G	G	G	A	G	G	G	A	A	A	A	A	A	G	G	G	G	G	G	G	G	C	C	A	C	G	G	A	A	A	G	A	A	A	A	0	0	G	G	G	G	A	A	A	G	G	G	A	G	G	G	A	G	A	G	A	A	A	A	G	G	A	G	A	A	A	G	A	G	A	A	G	G	G	G	G	G	A	A	G	G	A	G	A	A	A	A	A	G	0	0	A	A	G	G	G	G	G	G	A	A	A	G	G	G	G	G	A	C	A	A	A	A	A	A	G	G	A	A	G	G	A	G	A	A	G	G	A	G	G	G	A	A	G	G	A	G	A	G	C	C	C	C	A	A	G	G	A	A	A	A	G	G	G	G	G	G	G	G	G	G	C	C	A	G	G	G	A	A	A	G	A	A	A	G	C	C	G	G	A	G	G	G	A	G	A	A	G	G	A	A	A	A	G	G	G	G	G	G	G	G	A	A	A	G	A	G	A	G	A	G	C	C	C	C	A	G	A	C	G	G	A	A	A	G	A	C	G	G	G	G	A	G	A	C	C	C	A	G	A	G	G	G	A	A	A	G	A	G	A	A	A	A	A	G	A	A	A	G	A	G	A	G	A	G	A	A	A	A	G	G	G	G	G	G	G	G	G	G	G	G	A	G	A	G	C	C	C	C	A	G	A	G	A	A	A	A	A	A	A	A	C	C	A	G	A	G	G	G	A	A	A	C	G	G	0	0	G	G	A	G	0	0	G	G	G	G	G	G	C	C	0	0	G	G	G	G	A	A	A	A	A	G	A	A	A	A	G	G	0	0	G	G	A	A	C	C	G	G	G	G	G	G	G	G	A	G	A	A	G	G	G	G	A	C	G	G	G	G	A	A	A	A	G	G	A	G	A	A	0	0	A	C	0	0	G	G	A	A	A	G	A	T	A	G	A	A	G	G	A	C	A	C	A	G	A	C	A	G	A	G	A	A	A	A	A	A	A	G	A	G	A	A	G	G	A	G	C	C	G	G	A	A	G	G	C	C	C	C	G	G	G	G	G	G	A	A	G	G	G	G	A	A	A	G	A	G	A	G	A	G	A	A	G	G	A	A	A	G	A	A	A	C	A	A	G	G	G	G	G	G	G	G	A	G	A	C	A	C	G	G	G	G	G	G	A	C	G	G	A	A	A	G	G	G	G	G	A	G	A	A	C	C	G	G	G	G	A	C	G	G	G	G	G	G	A	A	G	G	A	A	A	A	G	G	A	A	A	A	G	G	A	A	G	G	G	G	G	G	G	G	C	C	G	G	A	G	G	G	A	A	A	A	A	A	G	G	A	A	G	G	G	G	A	A	G	G	A	G	C	C	G	G	A	G	A	A	G	G	G	G	G	G	A	G	A	G	A	G	A	C	C	C	A	G	G	G	A	A	G	G	A	G	G	G	G	G	A	G	G	G	A	A	A	A	G	G	A	A	A	G	G	G	G	G	C	C	A	G	G	G	G	G	A	A	G	G	0	0	G	G	A	A	A	G	A	A	G	G	A	G	A	A	G	G	A	G	A	A	G	G	A	G	A	G	C	C	A	G	A	G	A	A	A	A	A	G	G	G	A	G	C	C	G	G	A	C	C	C	G	G	A	G	A	G	A	A	G	G	A	G	A	G	G	G	G	G	A	A	A	A	A	A	G	G	A	A	G	G	A	A	A	G	A	A	A	A	A	A	A	G	A	G	G	G	A	C	G	G	G	G	G	G	A	A	A	G	A	A	A	G	A	C	A	G	A	A	A	G	A	A	A	G	G	G	G	G	A	G	A	A	A	G	G	G	G	G	A	C	A	G	A	A	A	G	A	G	A	A	A	C	A	G	A	G	A	C	A	G	G	G	A	A	C	C	A	A	A	G	C	C	G	G	C	C	A	G	A	G	A	A	G	G	A	A	G	G	A	G	G	G	A	A	A	G	G	G	A	A	G	G	G	G	A	A	C	C	G	G	A	G	A	G	A	G	0	0	A	A	G	G	A	G	A	A	G	G	G	G	C	C	G	G	G	G	G	G	G	G	G	G	A	A	A	A	A	A	A	A	A	A	G	G	A	G	C	C	G	G	G	G	A	C	A	A	A	G	A	A	G	G	G	G	A	G	G	G	A	A	A	G	G	G	A	C	A	G	A	A	A	G	A	A	G	G	A	A	A	A	A	G	C	C	A	G	G	G	G	G	A	A	A	G	A	A	G	G	G	G	G	G	C	C	A	G	G	G	G	G	A	G	A	A	A	A	A	G	A	G	A	G	A	G	G	G	A	A	G	G	A	A	A	G	A	A	A	G	C	G	A	A	G	G	A	A	C	C	G	G	G	G	G	G	G	G	C	C	A	A	A	A	G	G	G	G	G	G	G	G	G	G	A	A	G	G	G	G	A	C	A	C	A	G	A	C	G	G	A	G	G	G	G	G	A	A	A	A	A	G	G	G	A	A	A	A	A	A	A	G	A	A	C	C	G	G	G	G	A	A	A	C	A	A	A	A	A	A	A	A	A	A	C	C	A	A	A	A	A	A	A	A	G	G	G	G	G	G	A	G	A	C	G	G	G	G	A	A	G	G	A	A	A	A	G	G	A	C	A	G	C	C	A	A	C	C	A	A	A	C	A	A	A	G	A	A	A	A	A	A	A	A	A	A	G	G	A	A	A	G	A	C	G	G	A	G	G	G	A	A	A	A	A	C	A	A	C	C	A	G	C	C	G	G	A	A	A	A	G	G	G	G	A	A	A	A	A	A	G	G	G	G	A	A	G	G	A	A	A	A	A	A	G	G	A	A	A	A	A	A	A	A	G	G	G	G	A	A	A	A	G	G	A	A	A	A	A	G	A	A	G	G	A	A	A	A	G	G	A	G	G	G	C	C	G	G	G	G	G	G	C	C	G	G	A	A	A	A	G	G	G	G	C	C	G	G	G	G	G	G	G	G	G	G	G	G	A	A	G	G	A	A	A	A	G	G	G	G	A	A	A	A	C	C	A	A	A	A	A	A	C	C	C	C	G	G	A	A	G	G	A	A	A	A	A	G	G	G	G	G	G	G	A	G	G	G	A	A	A	A	A	G	A	A	C	C	C	C	A	A	A	A	A	A	G	G	G	G	A	A	0	0	A	A	G	G	A	A	A	G	G	G	A	A	A	A	A	A	G	G	G	G	G	G	G	G	A	G	A	A	A	A	G	G	A	A	G	G	G	G	A	G	A	C	C	C	A	G	A	G	A	G	G	G	A	G	A	A	A	A	G	G	A	G	G	G	A	G	A	C	A	A	A	A	A	G	A	G	A	A	A	A	A	C	C	C	A	G	G	G	A	G	A	G	A	G	A	C	G	G	A	G	A	A	A	C	A	G	A	G	G	G	A	A	A	A	A	G	A	C	G	G	G	G	0	0	A	A	A	A	A	C	A	G	A	G	A	A	A	G	G	G	G	G	A	C	A	A	A	G	A	A	A	G	A	A	G	G	A	G	A	A	G	G	A	A	A	A	G	G	A	G	G	G	A	A	A	A	C	C	C	C	C	C	A	A	G	G	C	C	A	G	G	G	C	C	A	G	G	G	G	G	A	A	G	G	G	G	A	G	G	G	C	C	G	G	G	G	A	C	A	G	G	G	A	G	G	G	A	A	A	G	A	A	G	G	A	G	A	A	A	G	A	G	A	A	C	C	G	G	A	G	G	G	C	C	A	C	A	A	A	A	A	G	G	G	A	A	A	A	G	G	A	A	G	G	G	G	G	G	G	G	G	G	C	C	G	G	G	G	A	G	C	C	A	A	G	G	G	G	A	G	G	G	A	G	A	A	A	A	G	G	G	G	A	A	A	A	A	G	A	A	G	G	A	G	C	C	G	G	G	G	A	A	A	A	G	G	G	G	A	C	A	A	G	G	A	G	A	G	G	G	A	A	G	G	G	G	A	G	A	G	G	G	A	G	A	A	A	G	A	A	A	A	A	G	G	G	A	G	G	G	A	A	A	G	G	G	G	G	A	G	A	G	A	G	A	C	A	G	G	G	A	A	A	G	A	G	A	A	A	A	G	G	A	A	A	A	A	A	A	A	A	A	A	A	C	C	A	A	A	G	A	C	G	G	G	G	A	G	C	C	A	C	A	G	G	G	G	G	G	G	A	A	A	A	A	C	A	G	A	G	A	G	A	G	A	A	A	A	A	A	A	G	A	A	A	G	G	G	G	G	A	A	A	G	A	A	G	G	G	G	A	A	A	A	G	G	A	A	A	G	A	G	A	A	G	G	A	A	A	A	A	C	G	G	A	G	G	G	A	G	A	A	A	G	G	G	A	G	G	G	A	A	A	G	A	G	A	A	A	C	A	G	A	G	G	G	A	A	A	A	A	A	G	G	G	G	A	G	G	G	G	G	A	G	G	G	C	C	G	G	A	G	G	G	G	G	G	G	A	A	A	G	G	G	A	A	A	G	A	A	C	C	G	G	A	A	A	G	G	G	A	G	A	A	G	G	G	G	A	G	G	G	A	G	A	A	0	0	A	A	A	G	G	G	A	A	G	G	A	G	G	G	A	A	A	A	G	G	G	G	G	G	G	G	G	G	G	G	G	G	A	C	A	A	A	G	A	A	A	G	0	0	A	C	G	G	A	A	C	C	G	G	A	A	G	G	G	G	G	G	G	G	G	G	A	A	A	A	A	A	A	G	A	A	0	0	G	G	C	C	G	G	G	G	A	G	A	G	A	G	A	A	G	G	A	A	A	A	A	G	A	A	A	A	A	G	A	G	G	G	A	A	A	G	G	G	G	G	A	A	A	C	G	G	G	G	G	G	A	A	A	G	G	G	A	C	A	C	A	G	A	G	A	G	G	G	A	G	A	G	A	G	A	A	A	A	A	C	A	A	A	G	A	A	G	G	G	G	C	C	G	G	A	A	G	G	A	G	0	0	A	C	A	A	A	G	C	C	C	C	G	G	A	A	A	C	A	C	A	G	A	G	A	A	G	G	A	G	A	A	A	A	G	G	A	C	A	A	G	G	A	A	G	G	G	G	0	0	G	G	A	G	G	G	G	G	G	G	A	A	A	A	C	C	A	A	G	G	A	A	G	G	A	G	A	C	A	G	A	A	A	G	A	A	A	A	A	G	A	A	G	G	A	A	A	A	A	A	A	A	A	A	G	G	A	G	C	C	C	C	A	A	G	G	C	C	A	G	A	G	A	A	A	A	A	A	G	G	A	A	G	G	A	A	A	A	A	G	A	G	G	G	A	A	A	A	G	G	G	G	A	A	G	G	A	A	A	G	A	A	A	A	A	A	G	G	G	G	A	A	A	A	A	C	G	G	A	A	A	A	G	G	A	A	G	G	C	C	G	G	A	G	G	G	A	G	G	G	G	G	A	C	A	A	A	G	C	C	A	G	G	G	A	G	A	A	A	A	G	G	A	G	C	C	A	A	G	G	C	C	G	G	G	G	A	G	G	G	G	G	0	0	A	A	A	G	A	G	G	G	G	G	A	A	G	G	G	G	A	A	A	A	G	G	A	A	A	G	G	G	A	C	A	G	A	G	G	G	A	A	G	G	G	G	G	G	A	A	C	C	A	A	G	G	A	A	A	G	A	G	G	G	A	A	G	G	G	G	A	C	A	G	A	A	G	G	A	G	G	G	A	G	G	G	A	C	G	G	A	G	G	G	A	A	A	G	A	C	G	G	A	C	A	A	G	G	G	G	A	G	A	G	A	G	A	C	G	G	A	A	A	G	A	A	A	G	G	G	A	G	A	A	A	A	G	G	A	A	A	G	A	G	G	G	A	A	A	A	G	G	G	G	G	G	G	G	G	G	G	G	A	A	A	G	A	A	A	G	G	G	G	G	G	G	G	G	A	A	A	A	A	A	C	C	A	G	G	G	C	C	G	G	A	G	A	A	A	G	G	G	G	G	A	G	A	A	G	G	A	A	A	A	G	G	A	G	A	A	A	A	A	G	A	A	G	G	G	G	G	G	A	G	A	G	A	A	G	G	G	G	G	G	A	C	A	C	G	G	A	G	A	A	G	G	G	G	G	G	G	G	G	G	G	G	G	G	G	G	A	G	A	A	G	G	G	G	G	G	A	A	C	C	G	G	G	G	A	A	G	G	G	G	C	C	G	G	A	A	A	A	A	A	A	A	G	G	A	A	C	C	A	A	G	G	A	A	G	G	A	A	A	A	C	C	A	A	C	C	G	G	C	C	A	A	A	A	G	G	G	G	G	G	A	A	G	G	G	G	G	G	C	C	C	C	A	A	G	G	A	A	A	A	G	G	A	A	G	G	A	A	A	G	A	A	G	G	A	A	A	A	G	G	A	A	A	A	G	G	G	G	A	A	A	A	A	A	G	G	G	G	G	G	A	A	G	G	A	A	A	A	A	A	G	G	A	A	C	C	C	C	A	A	A	A	G	G	A	A	C	C	A	A	G	G	G	G	A	A	A	A	A	A	C	C	A	A	C	C	A	A	G	G	G	G	G	G	G	G	A	A	G	G	C	C	A	A	A	A	A	A	G	G	A	A	A	A	G	G	G	G	G	G	C	C	A	A	G	G	G	G	A	A	C	C	A	A	A	A	C	C	A	A	C	C	G	G	A	A	G	G	A	A	G	G	G	G	A	G	G	G	A	A	G	G	G	G	G	G	G	G	A	A	C	C	C	C	C	C	C	C	G	G	G	G	A	A	A	A	C	C	A	A	G	G	A	A	A	A	G	G	G	G	A	A	0	0	A	A	A	A	A	A	A	A	G	G	A	A	G	G	G	G	G	G	A	A	C	C	A	A	G	G	A	A	A	A	G	G	G	G	A	A	G	G	A	A	G	G	C	C	A	A	A	A	A	A	G	G	A	A	A	A	A	A	G	G	A	A	C	C	G	G	A	A	G	G	G	G	A	A	G	G	A	A	A	A	C	C	A	G	G	G	A	A	G	G	G	G	A	A	A	A	A	A	G	G	A	A	A	A	A	A	A	A	C	C	A	A	G	G	G	G	A	A	A	A	A	A	G	G	A	A	G	G	A	A	G	G	A	A	A	A	A	A	A	A	C	C	A	A	A	A	A	A	A	A	A	A	A	A	0	0	G	G	G	G	G	G	G	G	C	C	A	A	C	C	G	G	G	G	A	A	A	A	A	A	A	A	A	G	A	A	A	A	A	A	A	A	A	A	A	A	G	G	G	G	G	G	G	G	A	A	A	A	G	G	G	G	G	G	A	A	A	A	G	G	A	A	G	G	G	G	A	A	G	G	C	C	A	A	G	G	G	G	G	G	C	C	A	A	A	A	C	C	C	C	A	A	G	G	G	G	A	A	A	G	A	G	A	G	A	C	0	0	G	G	G	G	A	A	A	A	A	G	G	G	A	G	A	G	A	G	A	A	A	A	A	G	C	C	G	G	A	A	G	G	G	G	G	G	A	A	A	A	A	A	A	G	G	G	A	A	A	A	A	A	G	G	G	G	A	A	A	A	G	G	A	G	A	A	A	G	G	G	A	G	A	G	A	A	A	G	G	G	C	C	G	G	C	C	A	A	A	G	A	A	A	A	A	A	G	G	G	G	A	G	G	G	C	C	A	G	A	A	A	G	G	G	A	A	0	0	A	A	A	G	G	G	A	A	A	C	A	C	G	G	G	G	A	G	G	G	G	G	A	G	A	A	A	G	A	G	A	C	A	A	A	C	A	G	A	G	A	G	G	G	A	G	A	C	G	G	A	G	A	G	A	G	A	C	A	A	G	G	A	A	A	G	A	A	C	C	A	A	0	0	G	G	G	G	A	A	A	G	A	G	G	G	A	G	G	G	A	G	A	A	C	C	A	A	G	G	G	G	G	G	A	A	A	G	A	G	A	G	G	G	A	A	A	G	A	A	G	G	A	G	A	A	G	G	G	G	G	G	A	G	A	A	A	G	A	G	G	G	G	G	G	G	A	G	A	G	G	G	G	G	G	G	G	G	A	G	G	G	A	G	G	G	A	G	G	G	A	A	A	G	A	G	A	A	G	G	G	G	A	A	A	A	A	G	A	G	A	A	A	A	G	G	0	0	G	G	A	A	A	G	A	A	A	A	A	A	A	A	C	C	A	A	G	G	G	G	A	A	C	C	A	A	G	G	A	G	A	A	C	C	A	A	A	A	A	G	G	G	G	G	A	G	A	C	A	G	G	G	A	A	A	G	A	G	A	G	A	A	A	A	A	G	A	A	A	A	A	G	C	C	G	G	A	G	G	G	G	G	A	G	C	C	A	G	G	G	A	G	A	G	A	A	A	A	A	A	G	G	G	G	G	G	G	G	A	A	A	C	A	G	G	G	G	G	A	A	G	G	A	A	A	A	A	A	A	A	G	G	G	G	A	G	G	G	C	C	A	G	G	G	A	G	A	A	A	A	A	G	A	A	A	G	A	A	C	C	A	G	A	C	A	G	C	C	C	C	G	G	G	G	A	G	G	G	A	A	G	G	G	G	A	A	G	G	A	A	A	A	A	G	A	A	G	G	G	G	A	A	A	G	G	G	A	A	A	A	0	0	G	G	A	G	A	C	G	G	A	A	G	G	A	C	A	A	A	A	G	G	A	A	A	A	G	G	A	A	A	G	G	G	G	G	G	G	A	G	G	G	A	G	G	G	G	G	A	A	G	G	A	A	C	C	A	A	A	G	G	G	A	G	G	G	G	G	A	G	A	G	A	A	G	G	A	G	G	G	A	C	G	G	G	G	G	G	A	G	0	0	G	G	G	G	G	G	C	C	A	G	A	A	G	G	A	G	A	G	A	G	G	G	A	A	A	G	A	A	A	G	A	G	G	G	C	C	A	A	G	G	A	A	A	A	A	A	A	C	G	G	A	C	A	G	A	G	A	G	A	A	A	A	A	G	A	G	0	0	A	A	G	G	A	C	A	A	A	A	A	G	G	G	A	G	G	G	A	A	A	A	A	G	G	G	A	C	G	G	G	G	G	G	A	A	C	C	A	A	A	A	G	G	C	C	A	A	A	G	G	G	C	C	A	A	G	G	A	A	A	G	G	G	G	G	C	C	G	G	A	G	G	G	A	A	A	A	G	G	A	A	C	C	G	G	A	G	A	A	A	A	A	G	A	G	A	G	G	G	G	G	A	A	A	C	A	G	G	G	G	G	A	G	A	G	G	G	A	G	G	G	A	A	0	0	G	G	C	C	A	G	G	G	A	C	G	G	A	A	A	A	G	G	G	G	A	A	A	A	A	A	G	G	G	G	A	A	G	G	A	A	A	A	A	C	G	G	G	G	A	C	C	C	G	G	A	C	A	C	A	C	0	0	G	G	G	G	A	A	A	G	A	A	G	G	G	G	A	G	G	G	A	A	0	0	A	G	G	G	C	C	A	A	G	G	G	G	C	C	A	A	A	A	G	G	G	G	G	G	G	G	A	G	G	G	G	G	A	A	A	A	A	G	A	G	G	G	A	A	0	0	A	A	A	A	G	G	A	G	G	G	A	A	G	G	C	C	A	G	G	G	A	G	A	G	A	G	A	G	A	A	A	C	A	C	G	G	G	G	G	G	G	G	G	G	G	G	G	G	G	G	C	C	G	G	G	G	A	A	G	G	G	G	G	G	A	A	G	G	G	G	A	A	G	G	G	G	A	A	A	A	G	G	A	A	G	G	A	G	C	C	A	G	G	G	A	A	A	G	G	G	G	G	G	G	C	C	G	G	G	G	C	C	A	A	A	A	A	A	G	G	G	G	A	A	G	G	C	C	A	A	A	A	G	G	A	A	G	G	G	G	A	A	A	A	G	G	G	G	A	A	G	G	C	C	C	C	C	C	G	G	G	G	G	G	G	G	G	G	A	A	A	A	G	G	G	G	G	G	G	G	A	A	A	A	A	A	G	G	G	G	G	G	A	A	A	A	G	G	G	G	G	G	G	G	G	G	A	G	A	A	A	A	G	G	C	C	A	A	A	A	A	A	A	A	A	A	G	G	G	G	A	A	A	A	G	G	A	A	G	G	A	A	A	A	A	A	G	G	G	G	C	C	A	A	G	G	A	A	A	A	G	G	A	A	A	A	G	G	G	G	A	A	C	C	G	G	A	A	A	A	G	G	C	C	G	G	A	A	G	G	G	G	G	G	A	A	A	A	G	G	G	G	G	G	A	A	G	G	G	G	G	G	G	G	A	A	A	G	G	G	G	G	A	A	G	G	A	A	C	C	G	G	A	A	C	C	A	A	A	A	G	G	G	G	G	G	A	A	G	G	G	G	G	G	A	A	A	A	G	G	G	G	A	A	G	G	A	A	A	A	G	G	A	A	G	G	G	G	C	C	A	A	A	A	G	G	G	G	A	A	G	G	0	0	G	G	A	A	G	G	A	A	0	0	G	G	A	A	G	G	G	G	G	G	A	A	A	A	A	A	G	G	G	G	G	G	G	G	G	G	G	G	G	G	C	C	A	A	G	G	G	G	A	A	A	A	A	A	G	G	G	G	A	A	G	G	G	G	A	A	A	A	A	A	G	G	G	G	A	A	G	G	G	G	A	A	G	G	A	A	G	G	A	A	A	A	G	G	G	G	A	A	G	G	A	A	G	G	C	C	G	G	G	G	G	G	G	G	C	C	G	G	G	G	C	C	C	C	G	G	A	A	G	G	G	G	A	A	A	A	C	C	G	G	A	A	G	G	A	A	G	G	A	A	C	C	A	A	A	A	G	G	G	G	C	C	A	A	A	A	G	G	A	A	A	A	G	G	A	A	A	A	G	G	G	G	A	A	G	G	A	G	C	C	A	C	A	A	G	G	G	G	A	G	A	C	G	G	A	G	A	G	G	G	A	C	G	G	A	A	A	A	C	C	G	G	G	G	A	A	A	A	G	G	G	G	A	A	A	A	G	G	A	G	A	A	G	G	A	G	A	A	A	G	G	G	G	G	G	G	G	G	G	G	G	G	C	C	G	G	A	G	A	A	G	G	A	A	G	G	A	G	A	G	G	G	A	G	G	G	A	A	A	A	A	A	G	G	A	A	G	G	G	G	A	C	G	G	A	A	A	G	A	A	A	C	A	A	G	G	A	A	G	G	0	0	A	G	A	G	C	C	G	G	A	G	G	G	A	A	G	G	A	A	A	A	A	A	A	A	G	G	G	G	A	A	C	C	A	A	A	G	A	A	G	G	A	G	G	G	G	G	A	A	A	G	G	G	A	G	G	G	A	A	A	G	G	G	A	G	G	G	A	G	A	G	A	G	A	G	G	G	A	G	A	G	A	G	A	A	G	G	A	G	A	G	A	A	C	C	G	G	A	C	G	G	A	A	A	C	A	A	G	G	G	G	A	A	A	A	G	G	A	G	G	G	A	A	A	C	G	G	C	C	A	C	A	G	A	G	A	A	G	G	G	G	A	A	G	G	A	A	G	G	A	A	A	G	A	A	A	A	A	A	C	C	G	G	A	G	G	G	G	G	A	A	A	G	A	C	A	G	A	G	A	A	G	G	A	G	A	G	A	G	G	G	A	G	A	G	A	G	A	G	G	G	G	G	A	A	C	C	A	C	G	G	A	G	A	A	G	G	G	G	G	G	A	A	A	G	A	A	A	G	G	G	G	G	G	G	G	G	G	G	A	A	G	G	A	A	G	G	A	A	G	G	A	C	G	G	A	A	G	G	G	G	A	G	A	A	0	0	A	A	A	A	A	G	A	A	A	A	G	G	A	C	A	A	A	A	G	G	A	C	G	G	G	G	A	G	A	G	G	G	G	G	A	C	G	G	A	A	G	G	G	G	G	G	G	G	G	G	A	A	A	A	G	G	G	G	A	G	G	G	G	G	A	A	A	C	A	A	G	G	A	A	A	G	A	A	A	G	A	A	G	G	A	A	G	G	A	G	G	G	G	G	G	G	A	A	A	A	A	A	A	A	A	G	A	A	G	G	A	A	G	G	A	G	A	G	A	G	A	G	G	G	G	G	G	G	G	G	G	G	G	G	A	A	A	G	A	A	A	A	A	G	G	G	T	T	A	G	A	G	A	G	G	G	G	G	A	A	G	G	A	A	A	G	G	G	A	G	A	A	G	G	A	G	A	A	G	G	A	A	A	A	A	A	G	G	A	A	C	C	C	C	G	G	0	0	A	A	A	C	G	G	A	A	G	G	A	A	A	A	A	A	A	C	A	G	A	A	A	C	A	A	A	G	A	A	A	A	A	G	G	G	G	G	G	G	A	G	G	G	A	G	A	G	A	G	A	A	G	G	A	A	G	G	G	G	A	A	G	G	A	A	G	G	A	G	A	C	C	C	C	C	A	G	A	G	C	C	A	A	A	A	A	A	G	G	G	G	A	G	A	A	A	C	A	G	G	G	G	G	G	G	A	G	G	G	C	C	A	G	C	C	A	C	C	C	A	A	G	G	A	G	A	G	A	A	G	G	G	G	G	G	G	G	A	A	A	A	G	G	G	G	A	A	A	G	A	C	G	G	G	G	G	G	G	G	A	G	G	G	A	A	A	A	C	C	0	0	A	G	A	C	G	G	G	G	G	G	A	A	A	G	G	G	A	G	A	A	A	A	G	G	A	G	C	C	G	G	A	A	A	G	A	G	A	G	A	G	G	G	A	C	G	G	G	G	A	A	G	G	A	A	A	A	G	G	A	G	A	G	A	A	A	A	A	C	A	A	A	A	A	G	A	A	A	A	A	G	A	C	A	A	A	A	A	G	A	G	A	G	A	G	A	G	A	A	A	C	0	0	G	G	G	G	G	G	G	G	A	G	A	G	A	C	G	G	C	C	A	A	A	G	A	G	A	A	A	G	A	G	A	G	A	G	A	G	G	G	A	G	A	G	G	G	A	C	A	C	A	G	A	C	A	C	C	C	G	G	A	G	A	A	A	G	G	G	A	A	G	G	G	G	A	A	A	G	A	A	G	G	G	G	A	C	A	A	G	G	A	G	G	G	G	G	G	G	A	G	C	C	G	G	G	G	A	A	A	A	A	G	G	G	A	A	A	G	A	A	A	G	C	C	G	G	G	G	A	A	A	G	G	G	G	G	C	C	A	A	A	A	G	G	A	G	G	G	G	G	A	G	G	G	G	G	A	A	G	G	G	G	G	G	A	A	A	G	A	A	G	G	A	A	G	G	A	A	G	G	A	A	A	A	A	A	G	G	G	G	C	C	A	C	G	G	G	G	A	A	G	G	G	G	A	G	A	G	A	C	G	G	A	A	A	A	G	G	A	G	G	G	A	C	A	C	A	A	A	G	A	G	A	G	G	G	G	G	A	G	G	G	A	A	A	G	A	G	G	G	G	G	A	G	G	G	A	G	A	G	A	G	C	C	C	C	A	G	A	G	A	G	A	A	A	G	A	A	A	G	A	G	G	G	A	G	A	G	A	G	A	G	A	C	A	G	A	G	A	A	A	A	C	C	G	G	G	G	A	C	G	G	G	G	A	G	A	G	G	G	G	G	G	G	G	G	A	G	A	G	G	G	A	G	A	G	0	0	A	G	A	G	A	A	A	G	A	A	A	A	G	G	A	A	A	A	A	A	G	G	G	G	G	G	A	A	G	G	A	A	G	G	A	G	A	C	A	A	G	G	G	G	G	G	G	G	A	G	G	G	A	G	A	A	A	A	G	G	A	G	G	G	A	G	G	G	G	G	A	G	A	A	A	C	A	A	C	C	G	G	G	G	A	G	C	C	A	G	G	G	A	G	A	A	A	G	A	C	G	G	A	A	A	G	A	G	A	G	A	G	A	A	A	C	A	A	A	G	A	G	G	G	A	C	A	G	A	C	A	A	G	G	A	G	A	G	A	G	A	G	G	G	C	C	A	A	A	A	G	G	G	G	A	A	0	0	C	C	G	G	A	A	G	G	A	G	G	G	A	A	G	G	A	G	G	G	A	C	A	G	A	G	G	G	A	G	G	G	A	A	A	A	A	G	A	A	G	G	G	G	A	A	A	A	G	G	G	G	A	A	A	G	A	A	G	G	A	A	A	G	A	G	A	G	C	C	G	G	G	G	A	A	A	A	A	A	A	G	A	C	A	A	A	A	G	G	A	C	G	G	A	C	A	C	G	G	G	G	G	G	G	G	A	A	G	G	A	A	A	G	0	0	A	A	A	G	A	G	G	G	A	A	G	G	G	G	A	A	A	A	A	A	C	C	G	G	G	G	A	G	G	G	G	G	G	G	G	G	G	G	A	G	G	G	G	G	A	G	G	G	C	C	G	G	G	G	G	G	A	C	A	G	G	G	G	G	A	A	A	G	G	G	A	A	G	G	G	G	A	A	A	G	A	G	A	A	A	G	A	A	A	A	G	G	G	G	C	C	G	G	A	A	A	A	C	C	C	C	C	C	A	A	G	G	G	G	A	A	G	G	A	G	G	G	A	G	A	G	A	A	A	G	A	A	A	A	C	C	A	G	C	C	A	G	A	G	A	A	A	A	A	A	G	G	A	A	G	G	A	G	G	G	G	G	A	G	A	A	G	G	A	G	A	A	G	G	G	G	A	A	C	C	A	A	A	A	C	C	A	G	G	G	G	G	G	G	A	A	A	A	A	G	A	G	A	G	G	G	A	G	A	C	C	C	G	G	A	A	A	C	A	A	A	A	A	A	G	G	A	G	G	G	G	G	C	C	G	G	A	A	G	G	C	C	G	G	A	A	A	A	A	A	A	G	C	C	A	A	A	A	A	G	A	G	C	C	A	A	A	G	G	G	A	A	G	G	G	G	G	G	A	G	G	G	G	G	G	G	G	G	G	G	C	C	A	G	A	A	A	A	G	G	A	G	A	C	G	G	G	G	A	A	G	G	A	C	G	G	A	A	A	G	A	G	A	A	C	C	A	C	G	G	A	A	C	C	A	A	A	G	A	G	C	C	A	G	A	G	A	G	G	G	A	G	A	G	G	G	G	G	A	A	A	A	A	A	A	A	G	G	A	A	G	G	G	G	G	G	G	G	A	A	A	A	G	G	G	G	A	A	A	A	G	G	A	A	A	A	G	G	C	C	G	G	A	A	G	G	G	G	A	A	G	G	G	G	C	C	A	A	G	G	G	G	A	A	A	A	A	A	A	A	A	A	A	A	G	G	G	G	G	G	A	A	A	A	A	A	G	G	A	G	C	C	A	A	A	C	A	A	A	A	G	G	G	G	G	G	A	G	A	A	A	G	A	A	A	A	G	G	G	G	A	G	A	G	G	G	G	G	C	C	G	G	A	A	A	A	G	G	G	G	A	A	A	C	A	G	C	C	G	G	A	A	G	G	A	G	A	G	A	G	A	A	A	A	A	G	A	A	G	G	A	A	G	G	A	A	A	A	0	0	A	G	A	A	C	C	G	G	A	G	G	G	G	G	G	G	G	G	G	G	A	A	A	G	A	G	G	G	C	C	G	G	G	G	A	G	G	G	G	G	A	A	A	A	C	C	G	G	C	C	G	G	G	G	G	G	A	A	C	C	G	G	G	G	A	A	G	G	A	A	C	C	A	A	G	G	G	G	A	A	A	A	G	G	G	G	G	G	C	C	A	A	A	A	G	G	C	C	A	A	A	A	A	A	G	G	G	G	G	G	G	G	G	G	G	G	G	G	A	A	A	A	G	G	A	A	A	A	A	G	A	A	C	C	G	G	G	G	G	G	C	C	A	A	A	A	G	G	G	G	G	G	G	G	G	G	A	A	A	A	G	G	A	A	G	G	A	A	A	A	G	G	A	A	A	A	A	A	A	A	G	G	A	A	A	A	G	G	0	0	G	G	C	C	G	G	A	A	A	A	A	A	G	G	A	A	A	A	G	G	A	A	A	A	G	G	G	G	A	A	A	A	G	G	A	A	A	A	A	A	G	G	G	G	A	A	C	C	A	A	A	A	G	G	A	A	A	A	G	G	G	G	G	G	G	G	A	A	C	C	A	A	A	A	A	A	G	G	A	A	G	G	A	A	A	A	G	G	G	G	G	G	G	G	G	G	A	A	A	A	G	G	G	G	G	G	G	G	C	C	A	A	G	G	A	A	A	G	A	G	G	G	C	C	G	G	G	G	G	G	A	A	C	C	G	G	A	A	G	G	G	G	G	G	G	G	G	G	G	G	G	G	A	A	G	G	G	G	G	G	C	C	G	G	G	G	G	G	C	C	A	A	G	G	A	A	G	G	A	A	G	G	A	A	A	A	G	G	A	A	A	A	G	G	G	G	A	A	G	G	G	G	G	G	G	G	A	A	G	G	A	A	G	G	A	A	A	A	A	A	A	G	A	G	A	G	A	G	A	G	A	G	A	C	A	A	A	G	A	G	G	G	G	G	A	A	G	G	A	G	A	A	G	G	A	A	A	A	A	A	A	C	A	G	A	A	G	G	G	G	A	G	A	A	G	G	A	A	G	G	G	G	A	A	C	C	A	G	G	G	A	A	G	G	A	A	A	A	A	A	G	G	G	G	A	A	C	C	A	A	G	G	A	A	A	G	A	A	A	A	A	A	A	A	G	G	G	G	G	G	A	A	G	G	A	A	G	G	A	A	A	A	A	A	A	A	A	A	A	G	G	G	G	G	A	A	A	A	G	G	G	G	A	A	G	G	A	A	C	C	A	G	A	A	A	G	A	G	A	A	A	G	A	G	A	A	A	A	G	G	G	G	G	G	C	C	A	A	A	A	C	C	C	C	A	G	A	G	A	A	A	G	A	A	A	G	A	A	A	G	G	G	A	A	A	G	A	G	G	G	G	G	A	A	C	C	G	G	A	G	A	A	A	G	A	A	C	C	A	A	A	A	A	A	A	C	A	A	G	G	C	C	A	A	A	G	A	A	A	G	G	G	G	G	C	C	G	G	0	0	C	C	G	G	C	C	G	G	G	G	A	A	A	A	A	A	A	A	C	C	G	G	G	G	A	A	C	C	A	G	A	A	A	G	A	A	G	G	G	G	G	G	G	G	A	C	A	C	A	G	A	G	A	A	A	G	G	G	G	G	A	A	G	G	C	C	G	G	G	G	A	G	A	A	A	A	G	G	A	A	G	G	A	A	A	A	A	A	C	C	A	C	G	G	A	G	G	G	G	G	A	A	C	C	A	A	G	G	A	A	C	C	G	G	G	G	A	A	G	G	G	G	G	G	A	A	G	G	G	G	G	G	A	A	G	G	A	A	A	A	G	G	G	G	G	G	G	G	A	A	A	A	A	A	C	C	A	A	A	A	G	G	G	G	G	G	A	A	C	C	A	G	A	G	A	A	G	G	A	A	G	G	A	A	G	G	G	G	G	G	A	G	A	C	A	A	A	A	A	C	A	G	A	G	A	C	G	G	A	A	A	A	A	G	A	A	G	G	A	A	A	G	G	G	A	G	G	G	A	A	G	G	G	G	A	G	G	G	A	A	A	A	A	A	A	A	G	G	G	G	A	G	G	G	A	A	A	A	A	A	A	G	A	G	A	A	C	C	G	G	G	G	G	G	G	G	G	G	G	G	A	A	A	A	G	G	A	A	A	A	A	A	A	A	A	A	A	G	A	A	A	C	A	G	G	G	A	A	A	A	A	G	A	A	A	A	G	G	A	A	G	G	A	A	G	G	A	A	G	G	A	A	G	G	A	A	A	A	A	G	A	G	A	A	A	G	G	G	G	G	A	G	A	C	A	G	G	G	G	G	G	G	A	A	G	G	G	G	A	G	G	G	G	G	A	G	C	C	G	G	A	A	A	A	A	A	G	G	G	G	A	A	A	A	G	G	A	A	G	G	A	A	G	G	G	G	A	C	G	G	A	A	A	G	G	G	C	C	G	G	G	G	G	G	G	G	G	G	G	G	G	G	G	G	G	G	C	C	A	A	A	G	G	G	A	A	G	G	A	G	G	G	G	G	A	A	G	G	G	G	A	A	G	G	A	A	C	C	C	C	A	G	C	C	A	A	A	A	C	C	G	G	G	G	A	A	A	A	G	G	A	G	A	A	A	G	A	A	A	G	G	G	A	A	C	C	A	G	A	G	A	G	A	A	A	C	A	G	A	G	G	G	G	G	A	G	A	G	A	G	0	0	A	G	G	G	A	G	A	A	A	G	G	G	A	G	G	G	A	G	A	A	A	G	G	G	A	A	G	G	C	C	G	G	G	G	A	A	0	0	A	G	A	A	A	A	A	A	A	C	A	G	A	C	A	A	A	A	G	G	G	G	A	A	G	G	A	A	A	A	A	G	A	A	A	A	G	G	A	G	A	A	G	G	A	A	A	G	A	A	G	G	G	G	A	G	G	G	G	G	G	G	G	G	A	G	G	G	G	G	A	A	A	G	G	G	G	G	A	A	A	A	A	G	A	C	G	G	A	A	G	G	G	G	A	G	A	C	A	G	G	G	A	A	A	G	A	G	G	G	A	G	G	G	A	G	G	G	A	G	G	G	G	G	A	G	A	A	G	G	G	G	C	C	A	G	A	A	G	G	G	G	A	A	A	A	G	G	G	G	G	G	0	0	C	C	A	A	A	A	G	G	A	A	G	G	A	A	G	G	A	G	A	A	A	G	G	G	A	C	G	G	A	G	A	A	G	G	A	A	A	C	A	G	G	G	A	G	A	A	G	G	A	C	C	C	C	C	G	G	A	G	G	G	A	A	G	G	A	G	A	G	A	G	A	A	G	G	A	A	G	G	A	G	A	G	A	A	G	G	G	G	A	A	G	G	A	A	A	A	A	A	A	A	G	G	A	A	A	A	G	G	G	G	A	A	A	A	G	G	G	G	A	G	G	G	A	A	A	A	A	G	A	C	G	G	G	G	C	C	G	G	G	G	G	G	A	C	A	A	G	G	G	G	A	A	G	G	G	G	G	G	G	G	A	G	G	G	A	A	A	A	G	G	A	G	G	G	G	G	A	A	A	G	A	A	A	G	G	G	A	A	A	C	A	A	A	A	A	G	A	G	A	A	A	A	A	A	A	A	G	G	A	A	G	G	C	C	G	G	C	C	G	G	G	G	A	G	A	A	A	G	A	G	A	A	A	A	A	A	A	A	A	A	A	A	A	G	A	A	A	A	G	G	G	G	A	G	A	A	G	G	A	G	A	A	A	G	A	A	A	A	A	A	G	G	A	A	A	A	G	G	G	G	A	G	G	G	A	A	A	G	G	G	A	C	G	G	A	A	G	G	A	G	A	A	G	G	A	A	A	G	A	A	A	C	A	G	G	G	C	C	G	G	G	G	A	A	G	G	G	G	G	G	G	G	G	G	A	A	A	A	G	G	G	G	C	C	A	A	G	G	G	G	G	G	A	A	A	A	A	A	G	G	A	A	A	A	A	A	A	A	G	G	A	C	G	G	A	G	G	G	A	G	A	A	A	G	A	G	G	G	G	G	G	G	G	G	A	A	A	A	G	G	G	G	C	C	G	G	0	0	G	G	G	G	A	A	G	G	A	A	G	G	A	A	A	A	G	G	C	C	A	A	A	A	G	G	A	A	A	A	A	A	G	G	G	G	A	A	G	G	A	A	A	A	G	G	A	A	G	G	A	A	A	A	G	G	G	G	G	G	G	G	A	A	A	A	G	G	G	G	A	A	A	A	A	A	A	A	G	G	G	G	A	C	A	G	A	A	C	C	G	G	A	A	G	G	G	G	A	A	G	G	A	C	G	G	A	A	A	A	A	A	G	G	G	G	G	G	C	C	A	A	A	G	A	G	0	0	A	G	A	G	A	A	A	C	C	C	0	0	A	A	G	G	A	C	A	A	A	G	A	G	A	A	A	G	G	G	A	A	G	G	G	G	A	G	A	A	G	G	G	G	A	A	G	G	G	G	A	A	A	A	0	0	A	G	G	G	G	G	A	C	G	G	G	G	G	G	G	G	A	A	A	A	G	G	G	G	G	G	A	G	A	A	A	C	A	A	G	G	A	A	A	A	A	G	A	C	G	G	A	A	G	G	A	G	C	C	A	A	G	G	A	A	G	G	A	A	G	G	A	G	A	G	A	A	A	G	G	G	A	G	A	C	G	G	A	A	0	0	A	A	C	C	A	C	A	G	G	G	A	A	A	A	A	G	G	G	G	G	A	C	G	G	A	A	G	G	G	G	A	A	A	A	A	G	A	C	A	G	A	A	A	G	A	A	A	A	A	A	G	G	A	A	G	G	G	G	G	G	A	G	G	G	A	G	G	G	G	G	C	C	C	C	A	G	A	A	G	G	G	G	A	G	A	A	G	G	G	G	A	A	A	A	G	G	A	G	A	G	A	A	G	G	A	G	A	G	A	G	A	A	A	A	A	C	G	G	G	G	G	G	A	G	A	G	A	A	A	A	G	G	G	G	A	A	0	0	G	G	A	G	A	G	G	G	A	A	A	A	G	G	G	G	G	G	A	A	G	G	C	C	A	G	A	A	A	G	G	G	A	G	G	G	G	G	C	C	G	G	A	G	A	A	A	A	A	A	G	G	G	G	A	A	G	G	A	A	G	G	A	G	A	A	A	G	A	A	A	A	A	G	A	A	C	C	G	G	A	A	G	G	A	A	G	G	G	G	A	A	G	G	A	A	A	A	A	A	G	G	A	A	G	G	C	C	G	G	C	C	A	A	G	G	G	G	G	G	G	G	C	C	A	A	G	G	G	G	G	G	C	C	G	G	A	A	G	G	A	A	A	A	C	C	C	C	G	G	G	G	G	G	G	G	A	A	A	A	G	G	A	A	A	A	G	G	A	A	A	A	0	0	G	G	A	A	C	C	A	A	G	G	A	A	G	G	A	A	A	A	G	G	A	A	A	A	A	A	G	G	A	A	C	C	A	A	A	A	G	G	A	A	A	A	A	A	A	A	G	G	G	G	G	G	G	G	C	C	G	G	C	C	G	G	A	A	C	C	A	A	C	C	A	A	A	A	G	G	C	C	G	G	0	0	C	C	G	G	G	G	G	G	A	A	G	G	A	A	A	A	G	G	G	G	G	G	C	C	G	G	A	A	A	A	G	G	G	G	G	G	A	A	G	G	A	A	A	A	G	G	A	A	A	A	G	G	G	G	A	A	A	A	A	A	A	A	A	A	A	A	G	G	A	A	G	G	G	G	G	G	G	G	A	A	G	G	A	C	A	A	A	A	G	G	G	G	A	A	A	A	A	A	C	C	G	G	G	G	G	G	G	G	G	G	A	A	A	A	G	G	G	G	A	A	A	A	G	G	A	A	G	G	G	G	A	A	C	C	G	G	G	G	G	G	G	G	G	G	G	G	A	A	G	G	G	G	A	A	G	G	A	A	A	A	C	C	A	A	G	G	A	A	G	G	A	G	A	A	A	A	G	G	A	A	G	G	A	A	A	A	G	G	C	C	G	G	G	G	G	G	G	G	A	A	A	A	A	A	A	A	A	A	G	G	A	A	G	G	A	A	A	A	A	A	G	G	G	G	G	G	A	A	A	A	G	G	A	A	G	G	A	A	G	G	A	A	G	G	A	A	A	A	C	C	A	A	C	C	G	G	A	A	A	A	A	A	A	A	G	G	A	A	C	C	G	G	G	G	G	G	A	A	G	G	G	G	G	G	G	G	C	C	A	A	A	A	G	G	A	G	G	G	A	A	A	G	A	A	G	G	G	G	C	C	G	G	G	G	A	A	G	G	G	G	G	G	A	A	A	A	C	C	A	C	A	A	0	0	A	A	A	G	A	A	G	G	A	A	A	A	A	A	G	G	G	G	A	A	G	G	G	G	G	G	G	G	G	G	A	G	G	G	A	A	A	A	A	G	A	A	G	G	G	G	G	G	A	A	A	A	A	A	G	G	G	G	G	G	A	A	A	A	A	A	A	G	A	G	G	G	A	G	A	C	G	G	A	C	A	A	A	G	G	G	G	G	G	G	G	G	A	A	G	G	A	G	C	C	A	G	G	G	G	G	G	G	A	G	G	G	C	C	A	A	A	A	G	G	G	G	G	G	A	A	A	G	A	G	G	G	A	A	G	G	A	G	A	A	G	G	A	A	G	G	A	A	A	G	A	A	A	A	A	C	A	G	A	A	0	0	A	G	G	G	0	0	A	A	A	G	A	G	A	C	A	A	A	G	C	C	A	G	A	G	G	G	A	A	A	G	G	G	A	G	A	G	A	A	G	G	A	A	G	G	A	A	G	G	C	C	A	A	A	A	A	G	A	G	G	G	A	G	A	A	A	A	G	G	G	G	A	A	A	A	G	G	A	C	G	G	A	A	A	A	A	A	G	G	G	G	G	G	C	C	A	A	G	G	A	A	A	A	A	A	A	A	G	G	G	G	A	G	C	C	A	G	C	C	G	G	A	A	A	G	A	A	A	A	G	G	G	G	C	C	A	G	G	G	G	G	G	G	G	G	A	A	G	G	A	A	A	G	A	G	G	G	A	A	A	G	A	A	G	G	C	C	A	A	G	G	A	A	A	A	A	G	G	G	A	A	A	A	A	A	A	A	A	A	A	A	A	G	A	G	A	G	A	A	C	C	A	A	G	G	G	G	A	C	A	G	G	G	A	A	A	A	G	G	G	G	A	G	A	A	A	G	G	G	A	A	C	C	A	G	G	G	A	G	A	G	G	G	A	A	G	G	A	A	A	A	G	G	A	G	G	G	A	A	A	A	A	C	C	C	G	G	G	G	A	A	A	A	A	A	A	A	G	G	A	A	A	A	G	G	G	G	G	G	G	G	C	C	A	A	G	G	G	G	G	G	A	A	0	0	G	G	A	A	G	G	A	A	G	G	A	A	G	G	G	G	G	G	A	A	G	G	A	A	A	A	A	A	A	A	A	A	A	A	A	A	G	G	G	G	G	G	G	G	G	G	A	A	A	A	A	A	A	A	G	G	A	A	A	A	G	G	A	A	G	G	G	G	G	G	G	G	A	A	G	G	A	A	G	G	A	A	G	G	A	A	G	G	A	A	A	A	A	A	G	G	G	G	G	G	G	G	A	A	A	A	A	A	A	A	G	G	A	A	G	G	G	G	G	G	G	G	G	G	G	G	G	G	C	C	G	G	G	G	A	A	G	G	G	G	A	A	G	G	C	C	G	G	A	A	G	G	A	A	A	A	G	G	G	G	G	G	G	G	A	A	G	G	A	G	A	A	G	G	C	C	G	G	A	A	G	G	0	0	G	G	G	G	G	G	C	C	A	A	A	A	A	A	G	G	A	A	G	G	A	A	C	C	G	G	G	G	0	0	G	G	G	G	0	0	G	G	A	A	A	A	A	A	G	G	G	G	A	A	G	G	A	A	A	A	G	G	G	G	G	G	G	G	G	G	A	A	G	G	G	G	G	G	G	G	C	C	G	G	G	G	G	G	A	A	A	A	A	G	G	G	A	G	G	G	G	G	A	G	A	A	A	G	A	A	G	G	A	G	A	A	A	C	A	A	A	G	A	A	A	G	A	G	A	G	A	A	A	C	G	G	A	G	A	A	C	C	G	G	A	G	A	A	G	G	A	G	A	A	A	G	G	G	A	A	G	G	C	C	C	C	A	A	G	G	A	A	G	G	A	G	C	C	A	A	A	G	A	G	G	G	G	G	A	G	A	A	A	G	G	G	A	G	A	G	G	G	G	G	A	A	G	G	G	G	G	G	A	A	A	G	A	G	A	A	G	G	G	G	A	C	A	A	G	G	A	A	A	A	G	G	G	G	G	G	G	G	A	A	G	G	A	G	A	A	G	G	A	A	G	G	A	C	G	G	C	C	A	G	G	G	A	A	G	G	A	A	A	C	A	A	A	G	G	G	G	G	G	G	A	C	G	G	A	A	G	G	A	G	C	C	G	G	G	G	A	A	A	G	A	A	C	C	A	G	A	C	A	G	A	C	C	C	G	G	A	G	A	A	A	G	A	A	0	0	G	G	G	G	G	G	G	G	A	C	A	G	A	G	A	G	A	C	G	G	A	A	A	A	A	A	A	A	G	G	G	G	A	C	C	C	G	G	A	A	G	G	A	C	A	G	G	G	G	G	A	G	A	A	A	C	G	G	A	A	A	C	A	A	A	A	A	A	A	G	G	G	G	G	A	A	G	G	C	C	A	A	A	A	G	G	A	A	G	G	G	G	G	G	C	C	G	G	A	C	G	G	G	G	G	G	G	G	A	A	A	C	G	G	A	A	A	G	G	G	A	A	A	A	A	G	G	G	A	G	G	G	A	A	G	G	C	C	A	G	A	A	G	G	0	0	C	C	A	G	A	A	A	G	G	G	A	G	A	G	A	A	A	G	A	G	A	A	G	G	G	G	A	A	G	G	G	G	G	G	G	G	G	G	A	G	A	A	A	A	A	G	C	C	A	G	G	G	A	G	G	G	A	A	A	G	A	G	A	A	A	G	G	G	A	G	G	G	G	G	A	A	G	G	G	G	A	G	G	G	C	C	A	G	A	G	A	G	A	G	G	G	C	C	A	A	A	G	G	G	A	A	G	G	A	A	G	G	A	A	G	G	A	G	G	G	A	A	A	G	A	A	G	G	G	G	G	G	C	C	A	A	G	G	A	A	A	A	A	A	C	C	A	G	G	G	A	A	A	G	A	G	A	A	A	G	C	C	A	G	A	G	A	G	A	G	A	G	G	G	A	A	G	G	A	A	A	G	A	A	A	G	A	C	A	G	G	G	G	G	A	G	A	A	G	G	G	G	A	A	G	G	G	G	A	A	G	G	A	G	G	G	C	C	G	G	A	A	A	A	A	G	A	A	A	A	A	A	A	A	G	G	A	A	G	G	G	G	A	A	A	A	A	A	C	C	A	G	A	G	G	G	A	A	A	A	A	A	A	G	A	G	G	G	G	G	A	A	G	G	A	A	A	A	C	C	G	G	A	A	A	C	G	G	A	A	A	A	A	C	G	G	G	G	G	G	G	G	G	G	G	G	G	G	A	G	G	G	A	A	G	G	0	0	G	G	G	G	A	G	A	A	A	G	G	G	A	A	A	A	A	G	A	G	A	A	G	G	A	A	A	G	G	G	G	G	A	G	A	A	A	A	A	A	A	G	A	A	G	G	A	G	A	A	G	G	G	G	A	A	A	A	C	C	G	G	G	G	A	G	A	A	A	A	G	G	A	A	G	G	A	A	A	G	A	A	A	A	A	A	G	G	A	G	G	G	G	G	A	A	A	C	G	G	A	G	A	C	G	G	G	G	A	A	C	C	G	G	A	G	G	G	A	G	C	C	G	G	A	A	G	G	A	A	A	A	G	G	A	A	G	G	G	G	G	G	A	A	G	G	G	G	A	G	G	G	G	G	A	A	A	A	A	A	C	C	G	G	A	A	A	A	G	G	G	G	A	A	G	G	G	G	G	G	G	G	A	A	A	A	G	G	A	A	C	C	G	G	A	A	G	G	A	A	C	C	G	G	G	G	G	G	G	G	A	G	A	A	A	A	G	G	G	G	G	G	G	G	A	G	A	C	A	A	C	C	G	G	A	A	G	G	A	G	G	G	A	A	G	G	A	A	G	G	G	G	C	C	A	G	G	G	G	G	A	A	A	A	G	G	G	G	G	G	G	G	A	G	G	G	A	A	A	C	G	G	A	A	G	G	A	C	A	G	G	G	G	G	G	G	A	A	G	G	G	G	C	C	A	G	A	A	A	A	G	G	A	A	G	G	A	A	G	G	G	G	A	A	A	C	A	A	A	G	A	A	A	G	G	G	G	G	G	G	A	A	A	A	A	A	A	A	A	G	G	G	C	C	C	C	A	G	A	A	A	A	C	C	A	A	A	A	G	G	A	A	A	A	A	A	G	G	A	G	G	G	G	G	A	A	G	G	G	G	G	G	A	A	G	G	A	A	A	G	G	G	G	G	G	G	G	G	G	G	A	G	G	G	A	A	G	G	A	C	A	C	G	G	G	G	A	A	G	G	A	A	A	A	G	G	G	G	A	A	A	A	C	C	A	A	A	A	A	A	A	A	G	G	A	G	G	G	G	G	A	G	G	G	A	G	A	A	G	G	G	G	A	A	A	G	0	0	G	G	G	G	A	G	A	G	G	G	G	G	A	A	A	G	A	G	A	G	A	G	A	G	G	G	A	A	A	A	G	G	C	C	G	G	A	G	G	G	A	A	A	A	A	A	A	A	G	G	G	G	A	G	G	G	G	G	A	A	0	0	G	G	A	A	A	A	A	A	A	G	A	C	A	A	A	A	A	A	A	A	A	G	A	A	A	G	A	A	A	A	A	G	A	A	G	G	A	A	A	A	G	G	A	A	A	A	G	G	0	0	A	A	A	A	A	G	A	A	G	G	A	A	A	A	A	G	A	A	G	G	G	G	A	G	A	A	A	A	A	G	A	G	A	A	G	G	G	G	G	G	A	G	A	A	A	A	G	G	G	G	A	A	G	G	A	A	G	G	C	C	0	0	G	G	A	G	C	C	G	G	G	G	A	A	A	G	A	C	A	A	G	G	0	0	G	G	A	G	G	G	A	A	G	G	A	A	C	C	A	A	G	G	G	G	G	G	G	G	A	C	G	G	A	A	A	A	G	G	G	G	A	A	A	G	G	G	G	G	A	A	G	G	G	G	A	G	G	G	G	G	A	A	0	0	A	A	C	C	A	G	G	G	G	G	G	G	A	G	G	G	G	G	A	A	A	A	G	G	A	C	G	G	G	G	G	G	A	A	A	A	G	G	G	G	A	C	A	A	A	G	A	A	A	G	G	G	G	G	G	G	G	G	A	A	A	G	G	G	A	G	A	A	G	G	A	G	A	A	A	A	G	G	G	G	C	C	A	G	G	G	A	G	A	A	G	G	A	C	G	G	G	G	A	C	A	A	G	G	A	A	A	A	A	A	A	A	A	G	C	C	G	G	G	G	G	G	G	G	G	G	G	G	A	A	G	G	A	A	G	G	A	G	C	C	A	A	0	0	A	A	G	G	G	G	A	A	A	A	A	A	A	G	A	G	G	G	A	G	A	C	A	A	C	C	G	G	G	G	G	G	A	G	G	G	A	A	A	A	G	G	A	G	A	A	G	G	G	G	0	0	G	G	A	G	A	G	A	G	A	G	G	G	A	A	G	G	A	A	C	C	A	A	A	A	A	A	A	A	A	A	A	G	A	C	G	G	A	G	G	G	A	G	A	G	A	A	A	A	G	G	A	G	G	G	G	G	A	A	A	C	A	G	A	A	A	G	A	A	A	A	G	G	G	G	A	A	G	G	A	A	A	C	G	G	A	A	G	G	A	G	G	G	A	A	C	C	G	G	G	G	G	G	A	G	A	G	A	G	A	A	G	G	A	C	A	A	A	G	G	G	A	A	A	A	G	G	A	A	A	A	0	0	G	G	G	G	A	A	G	G	A	A	C	C	A	A	A	A	A	A	G	G	A	A	A	A	A	A	0	0	A	A	G	G	A	A	0	0	A	A	A	A	G	G	A	A	A	A	G	G	A	A	G	G	A	A	C	C	G	G	G	G	A	A	A	A	A	A	A	A	A	A	G	G	G	G	G	G	C	C	A	A	A	A	G	G	G	G	C	C	A	A	G	G	C	C	G	G	G	G	A	A	A	A	C	C	A	A	G	G	A	A	A	A	G	G	A	A	A	A	G	G	A	A	G	G	A	A	A	A	A	A	G	G	G	G	G	G	G	G	A	A	G	G	G	G	G	G	A	A	A	A	A	G	G	G	G	G	G	G	A	G	0	0	A	G	A	G	0	0	A	G	A	A	A	G	G	G	G	G	A	G	A	A	A	A	G	G	A	G	A	C	A	A	G	G	A	A	A	A	G	G	C	C	A	A	A	G	G	G	G	G	A	A	A	A	C	C	G	G	A	A	A	A	A	A	A	A	A	A	A	G	A	A	A	G	A	C	A	G	C	C	A	G	C	C	A	G	A	A	G	G	G	G	G	G	A	G	A	G	A	G	A	A	A	G	A	A	G	G	A	A	G	G	G	G	A	G	C	C	A	A	G	G	A	A	C	C	A	A	A	G	A	G	A	G	A	A	A	A	G	G	G	G	G	G	A	G	A	A	C	C	A	G	G	G	A	A	A	A	G	G	G	G	A	A	A	C	C	C	A	G	G	G	G	G	G	G	G	G	A	G	G	G	G	G	A	A	A	G	0	0	G	G	A	G	C	C	G	G	A	G	A	A	A	A	G	G	A	A	G	G	G	G	G	G	C	C	C	C	A	A	A	A	A	A	G	G	A	G	G	G	A	G	A	G	A	G	A	A	A	G	G	G	A	G	A	A	A	G	G	G	G	G	A	A	A	C	A	A	G	G	A	A	G	G	A	G	A	A	A	A	A	A	A	A	A	C	A	G	A	G	G	G	A	A	G	G	A	G	A	G	C	C	C	C	G	G	G	G	G	G	G	G	G	G	A	G	G	G	A	G	A	A	A	C	G	G	A	G	C	C	G	G	A	A	A	G	A	G	G	G	A	A	A	A	G	G	A	A	G	G	G	G	G	G	G	G	A	A	G	G	A	A	G	G	A	G	A	G	G	G	C	C	A	G	G	G	A	G	G	G	0	0	A	A	A	A	A	A	A	C	A	A	G	G	A	G	G	G	A	G	A	A	G	G	G	G	A	G	G	G	A	G	G	G	C	C	A	A	A	G	G	G	G	G	G	G	A	A	G	G	A	A	G	G	A	G	A	A	A	A	A	A	A	G	A	G	A	G	G	G	G	G	G	G	A	A	A	G	A	C	A	G	A	A	G	G	G	G	0	0	G	G	A	A	A	A	A	A	A	A	G	G	G	G	G	G	A	G	G	G	A	G	A	A	G	G	A	G	G	G	A	A	A	G	G	G	A	G	G	G	A	A	A	C	A	G	A	G	G	G	A	G	A	A	A	G	A	A	G	G	A	A	G	G	G	G	A	A	G	G	G	G	G	G	A	G	G	G	A	A	G	G	G	G	C	C	A	C	A	G	A	G	A	A	A	G	A	A	A	A	A	A	A	A	A	A	A	A	A	A	G	G	G	G	G	G	A	G	G	G	C	C	A	G	A	G	G	G	C	C	A	G	G	G	G	G	A	G	C	C	G	G	G	G	A	C	A	A	A	A	A	A	A	G	C	C	G	G	G	G	G	G	G	G	C	C	G	G	A	A	G	G	A	G	G	G	A	A	A	A	G	G	G	G	G	G	C	C	A	C	A	A	G	G	A	A	C	C	A	A	A	A	A	A	A	A	A	G	A	A	A	A	A	A	A	A	A	G	A	A	G	G	A	A	A	G	A	A	A	A	A	G	A	A	0	0	A	A	A	G	A	C	A	A	A	C	G	G	A	C	A	A	A	A	A	A	C	C	A	A	G	G	G	G	A	G	A	G	A	A	G	G	A	G	A	G	A	A	G	G	A	C	G	G	G	G	A	G	A	G	A	G	A	G	A	A	A	C	G	G	A	G	A	G	A	A	G	G	G	G	A	G	A	A	G	G	G	G	A	A	A	A	A	A	A	A	A	A	G	G	A	A	A	A	G	G	G	G	A	C	A	G	A	A	A	G	G	G	A	G	A	A	G	G	A	G	A	G	A	A	A	A	G	G	G	G	G	G	A	C	A	A	A	G	A	G	C	C	A	A	G	G	A	A	A	G	A	A	A	A	G	G	G	G	G	G	A	G	A	A	G	G	A	A	G	G	A	C	G	G	A	G	A	G	A	C	A	A	A	A	A	G	G	G	A	A	A	G	A	G	A	G	G	G	G	G	C	C	A	G	A	G	A	C	G	G	A	G	A	A	A	G	G	G	A	G	A	G	G	G	A	G	G	G	A	A	A	G	A	G	C	C	G	G	A	G	A	G	A	A	A	A	A	C	A	A	G	G	G	G	G	G	A	C	A	A	A	G	A	A	G	G	A	G	G	G	A	A	G	G	G	G	G	G	A	A	G	G	A	G	A	G	A	A	A	G	A	G	A	G	G	G	A	G	G	G	A	G	A	G	A	G	A	G	A	G	A	G	A	A	G	G	G	G	A	G	G	G	A	G	0	0	G	G	G	G	G	G	A	G	A	G	C	C	G	G	G	G	A	A	A	G	A	G	G	G	A	A	A	G	A	G	A	A	C	C	A	G	A	A	A	G	A	A	G	G	A	C	G	G	G	G	G	G	A	G	G	G	0	0	A	C	A	G	A	G	G	G	C	C	A	G	A	A	G	G	G	G	A	G	G	G	A	A	G	G	G	G	C	C	A	A	A	A	G	G	G	G	A	A	A	A	C	C	A	A	G	G	A	G	A	A	A	A	A	A	A	G	G	G	G	G	A	C	A	C	G	G	G	G	G	G	A	A	A	A	A	G	A	A	A	A	A	G	A	G	A	A	G	G	A	A	A	A	A	G	A	G	A	A	G	G	C	C	A	A	G	G	A	A	G	G	A	A	A	A	A	G	A	C	G	G	A	G	A	C	G	G	G	G	A	G	A	G	G	G	G	G	A	A	G	G	A	A	A	A	A	G	G	G	G	G	G	G	A	C	G	G	A	A	G	G	G	G	A	G	0	0	A	G	0	0	G	G	G	G	A	A	G	G	A	C	A	G	A	A	G	G	G	G	G	G	G	G	A	A	A	A	A	A	A	G	A	A	A	C	A	A	A	C	A	G	A	G	A	A	A	G	A	G	G	G	G	G	A	G	A	A	A	G	G	G	G	G	A	C	A	A	A	G	A	A	A	A	G	G	A	A	A	G	A	A	A	A	G	G	C	C	G	G	A	A	A	A	A	A	A	C	A	A	A	G	G	G	0	0	A	A	A	G	A	G	G	G	C	C	C	C	A	G	A	C	A	A	A	G	G	G	A	A	G	G	G	G	G	G	C	C	G	G	A	A	G	G	G	G	A	A	C	C	A	A	A	A	G	G	C	C	G	G	G	G	A	A	A	A	A	A	G	G	C	C	A	A	A	A	A	A	G	G	A	A	A	A	A	A	A	A	G	G	A	A	G	G	A	A	A	A	G	G	G	G	G	G	C	C	A	A	C	C	A	A	G	G	G	G	A	A	G	G	A	A	G	G	C	C	G	G	G	G	A	A	A	G	C	C	A	A	G	G	G	G	A	A	G	G	G	G	G	G	G	G	G	G	A	G	A	A	G	G	G	G	G	G	A	A	C	C	G	G	G	G	G	G	A	A	G	G	G	G	G	G	A	A	G	G	A	A	G	G	G	G	A	A	A	A	A	A	A	A	G	G	A	A	C	C	C	C	G	G	A	A	G	G	G	G	A	A	G	G	G	G	G	G	G	G	G	G	0	0	C	C	G	G	A	A	A	G	A	A	A	A	A	A	G	G	A	G	A	A	G	G	A	A	A	G	A	A	A	A	A	A	A	A	G	G	C	C	A	A	G	G	G	G	G	G	A	A	A	A	G	G	0	0	A	A	G	G	C	C	G	G	A	A	A	A	A	A	A	A	A	A	A	A	G	G	G	G	C	C	G	G	G	G	C	C	C	C	A	A	A	A	A	A	G	G	G	G	A	A	G	G	A	A	G	G	A	A	G	G	A	A	A	A	A	A	A	A	A	A	G	G	G	G	A	A	A	A	G	G	G	G	C	C	G	G	G	G	A	A	A	A	G	G	A	A	A	A	A	A	A	C	A	A	G	G	G	G	A	A	A	A	A	G	G	G	A	A	A	A	A	A	G	G	A	A	A	A	A	A	A	C	A	A	A	A	A	A	0	0	A	C	G	G	A	G	C	C	G	G	G	G	G	G	C	C	A	G	A	G	A	G	A	C	A	G	A	A	A	A	G	G	G	G	A	A	G	G	G	G	A	A	A	G	G	G	A	G	A	G	A	A	G	G	A	G	G	G	G	G	C	C	A	G	A	A	A	G	A	A	C	C	G	G	A	A	G	G	A	G	A	A	G	G	A	A	A	A	A	A	A	G	A	A	A	A	G	G	A	A	G	G	G	G	A	A	G	G	G	G	C	C	G	G	C	C	G	G	G	G	A	A	G	G	G	G	C	C	G	G	A	A	A	A	G	G	G	G	C	C	A	A	A	A	G	G	C	C	A	A	G	G	A	A	G	G	G	G	G	G	A	A	A	A	A	A	G	G	G	G	A	A	A	A	G	G	A	A	G	G	A	A	A	A	A	A	A	A	A	G	G	G	G	G	G	G	A	A	G	G	A	G	A	A	G	G	G	G	C	C	A	A	A	A	G	G	A	A	A	A	G	G	C	C	C	C	G	G	A	A	G	G	G	G	A	A	G	G	A	A	G	G	C	C	G	G	G	G	A	G	A	A	A	A	G	G	A	A	A	A	C	C	G	G	A	A	G	G	0	0	0	0	G	G	A	A	A	A	A	A	A	A	A	A	G	G	G	G	A	A	G	G	C	C	G	G	G	G	G	G	G	G	G	G	C	C	G	G	G	G	A	A	A	G	A	A	A	A	G	G	A	A	A	A	A	A	G	G	A	A	G	G	A	A	G	G	A	A	G	G	G	G	A	A	G	G	G	G	G	G	A	A	G	G	A	G	A	G	A	G	G	G	A	A	G	G	G	G	A	G	A	G	G	G	A	A	G	G	A	A	G	G	A	G	A	A	C	C	A	A	G	G	A	A	A	A	A	A	A	A	A	A	G	G	A	G	A	A	G	G	A	A	A	G	A	C	A	G	A	G	G	G	A	G	A	A	A	A	C	C	A	A	A	G	C	C	A	A	G	G	A	A	A	A	G	G	C	C	A	A	G	G	A	A	G	G	C	C	A	A	G	G	G	G	C	C	A	A	G	G	A	A	G	G	A	A	G	G	G	G	A	A	G	G	A	A	A	G	A	G	A	G	A	G	A	G	A	A	A	G	G	G	G	G	G	G	A	A	G	G	G	G	G	G	A	G	G	G	A	C	G	G	G	G	G	G	A	G	A	A	A	A	G	G	A	A	A	A	A	G	A	G	G	G	A	G	A	A	G	G	G	G	G	G	A	A	A	G	A	C	A	G	G	G	G	G	G	G	G	G	A	G	A	A	G	G	C	C	A	A	0	0	A	A	G	G	G	G	A	G	C	C	G	G	G	G	G	G	A	G	A	A	G	G	A	A	G	G	A	G	G	G	G	G	A	G	G	G	A	G	A	A	A	A	A	A	G	G	G	G	G	G	A	A	A	C	G	G	G	G	A	A	G	G	A	G	A	G	C	C	G	G	G	G	A	A	A	G	G	G	A	A	G	G	A	G	G	G	A	G	A	A	A	G	A	G	G	G	A	G	C	C	G	G	A	A	C	C	G	G	A	A	G	G	A	G	G	G	G	G	G	G	A	G	A	A	G	G	G	G	A	A	G	G	G	G	A	A	A	C	G	G	G	G	G	G	A	A	G	G	A	A	A	A	A	G	A	A	C	C	A	A	A	G	0	0	G	G	A	G	G	G	G	G	A	G	G	G	A	C	G	G	G	G	A	A	A	C	A	A	A	C	0	0	A	A	G	G	A	A	A	G	A	A	C	C	A	C	A	A	A	A	C	C	0	0	0	0	G	G	G	G	A	A	A	A	C	C	G	G	A	G	0	0	G	G	G	G	G	G	A	G	A	G	G	G	A	G	G	G	A	A	A	A	A	C	G	G	G	G	A	G	G	G	A	A	A	A	A	A	A	G	C	C	A	G	G	G	G	G	A	G	A	A	A	G	A	A	G	G	A	G	A	G	C	C	A	G	G	G	A	A	A	G	C	C	G	G	A	G	A	G	G	G	A	G	G	G	A	G	A	G	A	G	G	G	G	G	A	A	A	A	A	A	G	G	C	C	A	G	A	G	0	0	G	G	G	G	G	G	A	A	A	G	G	G	G	G	G	G	A	A	A	A	A	G	A	A	A	G	G	G	C	C	G	G	G	G	A	A	G	G	G	G	G	G	A	G	A	A	G	G	G	G	G	G	A	A	A	G	G	G	A	A	G	G	A	G	A	A	G	G	A	C	G	G	C	C	G	G	G	G	G	G	G	G	C	C	A	G	G	G	A	A	G	G	A	A	A	A	A	A	A	G	A	G	G	G	A	G	G	G	G	G	A	G	A	G	G	G	A	A	A	C	A	G	A	G	A	C	A	A	A	G	A	A	A	A	G	G	A	A	G	G	A	A	G	G	A	A	A	C	A	G	G	G	A	C	A	A	A	A	A	A	G	G	A	G	G	G	C	C	0	0	A	A	G	G	A	C	A	G	0	0	A	A	0	0	G	G	A	G	G	G	0	0	A	G	A	G	G	G	A	A	A	G	A	A	G	G	A	G	A	A	G	G	A	A	A	A	A	A	A	G	G	G	G	G	G	G	G	G	A	A	A	C	G	G	A	G	A	A	A	G	G	G	A	A	G	G	G	G	A	G	G	G	G	G	G	G	G	G	G	G	A	G	G	G	A	A	A	G	G	G	A	G	A	C	G	G	C	C	A	A	A	G	C	C	A	G	G	G	A	C	A	G	G	G	A	G	A	G	0	0	A	A	A	G	A	G	G	G	G	G	G	G	A	G	A	G	A	G	G	G	G	G	A	A	G	G	A	G	A	A	A	A	G	G	G	G	A	G	A	A	G	G	A	G	A	A	A	A	A	A	G	G	G	G	A	G	G	G	A	G	A	G	C	C	G	G	A	A	G	G	A	A	G	G	A	A	G	G	G	G	G	G	A	A	C	C	A	A	G	G	A	G	A	G	G	G	G	G	G	G	G	G	A	A	A	G	G	G	A	A	G	G	A	C	G	G	G	G	G	G	G	G	G	G	G	G	A	A	A	A	G	G	G	G	A	G	G	G	C	C	A	A	A	A	A	A	A	G	A	A	A	G	G	G	G	G	A	G	A	G	A	G	A	A	A	G	G	G	G	G	G	G	G	G	A	A	A	G	A	G	A	C	G	G	G	G	C	C	A	A	A	C	A	A	G	G	G	G	A	G	G	G	A	G	G	G	A	A	A	A	G	G	C	C	A	A	G	G	G	G	A	G	G	G	A	A	A	A	A	G	G	G	A	G	G	G	A	A	G	G	G	G	0	0	A	G	A	A	A	A	A	C	G	G	A	G	A	A	A	G	A	G	A	G	G	G	A	C	G	G	A	A	A	A	G	G	G	G	C	C	G	G	A	A	A	G	A	G	G	G	A	A	A	A	A	A	A	G	A	G	G	G	C	C	G	G	G	G	G	G	A	A	A	A	G	G	A	G	A	G	G	G	A	A	G	G	A	G	C	C	A	A	G	G	A	A	A	A	G	G	G	G	A	A	G	G	G	G	A	G	C	C	A	A	A	G	G	G	0	0	0	0	A	A	A	G	C	C	A	G	A	G	C	C	A	A	G	G	A	A	G	G	A	A	A	A	A	A	A	A	G	G	G	G	A	G	G	G	A	A	A	A	A	G	G	G	A	A	A	G	A	G	G	G	A	G	A	G	A	G	A	G	A	A	G	G	G	G	A	A	A	C	A	C	A	G	A	A	G	G	A	A	A	G	G	G	G	G	A	A	G	G	A	A	A	G	A	A	A	A	A	G	A	G	G	G	A	A	G	G	A	A	A	A	C	C	G	G	A	G	G	G	A	A	A	G	A	A	A	A	A	C	A	A	G	G	G	G	A	G	A	G	A	A	A	C	A	C	A	G	A	A	A	G	G	G	G	G	A	C	A	G	A	A	A	C	C	C	A	A	A	A	G	G	A	G	A	G	A	A	A	G	A	A	G	G	A	G	A	A	G	G	A	G	A	A	A	G	G	G	G	G	A	A	A	A	C	C	A	G	A	G	A	A	A	G	A	G	G	G	A	A	A	A	C	C	G	G	A	A	A	G	A	G	G	G	G	G	A	A	G	G	G	G	G	G	A	A	G	G	A	A	A	A	A	A	G	G	G	G	C	C	A	A	G	G	A	A	A	A	A	C	A	A	A	G	A	A	A	A	C	C	A	C	A	A	A	A	A	G	A	G	A	A	A	G	A	A	A	C	A	A	G	G	A	G	A	A	A	G	A	G	A	A	A	G	G	G	G	G	A	A	A	C	G	G	A	A	G	G	A	A	A	A	G	G	A	G	A	A	A	G	A	G	A	A	A	C	G	G	G	G	A	A	A	A	A	A	G	G	A	A	G	G	C	C	G	G	G	G	G	G	A	G	G	G	A	A	A	A	G	G	G	G	A	C	0	0	A	C	A	A	A	G	A	G	G	G	A	C	A	A	A	C	A	C	A	A	A	A	A	A	G	G	A	A	A	G	A	A	A	A	G	G	G	G	A	C	0	0	A	A	C	C	A	A	A	G	A	C	A	C	A	G	A	G	A	G	A	G	A	A	A	A	C	C	A	A	A	C	A	G	G	G	G	G	A	A	A	A	A	A	C	C	G	G	G	G	G	G	A	A	A	G	C	C	G	G	C	C	C	C	A	A	A	G	A	G	A	A	A	A	A	G	A	A	G	G	G	G	G	G	A	G	A	A	G	G	A	A	G	G	G	G	A	A	A	A	A	A	A	G	A	A	A	G	G	G	A	A	G	G	C	C	A	A	A	A	A	A	A	A	A	A	G	G	G	G	G	G	A	A	G	G	G	G	C	C	C	C	G	G	A	A	A	A	A	A	A	C	A	G	A	G	A	C	A	G	G	G	G	G	G	G	A	G	A	G	A	A	G	G	G	G	G	G	A	C	A	G	G	G	A	A	A	A	G	G	A	A	G	G	G	G	C	C	A	A	G	G	A	A	A	A	0	0	G	G	G	G	G	G	A	G	A	G	A	G	A	A	A	A	A	G	C	C	G	G	A	G	G	G	A	A	G	G	A	G	G	G	G	G	G	G	C	C	A	A	A	G	A	C	G	G	A	G	A	G	A	G	G	G	A	A	A	A	A	A	G	G	C	C	G	G	G	G	A	C	G	G	G	G	A	A	A	A	A	A	G	G	G	G	G	G	A	A	A	G	A	A	A	G	G	G	A	A	G	G	G	G	G	G	C	C	A	G	C	C	G	G	G	G	C	C	G	G	A	A	A	A	A	G	G	G	G	G	A	C	A	A	A	G	0	0	A	G	G	G	A	A	A	A	A	C	A	A	A	G	G	G	A	G	G	G	A	A	A	A	C	C	A	G	A	G	A	A	A	G	A	G	G	G	A	G	A	A	A	A	G	G	C	C	G	G	A	A	A	A	C	C	G	G	G	G	G	G	G	G	G	G	A	C	A	G	A	G	G	G	G	G	C	C	A	A	A	A	A	A	A	A	A	G	C	C	A	G	G	G	A	A	A	G	G	G	A	C	G	G	A	A	A	A	0	0	A	A	A	G	A	G	G	G	C	C	G	G	C	C	G	G	A	A	G	G	A	A	G	G	G	G	G	G	G	G	A	A	G	G	C	C	A	A	C	C	A	A	G	G	A	A	G	G	A	A	G	G	G	G	G	G	A	G	A	G	G	G	A	A	G	G	A	A	G	G	0	0	G	G	A	G	A	G	G	G	A	C	A	G	A	G	A	A	A	A	A	A	G	G	G	G	A	G	G	G	A	A	A	C	A	A	A	A	G	G	G	G	A	A	A	G	A	G	A	G	A	A	G	G	G	G	A	G	A	A	A	G	A	A	A	A	A	G	A	A	G	G	A	G	G	G	A	C	A	A	A	A	G	G	A	A	A	A	A	C	A	G	A	G	A	A	A	G	A	A	A	G	0	0	A	G	A	A	A	A	A	A	A	A	C	C	G	G	A	A	A	A	A	A	C	C	A	A	A	A	A	A	A	A	G	G	G	G	G	G	A	A	G	G	A	A	A	A	A	A	A	C	G	G	A	C	G	G	A	G	A	A	A	A	A	G	A	A	A	A	G	G	A	G	G	G	A	G	0	0	A	C	G	G	A	A	A	C	A	G	G	G	G	G	G	G	A	A	G	G	A	C	G	G	A	A	A	A	A	A	G	G	A	G	A	A	A	G	A	G	C	C	A	A	A	G	A	A	G	G	G	G	A	G	A	C	A	G	A	G	A	G	A	A	A	A	A	A	G	G	A	G	G	G	G	G	G	G	A	A	G	G	A	G	G	G	G	G	A	A	G	G	A	C	A	A	A	A	C	C	G	G	A	C	G	G	A	G	C	C	A	C	A	A	A	A	A	A	G	G	A	A	A	A	A	A	A	A	A	A	A	G	A	A	G	G	G	G	A	C	A	A	A	G	C	C	A	A	A	G	C	C	G	G	A	A	A	G	A	G	0	0	A	A	G	G	A	A	A	A	A	A	A	A	G	G	G	G	G	G	A	G	A	A	A	G	G	G	G	G	A	G	G	G	G	G	A	A	A	A	A	G	A	G	A	A	A	G	G	G	A	A	A	G	A	A	G	G	A	A	A	A	A	A	A	G	A	G	A	G	G	G	A	G	A	G	A	A	G	G	G	G	G	G	A	A	A	A	G	G	G	G	A	G	G	G	G	G	A	C	G	G	G	G	A	A	A	G	A	A	A	G	A	G	G	G	A	C	A	G	A	G	G	G	A	G	G	G	C	C	A	A	G	G	A	C	G	G	C	C	A	G	A	A	G	G	A	G	G	G	G	G	A	G	G	G	G	G	A	A	G	G	G	G	A	A	A	G	A	G	A	G	G	G	A	A	A	G	0	0	A	G	G	G	G	G	A	C	C	C	A	C	A	C	G	G	A	C	A	A	A	A	A	A	A	A	G	G	C	C	A	A	G	G	A	A	A	A	A	G	A	A	G	G	A	A	A	G	C	C	A	A	A	G	A	G	A	A	C	C	A	A	A	A	A	G	A	G	G	G	G	G	G	G	G	G	A	A	A	A	A	G	G	G	G	G	A	G	G	G	A	G	A	G	A	G	A	G	G	G	A	A	A	G	A	A	G	G	G	G	G	G	C	C	A	A	A	A	G	G	A	G	A	G	G	G	A	A	A	A	G	G	A	A	G	G	A	G	G	G	G	G	A	A	A	A	A	A	A	G	A	G	A	C	G	G	G	G	A	G	A	A	A	G	A	A	A	C	C	C	G	G	A	A	G	G	G	G	A	G	A	G	A	G	A	G	A	A	C	C	A	A	G	G	A	A	A	A	G	G	G	G	A	A	A	G	G	G	G	G	A	G	A	G	A	A	A	A	A	A	C	C	A	A	G	G	G	G	0	0	A	A	C	C	A	A	A	A	G	G	G	G	G	G	A	A	A	A	C	C	G	G	G	G	A	C	A	A	G	G	G	G	A	A	G	G	G	G	0	0	G	G	G	G	G	G	A	A	G	G	A	A	G	G	G	G	A	A	G	G	A	A	G	G	G	G	G	G	G	G	A	A	G	G	G	G	G	G	A	A	G	G	G	G	G	G	C	C	G	G	C	C	A	A	G	G	A	A	A	G	G	G	A	G	A	G	G	G	G	G	A	A	A	G	A	G	A	A	A	G	G	G	A	A	A	A	A	G	A	C	A	A	A	G	A	G	A	C	G	G	A	G	A	A	A	C	A	G	A	G	A	G	G	G	A	A	A	C	C	C	G	G	C	C	G	G	A	A	G	G	A	A	G	G	A	G	A	A	A	G	A	A	A	A	A	G	A	G	C	C	A	A	A	G	G	G	G	G	G	G	A	G	A	C	0	0	A	A	G	G	A	G	G	G	A	A	A	A	G	G	A	A	G	G	A	A	A	A	C	C	A	A	G	G	A	A	G	G	A	A	G	G	A	G	G	G	A	G	A	G	G	G	C	C	C	C	A	G	A	G	G	G	G	G	0	0	G	G	A	A	A	G	A	A	A	A	C	C	G	G	A	A	A	A	A	A	G	G	A	A	0	0	A	A	G	G	A	A	C	C	A	G	A	G	G	G	A	G	A	A	A	G	A	G	A	G	G	G	A	A	A	A	A	G	A	G	A	A	G	G	0	0	A	C	A	G	G	G	A	A	G	G	A	A	A	A	G	G	A	A	A	A	A	G	G	G	A	G	A	G	A	A	C	C	C	C	G	G	A	A	A	G	A	C	A	G	G	G	A	G	A	A	A	G	A	G	A	A	A	A	A	G	A	G	A	A	G	G	A	G	C	C	A	G	G	G	G	G	A	C	G	G	A	C	A	G	A	A	G	G	A	A	A	G	G	G	G	G	A	A	A	C	A	G	A	G	G	G	A	A	A	A	C	C	A	A	A	G	A	A	G	G	G	G	A	A	A	G	A	G	A	A	A	A	C	C	G	G	A	A	A	A	A	A	G	G	A	G	A	G	A	A	G	G	G	G	A	A	G	G	G	G	A	G	A	A	A	A	A	G	G	G	G	G	A	G	G	G	C	C	G	G	G	G	G	G	A	A	G	G	G	G	A	A	G	G	A	G	G	G	G	G	G	G	G	G	A	A	G	G	A	G	G	G	G	G	G	G	G	G	A	G	A	G	G	G	C	C	A	A	G	G	G	G	A	C	G	G	A	G	G	G	G	G	A	A	A	G	G	G	A	G	G	G	A	A	A	A	A	G	A	A	A	A	G	G	A	A	A	G	A	C	C	C	G	G	G	G	A	A	A	G	A	A	A	G	G	G	A	G	C	C	A	G	A	A	A	A	A	G	A	G	A	A	A	G	G	G	A	C	A	C	C	C	A	G	A	C	A	G	A	C	A	G	G	G	A	G	C	C	A	G	A	G	G	G	G	G	G	G	A	A	A	G	G	G	G	G	A	A	A	G	G	G	G	G	A	A	A	A	A	G	A	A	G	G	G	G	A	A	A	A	A	A	A	C	A	A	G	G	G	G	A	G	A	C	G	G	A	G	G	G	A	A	C	C	A	G	A	A	A	A	A	G	A	A	G	G	A	A	C	C	A	G	C	C	A	C	G	G	A	A	G	G	A	A	G	G	G	G	A	A	A	A	G	G	A	G	A	G	A	C	A	A	A	A	A	G	A	G	G	G	G	G	A	A	G	G	A	A	A	G	G	G	G	G	A	G	A	G	A	A	A	A	A	A	C	C	G	G	G	G	0	0	G	G	A	G	0	0	A	G	A	A	G	G	A	A	G	G	G	G	A	A	A	A	A	A	A	A	A	G	A	A	G	G	G	G	G	G	A	C	A	A	C	C	A	G	A	G	C	C	A	G	A	A	A	A	C	C	A	G	A	A	A	G	G	G	G	G	A	A	C	C	G	G	A	G	A	A	A	A	C	C	A	A	G	G	A	A	G	G	A	G	G	G	A	A	G	G	A	G	A	G	A	A	A	G	G	G	A	G	G	G	A	C	A	G	A	G	A	A	G	G	A	C	A	G	A	A	C	C	G	G	G	G	A	G	A	G	G	G	A	G	C	C	A	C	C	C	G	G	A	G	A	A	A	A	A	A	A	G	G	G	G	G	G	G	A	A	G	G	A	G	A	A	A	G	A	G	A	A	A	G	A	A	A	G	G	G	A	A	A	G	G	G	A	G	A	A	A	G	A	G	C	C	A	A	G	G	A	G	G	G	G	G	A	C	G	G	A	G	A	A	A	A	A	A	A	G	G	G	A	C	A	A	A	G	A	G	G	G	A	A	A	G	A	A	A	G	A	A	A	C	A	G	C	C	A	A	A	A	A	A	G	G	A	G	A	A	A	C	G	G	A	G	A	G	A	A	A	A	A	G	A	G	C	C	A	A	A	G	A	G	G	G	G	G	C	C	G	G	A	A	A	G	A	A	C	C	G	G	A	G	A	A	A	G	A	G	A	G	G	G	G	G	A	A	G	G	G	G	G	G	A	G	C	C	A	A	A	C	G	G	G	G	A	G	A	G	A	G	G	G	A	G	G	G	A	G	A	A	G	G	G	G	A	A	G	G	G	G	A	G	A	A	A	C	A	A	G	G	G	G	A	G	C	C	A	A	A	G	A	A	A	A	G	G	G	G	G	G	A	A	A	G	A	G	A	C	A	A	A	G	A	A	A	A	A	A	G	G	G	G	A	A	G	G	G	G	G	G	A	C	G	G	A	G	G	G	A	G	A	G	G	G	G	G	G	G	A	A	C	C	G	G	0	0	A	G	G	G	G	G	A	G	A	G	A	G	A	C	G	G	A	G	A	G	G	G	A	G	G	G	A	G	G	G	A	G	G	G	A	A	G	G	G	G	A	G	G	G	A	A	A	A	A	A	A	G	G	G	A	G	A	C	A	G	A	A	A	G	A	G	A	G	A	G	C	C	A	G	A	A	A	A	G	G	G	G	C	C	A	G	A	A	C	C	A	A	G	G	A	A	A	A	A	G	A	C	A	G	A	A	A	G	A	G	A	A	A	G	A	A	A	A	G	G	G	G	A	G	A	G	G	G	G	G	G	G	A	G	C	C	G	G	G	G	A	C	A	G	A	C	0	0	A	G	G	G	G	G	A	G	A	G	A	A	G	G	A	A	C	C	A	A	G	G	A	C	G	G	A	G	A	A	A	A	A	G	G	G	G	G	G	G	A	A	A	C	G	G	G	G	C	C	G	G	A	A	A	G	G	G	G	G	A	A	A	A	A	A	A	A	G	G	A	A	G	G	A	A	A	G	A	G	A	G	A	G	G	G	A	G	G	G	A	A	A	G	A	G	A	C	A	A	A	G	A	G	G	G	G	G	A	C	A	A	A	G	G	G	A	A	A	G	A	G	G	G	G	G	G	G	G	G	G	G	G	G	A	C	G	G	A	G	A	A	G	G	A	A	A	G	A	G	G	G	G	G	G	G	A	C	G	G	A	A	G	G	A	G	A	G	A	G	A	A	G	G	G	G	A	A	A	G	A	G	A	C	0	0	A	G	A	A	G	G	A	A	G	G	A	A	A	G	A	C	A	C	G	G	G	G	A	G	C	C	C	C	A	A	G	G	G	G	A	C	G	G	A	A	A	C	G	G	A	C	G	G	G	G	A	A	A	A	A	A	A	A	G	G	A	A	A	G	A	G	G	G	A	C	A	G	C	C	A	A	A	G	A	G	A	G	G	G	A	A	A	A	A	A	C	C	C	C	G	G	A	A	A	A	A	G	G	G	G	G	C	C	G	G	A	A	A	G	G	G	G	G	G	G	G	G	A	G	G	G	G	G	A	A	A	G	A	A	C	C	A	G	G	G	A	A	A	G	A	A	A	G	A	A	A	G	A	A	G	G	G	G	A	G	A	G	A	G	A	A	A	G	A	A	C	C	G	G	A	C	A	G	A	A	A	A	A	G	A	G	A	G	A	C	A	G	G	G	G	G	A	G	A	A	G	G	A	A	A	A	A	A	G	G	A	G	G	G	G	G	A	G	A	A	C	C	A	A	G	G	A	G	A	A	A	A	A	A	A	G	A	A	0	0	C	C	G	G	A	A	A	G	G	G	G	G	A	A	C	C	G	G	0	0	G	G	G	G	G	G	A	A	0	0	G	G	A	G	C	C	A	A	A	G	G	G	A	G	G	G	G	G	G	G	A	C	C	C	A	A	0	0	A	A	G	G	C	C	G	G	A	A	G	G	0	0	G	G	A	A	T	T	C	C	G	G	A	C	C	C	A	A	A	G	A	C	A	A	G	G	C	C	G	G	0	0	A	A	0	0	G	G	A	G	A	G	G	G	0	0	G	G	G	G	G	G	G	G	A	G	A	A	G	G	G	G	A	A	A	A	A	A	A	G	C	C	A	A	A	A	A	G	G	G	G	G	G	G	A	A	A	C	A	G	A	G	A	A	A	C	G	G	A	A	G	G	A	A	A	A	A	A	G	G	A	G	A	A	G	G	A	A	G	G	A	A	A	G	A	A	G	G	A	A	G	G	G	G	A	A	C	C	A	G	C	C	G	G	A	G	A	A	A	A	A	A	C	C	G	G	A	A	A	G	A	A	G	G	G	G	A	A	C	C	G	G	A	G	A	A	G	G	C	C	G	G	A	G	A	G	0	0	A	A	G	G	G	G	A	G	A	A	A	A	G	G	A	C	A	G	C	C	G	G	A	A	A	A	G	G	G	G	A	G	A	G	A	G	A	G	A	A	A	A	A	G	C	C	A	G	A	G	A	G	0	0	G	G	G	G	A	C	G	G	G	G	G	G	A	A	A	A	G	G	A	A	T	T	G	G	G	G	G	G	C	C	A	G	A	A	G	G	A	A	A	C	G	G	A	A	A	G	A	G	G	G	A	G	A	A	A	G	A	A	A	A	G	G	A	A	C	G	A	A	A	C	A	G	A	A	G	G	G	G	G	G	C	C	G	G	C	C	A	A	G	G	A	G	G	G	G	G	A	A	A	G	A	G	A	A	A	C	A	C	G	G	G	G	G	G	G	G	G	G	A	A	A	G	G	G	A	A	0	0	A	A	G	G	A	G	A	A	G	G	A	A	G	G	C	C	A	A	G	G	A	A	A	A	G	G	G	G	G	G	A	G	G	G	A	A	C	C	G	G	G	G	A	G	A	A	G	G	G	G	A	G	A	G	T	T	G	G	A	A	G	G	A	G	A	A	A	G	G	G	A	A	C	C	A	A	A	G	A	A	G	G	G	G	A	A	A	A	A	A	A	A	G	G	C	C	A	A	G	G	G	G	A	G	C	C	A	G	A	A	G	G	A	C	A	A	G	G	A	C	A	G	A	G	G	G	G	G	A	G	A	G	G	G	A	A	A	A	A	A	G	G	C	C	G	G	G	G	A	A	G	G	G	G	A	A	A	G	G	G	A	G	A	A	G	G	A	A	A	A	G	G	G	G	A	G	G	G	A	G	A	G	A	A	G	G	G	G	A	A	G	G	G	G	A	A	A	G	A	A	A	A	A	G	A	A	A	A	A	A	A	A	G	G	A	A	A	A	A	A	A	C	A	G	G	G	A	A	A	G	A	A	A	A	C	C	G	G	A	A	C	C	C	C	G	G	A	A	A	G	C	C	A	A	A	G	A	A	G	G	A	A	A	A	C	G	A	A	A	A	A	A	G	G	C	C	G	G	A	A	A	A	G	G	A	A	G	G	A	G	A	G	G	G	A	C	A	A	G	G	A	A	G	G	A	G	A	G	A	A	A	A	A	A	0	0	C	C	A	A	A	A	A	A	A	A	C	C	A	G	G	G	A	G	G	G	G	G	A	G	A	A	A	A	A	A	G	G	G	G	A	A	G	G	G	G	A	G	A	A	A	A	G	G	G	G	0	0	G	G	A	A	A	A	A	A	A	G	A	G	A	A	A	A	A	G	A	G	A	G	T	T	A	A	A	A	A	G	G	G	G	G	A	T	A	G	A	G	A	A	A	C	G	G	G	G	G	G	G	G	G	G	A	G	G	G	A	A	G	G	A	A	A	A	C	C	A	G	G	G	G	G	A	A	A	A	A	A	A	A	A	A	A	A	A	A	G	G	C	C	A	G	A	A	A	A	A	A	G	G	A	A	A	A	A	A	C	C	A	A	G	G	A	A	G	G	A	A	A	A	A	A	A	A	A	A	A	C	G	G	A	A	G	G	A	A	A	G	A	A	C	C	A	G	A	A	A	A	G	G	G	G	A	A	A	G	A	A	A	A	A	A	A	C	A	C	A	G	A	G	A	A	A	A	G	G	A	A	A	A	A	C	A	A	G	G	A	G	A	C	A	A	A	G	A	A	A	G	C	C	A	G	C	C	G	G	G	G	C	C	G	G	A	A	A	A	A	A	A	A	G	G	A	A	A	G	G	G	A	A	G	G	G	G	G	G	G	G	A	A	A	A	G	G	G	G	A	A	A	A	G	G	G	G	G	G	G	G	G	G	A	A	A	C	A	A	G	G	G	G	C	G	A	A	G	G	G	G	G	G	0	0	G	G	C	C	G	G	G	G	A	A	A	A	G	G	G	G	G	G	C	C	C	C	A	G	0	0	A	A	A	G	0	0	C	C	G	G	G	G	C	C	G	G	G	G	A	G	G	G	G	G	G	G	A	A	C	C	G	G	G	G	C	C	A	G	A	C	A	G	A	A	G	G	A	A	A	A	A	A	A	A	A	A	A	A	A	G	G	G	A	A	C	C	A	G	A	G	A	C	G	G	A	A	A	G	G	G	A	A	A	G	C	C	A	A	A	G	A	G	A	A	G	G	A	A	A	A	C	C	G	G	G	G	A	A	G	G	A	G	G	G	A	A	A	A	A	G	0	0	A	A	A	A	G	G	A	A	A	G	A	A	A	G	A	A	A	A	G	G	G	G	A	A	G	G	A	G	G	G	A	A	G	G	A	A	A	A	C	C	C	C	A	A	G	G	C	C	A	A	G	G	G	G	A	A	A	G	0	0	A	A	G	G	A	G	A	A	A	A	G	G	C	C	G	G	A	A	A	G	A	G	A	A	G	G	G	G	A	G	A	A	G	G	G	G	A	A	G	G	G	G	A	A	A	C	G	G	A	A	G	G	A	A	A	C	A	A	A	A	G	G	G	G	A	G	A	A	A	C	A	C	G	G	A	A	A	C	A	A	G	G	A	A	A	A	G	G	G	G	G	G	A	G	A	A	G	G	G	G	G	G	A	A	G	G	A	A	A	A	A	A	A	A	A	A	G	G	A	C	A	A	A	A	A	G	G	G	A	A	G	G	A	A	C	C	A	A	A	C	G	G	A	C	C	C	G	G	A	A	G	G	G	G	G	G	C	G	A	A	G	G	A	G	G	G	A	G	G	G	A	A	C	C	G	G	G	G	G	G	A	C	A	A	A	G	0	0	A	G	A	A	0	0	G	G	G	G	G	G	G	G	G	G	A	A	A	C	G	G	C	C	A	G	C	C	A	C	G	G	A	A	A	A	C	C	C	C	A	G	A	G	A	A	C	C	A	A	G	G	G	G	G	G	G	G	A	A	A	C	A	A	A	G	G	G	A	G	A	A	A	A	A	A	G	G	A	G	A	A	A	A	G	G	G	G	G	G	G	G	A	A	G	G	A	A	A	A	G	G	C	C	G	G	A	A	G	G	A	A	G	G	G	G	G	G	G	G	A	G	A	A	G	G	A	A	A	C	A	G	A	G	A	G	0	0	A	G	A	A	A	A	C	C	A	A	A	A	A	A	A	A	G	G	A	G	A	A	A	A	G	G	A	A	A	G	G	G	A	G	A	A	G	G	A	A	G	G	0	0	G	G	A	A	G	G	G	G	A	A	G	G	A	G	G	G	G	G	A	A	G	G	A	A	A	G	G	G	G	G	G	G	A	A	A	A	A	G	C	C	A	A	A	A	G	G	G	G	A	A	C	C	C	C	A	C	A	A	A	A	G	G	A	G	G	G	A	A	A	A	0	0	G	G	G	G	A	C	G	G	G	G	A	A	A	G	C	C	G	G	G	G	A	A	A	A	A	A	A	G	C	C	A	A	A	A	G	G	G	G	G	G	A	A	A	G	A	A	G	G	A	A	A	A	A	A	G	G	A	G	A	A	A	A	A	A	A	A	C	C	G	G	G	G	G	G	G	G	A	C	G	G	A	A	C	C	A	G	G	G	A	A	A	C	G	G	A	A	A	A	A	G	G	G	C	C	G	G	G	G	A	C	G	G	A	A	G	G	C	C	A	A	C	C	A	A	A	A	A	G	C	C	G	G	G	G	C	C	0	0	A	A	A	G	A	A	G	G	G	G	0	0	G	G	G	G	A	G	A	A	A	A	G	G	A	G	G	G	A	G	G	G	C	C	C	C	C	C	A	A	A	A	G	G	C	C	A	A	A	A	A	A	A	A	A	C	A	G	C	C	A	G	G	G	C	C	A	A	A	A	G	G	G	G	A	A	G	G	G	G	A	A	A	A	G	G	C	C	G	G	A	G	A	G	A	A	G	G	A	G	A	A	A	A	G	G	G	G	G	G	G	G	A	G	A	C	A	A	A	A	A	A	A	A	G	G	A	C	A	A	A	A	G	G	A	G	G	G	A	G	G	G	A	A	G	G	A	A	G	G	A	G	A	G	A	G	G	G	A	A	G	G	A	A	A	C	A	A	A	G	A	C	A	A	A	G	C	C	G	G	C	C	A	A	A	A	A	A	G	G	A	A	G	G	G	G	A	C	A	G	G	G	G	G	A	C	C	C	C	C	A	A	G	G	A	A	A	A	A	C	G	G	A	G	G	G	G	G	G	G	A	G	G	G	G	G	A	C	A	A	A	G	A	A	A	A	A	A	G	G	A	G	A	G	G	G	A	A	A	A	A	A	A	A	A	A	A	G	A	A	G	G	C	C	A	G	G	G	A	C	A	A	A	C	A	A	A	G	C	C	G	G	G	G	G	G	G	G	G	G	A	G	A	C	G	G	A	A	A	G	A	A	G	G	A	A	G	G	A	A	G	G	G	G	A	C	A	A	G	G	A	G	T	T	G	G	G	G	A	A	A	G	G	G	G	G	G	G	A	G	A	A	A	A	C	C	A	G	A	A	A	A	G	G	A	A	A	A	G	G	A	A	A	G	G	G	G	G	A	G	A	A	C	C	G	G	A	G	A	G	0	0	A	A	G	G	G	G	G	G	G	G	C	C	A	A	G	G	G	G	A	A	A	G	G	G	G	G	G	G	A	A	A	A	A	G	A	G	A	A	G	G	G	G	A	G	G	G	G	G	A	A	A	G	G	G	A	G	A	A	A	A	C	C	G	G	G	G	G	G	C	C	C	C	A	G	G	G	A	A	A	G	C	C	G	G	A	G	A	G	A	A	A	G	A	A	A	C	A	A	A	C	A	G	G	G	A	A	A	A	A	A	A	G	A	A	G	G	A	G	A	A	A	G	A	G	A	C	A	A	A	A	A	G	G	G	A	A	G	G	A	A	C	C	A	A	A	A	A	A	A	A	G	G	G	G	A	A	A	A	A	A	A	A	G	G	A	A	A	A	A	A	G	G	G	G	A	G	A	A	A	A	A	A	0	0	A	A	C	C	A	A	A	G	A	C	A	A	C	C	A	A	A	A	G	G	A	A	C	C	C	C	A	A	0	0	G	G	A	A	A	A	A	A	A	A	G	G	G	G	G	G	A	A	G	G	A	A	A	A	0	0	A	A	A	G	A	A	G	G	G	G	A	A	G	G	G	G	A	C	A	A	A	T	A	C	G	G	A	A	A	A	G	G	A	A	G	G	G	G	A	T	G	G	A	A	G	G	G	G	G	G	A	G	A	A	G	G	G	G	A	G	G	G	A	G	A	A	A	A	A	G	C	C	G	G	A	A	A	A	G	G	A	A	A	A	A	A	G	G	A	A	G	G	G	G	C	C	C	C	A	A	A	A	A	A	A	A	A	A	G	G	C	C	G	G	C	C	A	A	G	G	G	G	A	A	A	A	G	G	G	G	A	A	C	C	G	G	C	C	A	A	C	C	A	C	C	C	A	A	A	G	A	G	A	G	G	G	G	G	A	C	C	C	C	C	A	C	A	A	A	A	A	A	G	G	G	G	A	G	A	G	A	A	A	A	G	G	G	G	G	G	A	A	C	C	A	A	A	A	G	G	A	C	A	G	A	G	G	G	A	A	C	C	A	A	A	G	A	A	G	G	A	G	A	A	A	A	A	G	G	G	C	C	C	C	C	C	G	G	A	A	A	A	A	A	A	G	G	G	G	G	G	G	A	G	A	G	A	A	A	G	G	G	C	C	A	G	A	C	A	C	G	G	C	C	C	C	G	G	A	A	A	G	A	A	A	C	A	C	A	G	A	G	A	G	A	G	A	A	G	G	A	G	A	A	G	G	0	0	A	A	G	G	G	G	C	C	A	G	A	G	G	G	G	G	A	A	A	A	G	G	G	G	A	A	G	G	A	A	G	G	A	A	G	G	G	G	G	G	G	G	G	G	G	G	A	A	A	A	A	A	A	A	G	G	A	G	A	C	A	G	A	C	G	G	A	G	A	A	G	G	G	G	A	A	G	G	A	G	G	G	A	A	A	A	A	G	G	G	A	A	A	A	G	G	G	G	A	A	G	G	G	G	G	G	C	C	G	G	G	G	A	A	G	G	G	G	A	C	A	A	A	A	0	0	A	A	A	G	A	A	A	A	G	G	G	G	A	A	A	A	A	A	A	G	A	A	A	G	G	G	A	G	G	G	G	G	0	0	A	G	G	G	C	C	A	C	G	G	0	0	A	G	G	G	G	G	A	A	G	G	A	A	A	C	A	A	G	G	G	G	A	G	G	G	G	G	A	C	C	C	G	G	A	G	A	A	A	A	G	G	G	G	0	0	G	G	G	G	A	A	A	G	A	G	G	G	C	C	A	A	A	G	G	G	A	A	A	A	G	G	A	A	A	A	G	G	A	G	A	G	0	0	A	G	C	C	G	G	A	A	A	A	G	G	A	A	G	G	G	G	G	G	A	A	G	G	G	G	G	G	G	G	G	G	C	C	A	A	G	G	G	G	A	A	G	G	A	G	G	G	G	G	A	A	G	G	A	A	G	G	A	A	A	A	A	A	G	G	A	A	A	A	G	G	G	G	A	A	A	A	A	A	G	G	A	A	A	A	G	G	A	A	G	G	C	C	C	C	A	A	0	0	A	A	G	G	G	G	0	0	A	G	A	C	A	A	A	G	A	A	A	G	A	A	A	G	A	G	A	G	A	A	A	G	A	A	G	G	A	G	C	C	A	C	G	G	A	G	A	C	A	G	A	G	G	G	A	G	A	A	G	G	A	C	A	G	G	G	G	G	A	A	G	G	A	A	A	A	A	G	A	A	A	G	G	G	G	G	A	A	A	G	A	G	G	G	A	A	G	G	G	G	A	C	G	G	A	G	A	A	G	G	0	0	G	G	A	A	C	C	A	G	A	A	G	G	A	G	A	A	A	G	G	G	A	G	A	A	A	A	G	G	A	A	A	A	A	A	A	A	A	A	G	G	A	A	A	A	G	G	0	0	A	A	G	G	G	G	A	A	G	G	G	G	A	A	A	A	G	G	A	A	A	A	G	G	G	G	G	G	A	A	A	A	G	G	A	G	A	A	G	G	G	G	G	G	G	G	G	G	A	A	C	C	G	G	C	C	A	A	C	C	A	A	G	G	A	A	A	A	G	G	A	A	A	A	G	G	A	A	G	G	G	G	G	G	A	A	G	G	A	A	G	G	A	A	A	A	G	G	A	A	G	G	G	G	A	A	A	G	C	C	G	G	A	A	A	A	A	A	G	G	A	A	G	G	G	G	A	G	C	C	G	G	G	G	G	G	A	A	A	G	G	G	C	C	C	C	G	G	A	G	A	C	C	C	C	C	A	A	A	G	A	C	G	G	A	A	G	G	A	G	A	A	A	G	G	G	C	C	A	C	G	G	A	G	A	A	A	A	A	A	G	G	A	C	A	G	G	G	G	G	A	G	A	A	A	A	G	G	A	C	A	A	A	A	A	G	A	A	A	A	A	G	A	G	0	0	G	G	G	G	C	C	G	G	G	G	A	G	A	G	A	G	C	C	A	C	C	C	G	G	A	A	G	G	A	G	G	G	A	A	C	C	A	G	G	G	A	A	A	G	A	C	G	G	A	A	C	C	G	G	C	C	G	G	A	A	A	C	G	G	A	A	G	G	G	G	A	G	A	G	A	A	A	C	G	G	A	G	A	G	A	A	A	A	G	G	G	G	A	G	G	G	A	C	G	G	A	G	A	A	G	G	A	C	A	A	C	C	G	G	A	G	A	A	A	G	G	G	G	G	A	A	A	A	C	C	G	G	G	G	A	A	C	C	G	G	0	0	A	G	G	G	G	G	A	G	A	G	A	A	G	G	A	G	G	G	G	G	A	A	A	G	A	G	A	G	A	A	A	G	A	G	A	A	A	C	A	G	A	A	A	G	A	A	A	A	A	G	G	G	A	G	G	G	G	G	A	A	A	A	A	G	A	G	A	G	G	G	A	A	A	A	G	G	C	C	A	A	A	A	G	G	A	A	G	G	A	A	G	G	G	G	G	G	G	G	A	A	G	G	C	C	G	G	A	A	A	A	A	A	A	G	A	A	A	A	A	A	A	A	G	G	G	G	G	G	A	A	C	C	G	G	G	G	G	G	G	G	C	C	A	A	A	A	A	A	A	A	A	A	G	G	A	G	A	A	G	G	G	G	G	G	A	A	C	C	A	A	A	A	A	A	C	C	G	G	G	G	C	C	A	A	G	G	0	0	G	G	A	A	C	C	A	A	G	G	A	A	A	A	A	A	A	A	G	G	G	G	A	G	C	C	A	A	G	G	A	A	G	G	G	G	A	A	G	G	A	A	A	A	G	G	A	C	G	G	A	A	A	A	G	G	C	C	G	G	G	G	G	G	G	G	G	G	A	A	G	G	G	G	A	A	G	G	G	G	C	C	A	A	A	A	A	A	A	A	G	G	G	G	C	C	C	C	G	G	A	A	G	G	G	G	G	G	A	A	C	C	C	C	A	A	G	G	C	C	A	A	A	A	A	A	A	A	G	G	0	0	G	G	G	G	G	G	A	A	G	G	A	A	G	G	G	G	C	C	C	C	A	A	G	G	G	G	C	C	G	G	G	G	G	G	A	A	G	G	A	A	A	A	A	A	A	A	G	G	G	G	G	G	A	A	A	A	A	A	G	G	A	A	G	G	A	A	G	G	A	A	G	G	C	C	G	G	A	A	A	A	G	G	A	A	A	A	A	A	G	G	G	G	A	A	A	A	G	G	G	G	A	A	A	A	A	A	G	G	G	G	A	A	G	G	G	G	G	G	A	A	G	G	A	A	A	A	G	G	G	G	A	A	A	A	A	A	G	G	A	A	A	A	G	G	C	C	A	A	G	G	A	A	A	A	G	G	G	G	G	G	G	G	G	G	C	C	A	A	A	G	A	A	A	A	G	G	A	A	A	G	A	A	A	G	A	G	G	G	A	A	G	G	A	A	A	G	A	G	A	A	A	G	A	G	G	G	G	G	A	G	G	G	A	G	G	G	A	A	A	G	A	G	A	G	G	G	A	G	0	0	G	G	A	G	A	A	A	G	A	A	A	A	A	A	G	G	G	G	G	G	A	G	G	G	G	G	A	A	G	G	C	C	A	G	A	G	G	G	G	G	0	0	A	A	G	G	G	G	C	C	A	A	A	A	G	G	G	G	G	G	G	G	A	A	G	G	G	G	A	A	A	A	G	G	G	G	G	G	G	G	G	G	A	G	G	G	G	G	A	A	G	G	G	G	G	G	G	G	G	G	G	G	0	0	G	G	G	G	A	A	A	A	A	A	G	G	G	G	G	G	A	A	A	A	C	C	G	G	G	G	A	A	A	A	A	A	A	A	A	A	A	A	C	C	A	A	G	G	A	A	G	G	A	A	G	G	A	A	G	G	G	G	G	G	G	G	A	A	A	G	A	A	A	A	A	G	G	G	A	A	C	C	A	A	A	G	A	G	A	A	G	G	A	A	A	A	G	G	C	C	C	C	A	A	G	G	A	A	G	G	A	G	A	C	G	G	A	A	C	C	A	A	G	G	G	G	C	C	G	G	C	C	C	C	A	A	A	A	G	G	C	C	A	A	A	A	A	A	G	G	G	G	A	A	G	G	G	G	A	A	G	G	G	G	A	A	A	A	A	A	A	A	G	G	A	C	A	A	G	G	A	A	G	G	A	A	A	A	G	G	A	A	G	G	G	G	A	A	G	G	G	G	A	A	A	A	G	G	A	A	A	A	A	A	G	G	A	A	A	A	A	A	A	A	G	G	A	A	A	A	A	A	A	A	A	A	C	C	A	A	G	G	G	G	A	A	G	G	A	A	A	A	A	G	A	A	G	G	G	G	G	G	A	A	A	A	G	G	A	A	A	A	A	G	G	G	A	G	A	G	A	A	A	G	A	G	A	A	C	C	A	A	A	A	A	C	G	G	G	G	A	G	G	G	A	C	A	G	A	A	0	0	A	A	G	G	A	A	G	G	A	C	A	A	G	G	A	A	A	C	A	G	G	G	A	A	G	G	A	G	G	G	A	A	G	G	A	G	A	G	A	A	A	A	A	A	A	G	A	G	A	C	G	G	G	G	A	C	A	A	A	G	A	A	A	G	A	C	G	G	G	G	C	C	A	A	A	G	A	A	A	A	G	G	A	A	A	G	A	G	A	A	G	G	A	A	G	G	A	G	A	A	A	G	A	G	A	G	G	G	G	G	G	G	A	G	A	G	A	C	A	G	A	G	A	G	A	A	C	C	A	A	A	G	G	G	A	G	A	A	A	G	A	C	G	G	A	A	G	G	0	0	G	G	G	G	G	G	A	A	G	G	G	G	G	G	G	G	G	G	G	G	A	A	G	G	A	A	A	A	A	G	G	G	A	A	G	G	G	G	C	C	G	G	G	G	G	G	A	C	A	G	A	A	A	G	A	G	A	A	A	C	G	G	A	G	A	G	G	G	A	A	G	G	G	G	A	A	C	C	A	A	G	G	A	A	A	A	G	G	A	A	A	G	C	C	A	A	A	G	0	0	A	A	A	G	G	G	G	G	A	G	A	A	A	G	A	A	A	C	G	G	A	A	C	C	A	G	A	A	A	A	A	C	A	A	A	G	C	C	C	C	A	G	G	G	G	G	A	C	A	A	A	A	A	G	G	G	A	A	A	A	A	G	A	G	G	G	A	G	G	G	G	G	A	A	A	A	A	A	A	A	0	0	G	G	A	C	G	G	A	A	C	C	A	G	G	G	A	A	G	G	A	G	A	G	A	A	A	G	A	A	A	C	A	C	A	G	A	A	A	C	A	A	A	G	A	A	A	A	A	A	C	C	G	G	A	C	A	G	A	G	G	G	A	G	A	G	A	G	A	A	A	G	A	A	G	G	G	G	A	G	C	C	G	G	A	G	A	A	A	G	G	G	A	A	A	A	A	A	A	A	A	G	G	G	A	G	A	A	G	G	A	G	A	G	A	G	A	G	A	G	G	G	A	C	A	A	0	0	A	A	G	G	A	G	G	G	A	G	A	A	A	A	G	G	G	G	A	A	A	G	G	G	A	G	A	G	A	A	G	G	G	G	A	A	G	G	G	G	A	G	G	G	A	G	A	G	G	G	G	G	A	C	G	G	A	G	A	A	A	A	A	G	G	G	A	G	A	A	G	G	G	G	A	G	G	G	G	G	A	A	A	G	A	G	A	A	A	G	A	G	A	G	A	A	A	A	C	C	A	G	C	C	A	G	A	G	G	G	A	G	G	G	A	A	A	G	A	A	A	G	A	G	G	G	A	A	G	G	0	0	A	G	C	C	A	C	A	A	A	A	G	G	G	G	A	C	C	C	A	G	0	0	G	G	A	G	A	A	A	A	A	A	G	G	G	G	A	A	A	A	A	A	C	C	G	G	A	C	G	G	A	A	A	G	C	C	A	G	G	G	A	C	G	G	A	C	A	G	C	C	G	G	A	A	A	A	G	G	A	A	A	G	C	C	A	A	A	G	A	A	A	A	A	G	A	A	G	G	A	G	A	A	G	G	C	C	A	G	A	G	A	A	G	G	A	A	A	A	A	G	G	G	A	G	G	G	A	A	A	A	A	A	A	A	A	A	G	G	A	A	G	G	G	G	C	C	A	A	A	A	A	A	C	C	G	G	C	C	G	G	G	G	C	C	A	A	G	G	A	G	A	A	G	G	A	C	C	C	A	G	A	G	A	G	G	G	A	G	G	G	A	A	C	C	A	C	G	G	A	A	A	G	G	G	A	C	A	G	G	G	A	G	C	C	0	0	A	A	A	A	A	G	A	G	C	C	A	G	A	A	A	G	G	G	A	G	G	G	G	G	C	C	A	G	A	G	A	G	A	A	G	G	G	G	G	G	C	C	A	A	A	A	A	A	A	A	A	A	G	G	C	C	A	A	0	0	A	G	G	G	G	G	C	C	A	A	A	G	G	G	G	G	G	G	A	A	A	C	A	A	A	G	G	G	A	G	A	G	G	G	A	G	A	G	G	G	A	A	G	G	A	G	G	G	G	G	G	G	A	G	C	C	C	C	A	G	G	G	A	A	G	G	A	A	G	G	G	G	G	G	C	C	A	G	A	A	A	A	G	G	A	A	A	G	G	G	A	A	G	G	A	A	G	G	A	A	G	G	G	G	A	A	A	G	A	A	G	G	A	A	G	G	A	G	G	G	G	G	C	C	A	A	G	G	A	G	A	A	A	G	A	C	0	0	G	G	A	G	G	G	A	A	G	G	C	C	A	G	G	G	G	G	A	A	A	A	G	G	A	G	A	A	A	A	A	A	A	A	C	C	A	G	A	A	C	C	A	A	A	A	A	G	G	G	A	A	G	G	A	G	A	A	A	A	A	G	A	G	A	G	A	A	G	G	G	G	A	A	C	C	A	A	G	G	A	C	G	G	A	A	G	G	A	G	G	G	A	G	A	G	A	G	A	A	A	G	A	A	A	G	A	G	A	G	A	A	G	G	A	A	G	G	A	C	G	G	C	C	A	A	A	G	G	G	A	A	A	A	A	G	G	G	A	G	C	C	A	C	A	A	A	G	A	A	A	G	A	C	G	G	A	A	G	G	A	A	G	G	A	A	G	G	A	A	G	G	G	G	G	G	A	A	A	G	A	C	A	G	G	G	G	G	A	G	A	G	A	A	A	A	G	G	A	A	A	A	A	A	G	G	A	A	A	A	A	G	A	A	G	G	A	A	A	A	G	G	A	A	G	G	A	C	G	G	G	G	A	A	A	C	A	G	G	G	A	A	A	A	A	A	A	G	A	A	A	A	A	G	A	A	A	A	A	C	G	G	A	G	G	G	A	A	A	A	A	C	G	G	C	C	G	G	A	A	A	A	G	G	A	A	G	G	G	G	A	A	G	G	A	A	A	A	A	A	A	A	G	G	G	G	A	A	A	A	A	A	G	G	G	G	A	A	G	G	A	A	C	C	G	G	G	G	A	A	G	G	A	G	A	G	G	G	A	C	C	C	A	G	A	A	G	G	G	G	A	G	A	G	A	A	A	G	A	A	C	C	G	G	A	A	A	A	A	A	A	G	G	G	A	C	A	C	G	G	A	A	A	A	A	G	A	G	A	A	A	G	G	G	A	G	A	A	G	G	G	G	A	A	G	G	A	A	G	G	G	G	A	G	A	A	A	A	A	G	G	G	G	G	A	G	A	G	A	A	G	G	A	G	A	G	A	G	A	A	A	G	A	G	A	G	A	A	A	G	A	G	A	C	A	G	A	C	A	G	G	G	G	G	A	A	A	G	A	G	G	G	A	G	G	G	G	G	G	G	G	G	A	G	G	G	A	A	A	G	A	C	C	C	0	0	A	G	G	G	A	G	A	A	A	G	A	A	A	A	A	C	A	A	G	G	A	C	A	G	G	G	C	C	A	A	A	A	A	G	A	G	G	G	A	G	G	G	A	G	A	G	A	G	G	G	A	G	A	A	G	G	A	G	A	A	A	G	A	A	A	G	C	C	A	A	G	G	G	G	G	G	A	G	A	G	A	G	A	G	A	A	A	C	A	A	A	A	G	G	G	G	A	G	A	G	G	G	A	G	A	A	A	A	G	G	G	G	G	G	A	A	G	G	A	G	G	G	G	G	A	A	A	G	A	G	G	G	A	G	G	G	G	G	A	A	A	A	A	G	G	G	G	G	G	G	C	C	G	G	G	G	C	C	G	G	A	A	A	G	A	A	A	C	A	A	G	G	C	C	G	G	A	G	G	G	A	A	A	G	G	G	A	A	A	A	A	G	A	A	C	C	A	A	A	C	G	G	A	G	A	A	A	A	0	0	G	G	C	C	A	G	G	G	A	G	G	G	A	G	A	G	A	G	A	A	A	A	A	A	C	C	G	G	A	A	A	A	A	A	G	G	G	G	G	G	G	G	A	A	G	G	A	A	G	G	C	C	G	G	G	G	G	G	A	A	C	C	A	A	C	C	G	G	A	G	A	A	G	G	G	G	G	G	A	G	A	G	G	G	G	G	A	A	C	C	G	G	G	G	A	A	A	G	A	A	G	G	A	A	A	A	A	A	A	G	G	G	A	A	G	G	G	G	A	A	C	C	G	G	A	A	A	A	A	G	A	G	A	A	G	G	G	G	G	G	G	G	A	A	A	A	A	A	C	C	G	G	A	A	A	A	A	A	A	C	G	G	A	A	A	G	G	G	G	G	C	C	G	G	G	G	A	A	G	G	A	A	A	G	A	A	C	C	0	0	A	A	G	G	A	A	A	A	A	G	G	G	A	A	G	G	A	G	G	G	A	G	A	A	A	G	G	G	A	G	G	G	A	A	A	A	G	G	G	G	A	G	G	G	G	G	A	C	A	G	A	G	A	A	A	G	A	G	G	G	A	G	A	G	A	G	G	G	A	C	A	A	A	G	A	A	A	A	G	G	G	G	A	G	A	A	A	G	G	G	A	G	A	G	A	A	A	G	A	C	A	A	G	G	G	G	G	G	G	G	A	G	G	G	A	G	G	G	G	G	A	G	A	G	G	G	G	G	A	A	A	G	A	A	A	G	A	A	G	G	A	G	G	G	A	G	G	G	G	G	A	G	A	G	A	A	G	G	A	A	A	G	G	G	G	G	G	G	G	G	A	A	G	G	G	G	G	G	A	G	G	G	A	C	A	A	A	G	G	G	C	C	G	G	A	G	A	G	G	G	A	G	G	G	A	G	A	G	A	A	A	A	G	G	A	A	G	G	A	C	0	0	C	C	A	G	C	C	A	G	C	C	A	A	A	C	C	C	A	G	A	A	C	C	A	A	G	G	A	A	A	A	C	C	A	A	A	G	A	A	A	A	A	A	G	G	0	0	G	G	G	G	G	G	G	G	G	G	A	A	G	G	G	G	A	A	G	G	A	A	C	C	A	A	A	A	A	A	G	G	G	G	A	A	G	G	G	G	G	G	G	G	A	A	A	A	G	G	G	G	C	C	G	G	G	G	G	G	A	A	A	A	G	G	G	G	A	A	G	G	G	G	0	0	A	A	G	G	G	G	A	A	G	G	A	G	C	C	A	A	G	G	A	A	G	G	G	G	A	A	A	A	G	G	G	G	G	G	A	G	G	G	A	G	G	G	G	G	A	A	A	G	A	A	G	G	G	G	C	C	A	A	G	G	G	G	A	G	A	G	A	A	A	C	A	A	A	G	A	A	A	A	A	A	G	G	G	G	G	G	A	A	G	G	G	G	A	A	A	A	G	G	G	G	A	A	A	A	G	G	G	G	G	G	G	G	A	A	A	A	A	A	G	G	C	C	G	G	A	A	A	A	A	A	A	A	G	G	G	G	A	A	G	G	G	G	0	0	G	G	G	G	G	G	G	G	A	A	A	A	A	A	C	C	A	A	A	A	A	C	0	0	G	G	A	G	G	G	A	A	A	A	A	G	A	G	A	G	A	G	G	G	G	G	G	G	A	G	C	C	A	A	A	A	A	G	A	A	A	C	C	C	G	G	A	A	G	G	A	G	G	G	A	A	G	G	A	A	A	G	A	A	A	G	A	C	A	A	A	A	G	G	A	G	G	G	G	G	A	G	A	A	G	G	A	C	G	G	A	G	C	C	G	G	A	A	G	G	A	A	A	A	A	A	G	G	G	G	A	A	C	C	A	A	C	C	A	A	G	G	C	C	A	A	A	G	A	A	G	G	G	G	A	G	A	A	G	G	A	G	A	A	A	A	A	A	A	G	G	G	G	G	0	0	G	G	G	G	A	A	G	G	G	G	G	G	G	G	A	A	G	G	C	C	G	G	C	C	G	G	G	G	A	A	C	C	G	G	A	G	C	C	G	G	A	A	G	G	G	G	A	A	A	C	A	A	G	G	G	G	C	C	A	A	A	A	0	0	A	A	G	G	0	0	G	G	G	G	G	G	A	A	G	G	C	C	G	G	A	A	A	A	A	A	G	G	G	G	G	G	G	G	A	A	C	C	A	A	G	G	A	A	A	A	A	A	A	A	G	G	A	C	A	A	A	A	A	A	A	A	G	G	G	G	A	A	G	G	G	G	C	C	C	C	G	G	G	G	G	G	A	G	A	A	A	A	G	G	A	A	G	G	A	A	A	A	C	C	A	A	A	A	A	A	G	G	C	C	G	G	G	G	A	A	G	G	G	G	A	A	A	A	G	G	A	A	G	G	G	G	G	G	G	G	G	G	G	G	C	C	C	C	A	A	C	C	A	A	G	G	A	A	A	A	C	C	G	G	G	G	A	A	G	G	G	G	G	G	A	A	C	C	G	G	G	G	A	G	G	G	G	G	G	G	A	A	A	A	A	C	C	C	G	G	G	G	A	G	A	C	A	C	G	G	A	A	A	C	A	A	G	G	G	G	A	A	A	A	A	G	G	G	A	A	A	G	G	G	A	G	G	G	G	G	A	G	A	C	A	G	A	A	A	A	A	G	A	G	G	G	G	G	A	A	A	A	G	G	A	A	A	G	A	A	C	C	A	G	C	C	A	A	A	G	A	A	A	A	A	G	G	G	A	A	G	G	G	G	A	C	G	G	G	G	A	G	A	A	A	A	A	G	A	G	G	G	A	G	A	G	A	G	A	G	A	A	A	A	G	G	A	G	A	A	0	0	G	G	A	A	A	A	G	G	G	G	C	C	A	A	A	G	A	G	A	G	G	G	A	A	A	G	G	G	A	G	A	G	C	C	C	C	A	G	A	A	A	A	A	G	C	C	A	A	A	G	A	G	A	A	G	G	A	G	A	G	A	G	A	A	G	G	A	G	A	G	G	G	G	G	A	A	G	G	A	G	G	G	G	G	A	C	A	G	A	A	A	G	A	A	G	G	G	G	G	G	G	G	A	G	A	G	A	A	A	C	A	G	G	G	A	C	A	A	0	0	A	A	C	C	A	C	C	C	G	G	G	G	G	G	A	A	A	A	C	C	C	C	G	G	A	G	A	G	A	A	A	A	A	A	A	A	C	C	G	G	0	0	G	G	A	A	A	A	C	C	G	G	G	G	A	A	G	G	A	A	C	C	A	G	A	A	A	G	G	G	A	G	A	A	A	C	A	A	A	G	A	C	G	G	A	A	G	G	A	C	A	C	G	G	A	C	G	G	A	A	G	G	G	G	A	G	A	A	A	A	G	G	A	A	A	A	G	G	G	G	G	G	G	G	A	G	A	A	G	G	A	A	A	G	A	A	A	G	G	G	A	A	A	A	A	A	A	G	G	G	A	G	A	A	A	G	A	G	G	G	A	A	A	A	G	G	A	G	A	A	A	A	A	A	A	G	A	A	G	G	A	G	A	A	C	C	G	G	A	G	A	A	A	A	A	A	A	G	G	G	A	G	A	G	A	G	A	G	G	G	G	G	A	G	A	G	A	C	A	G	A	A	A	G	G	G	A	G	G	G	G	G	A	C	A	A	G	G	A	G	C	C	0	0	0	0	G	G	G	G	A	G	C	C	A	A	A	G	A	A	A	A	A	A	A	A	A	G	A	G	A	A	A	A	C	C	A	G	A	A	C	C	C	C	C	C	G	G	G	G	G	G	A	A	A	A	G	G	G	G	C	C	A	G	A	A	A	A	A	G	A	C	A	C	G	G	G	G	G	G	C	C	A	A	A	G	A	A	A	A	C	C	A	A	A	A	A	A	0	0	0	0	G	G	A	A	A	A	G	G	A	A	A	G	A	C	G	G	A	A	G	G	A	A	G	G	A	G	A	G	A	A	A	C	G	G	A	A	A	A	A	G	A	A	A	G	A	G	A	A	A	A	G	G	A	C	G	G	G	G	A	A	G	G	A	A	A	A	G	G	0	0	A	G	A	A	G	G	A	A	A	C	A	A	G	G	G	G	A	G	A	G	G	G	G	G	A	A	G	G	G	G	A	G	G	G	A	A	A	G	G	G	G	G	G	G	G	G	A	A	C	C	G	G	A	A	A	A	A	C	A	A	G	G	A	G	G	G	A	G	G	G	G	G	A	A	A	G	A	A	C	C	A	G	A	A	G	G	A	G	A	G	G	G	A	A	A	A	A	C	A	A	G	G	G	G	G	G	A	A	A	G	A	C	G	G	A	A	G	G	A	C	A	A	A	G	A	G	G	G	A	G	A	G	G	G	G	G	A	G	A	A	A	A	A	G	G	G	A	G	A	G	G	G	G	G	A	G	G	G	A	G	A	G	A	G	G	G	A	C	G	G	A	G	A	G	G	G	A	A	A	A	A	G	C	C	A	A	A	G	A	A	A	A	A	A	A	A	A	G	A	G	A	G	A	G	G	G	A	A	G	G	G	G	A	G	A	A	G	G	A	A	A	C	G	G	A	C	A	A	C	C	A	G	A	C	A	A	C	C	G	G	A	G	G	G	G	G	A	A	A	G	A	A	A	G	A	G	G	G	A	A	G	G	G	G	C	C	G	G	A	G	A	A	A	A	G	G	G	G	A	A	C	C	A	A	A	A	G	G	G	G	G	G	G	G	0	0	A	A	A	A	A	G	A	A	A	G	A	G	A	A	A	G	A	A	A	A	A	A	G	G	A	C	G	G	C	C	A	A	C	C	A	G	G	G	A	A	G	G	A	G	A	A	G	G	A	A	A	G	A	A	G	G	G	G	A	G	A	G	G	G	G	G	G	G	G	G	A	A	G	G	G	G	A	A	G	G	A	A	A	A	A	A	A	A	A	G	A	G	A	A	C	C	A	G	G	G	G	G	A	C	C	C	G	G	G	G	A	A	A	A	0	0	A	A	A	G	A	A	A	G	A	G	A	G	A	A	C	C	A	A	C	C	A	G	A	A	A	A	A	A	G	G	G	G	G	G	A	G	A	G	A	G	G	G	G	G	0	0	A	A	G	G	A	A	A	G	A	G	A	A	C	C	A	G	A	A	C	C	A	A	A	A	0	0	A	G	A	A	C	C	G	G	A	G	A	G	G	G	G	G	A	C	A	A	A	G	A	A	A	A	A	A	G	G	A	G	A	G	A	A	A	G	A	G	A	A	G	G	A	A	A	A	C	C	A	G	A	G	G	G	A	G	A	G	G	G	A	A	G	G	A	A	G	G	G	G	G	G	A	A	A	G	A	G	A	A	A	G	A	G	A	G	A	G	A	A	G	G	A	A	A	A	A	G	C	C	G	G	A	G	C	C	A	A	G	G	A	C	0	0	A	A	A	A	A	C	G	G	A	G	G	G	A	A	A	G	A	G	A	A	C	C	G	G	G	G	A	A	A	G	A	A	G	G	A	A	G	G	A	A	G	G	A	A	A	C	A	A	A	G	G	G	A	A	0	0	A	G	A	G	G	G	A	G	G	G	G	G	C	C	G	G	G	G	G	G	G	G	A	A	A	A	A	A	A	A	G	G	A	A	A	A	A	A	A	A	G	G	A	A	A	A	G	G	A	A	G	G	A	G	A	G	A	A	G	G	G	G	A	G	A	G	A	A	A	A	A	A	A	A	A	A	A	A	A	A	A	A	G	G	C	C	G	G	G	G	A	A	A	A	G	G	G	G	C	C	G	G	A	A	G	G	A	A	G	G	A	A	A	A	A	A	G	G	A	G	C	C	A	A	A	A	G	G	A	A	A	G	A	A	G	G	A	A	A	A	G	G	A	A	A	A	G	G	G	G	A	A	G	G	A	A	0	0	G	G	C	C	A	A	C	C	G	G	A	A	A	A	A	A	A	A	G	G	G	G	G	G	A	A	A	G	A	A	G	G	G	G	A	A	C	C	A	A	G	G	A	G	A	G	G	G	G	G	A	G	A	C	A	A	G	G	G	G	G	G	G	G	A	A	A	G	A	A	C	C	A	G	G	G	A	A	G	G	A	G	G	G	A	A	A	A	A	A	A	G	A	C	C	C	G	G	G	G	A	A	C	C	C	C	C	C	A	G	A	A	G	G	A	G	A	A	A	G	A	G	A	C	A	A	A	A	C	C	A	A	A	G	A	C	A	A	A	A	A	C	A	G	G	G	G	G	G	G	A	A	G	G	A	G	C	C	G	G	A	G	G	G	A	A	G	G	G	G	A	G	A	G	0	0	G	G	A	A	A	G	A	G	A	G	G	G	G	G	A	G	A	A	A	G	A	G	A	A	A	C	A	A	A	A	A	A	G	G	G	G	A	A	A	A	G	G	A	A	A	A	A	A	G	G	G	G	G	G	A	G	G	G	C	C	A	A	A	G	G	G	A	A	G	G	A	A	A	A	A	C	G	G	A	A	G	G	G	G	A	G	G	G	G	G	G	G	G	G	G	G	G	G	G	G	A	A	A	A	A	A	A	A	A	A	G	G	G	G	A	G	C	C	G	G	A	G	A	A	C	C	A	G	A	G	A	G	A	A	A	A	G	G	A	G	G	G	G	G	A	A	G	G	A	A	A	G	G	G	G	G	A	A	A	A	A	G	A	A	0	0	A	G	A	C	A	G	G	G	A	G	A	G	A	G	A	A	C	C	A	A	G	G	A	A	A	A	G	G	A	G	A	A	A	G	G	G	G	G	C	C	A	G	A	A	A	G	G	G	A	G	A	G	G	G	A	A	A	C	C	C	A	G	A	G	A	G	A	C	A	A	C	C	A	A	A	C	A	A	A	G	G	G	A	G	A	A	A	A	A	A	A	G	A	G	A	C	A	A	A	G	G	G	A	A	G	G	G	G	G	G	G	G	A	A	A	A	G	G	C	C	A	A	C	C	G	G	G	G	G	G	A	C	0	0	A	A	A	A	C	C	G	G	A	A	A	A	G	G	G	G	A	A	G	G	G	G	A	A	A	A	G	G	G	G	G	G	0	0	G	G	G	G	A	A	C	C	A	G	A	A	C	C	A	A	G	G	G	G	A	G	A	G	A	G	A	C	A	G	A	A	A	A	A	G	A	G	G	G	A	A	G	G	A	A	G	G	A	A	A	A	G	G	G	G	G	G	A	A	A	A	A	A	C	C	A	A	A	A	G	G	G	G	A	A	A	A	A	A	G	G	A	A	A	A	G	G	G	G	G	G	G	G	A	A	G	G	G	G	G	G	A	A	A	A	A	G	A	A	G	G	A	A	G	G	C	C	C	C	G	G	A	A	G	G	A	A	G	G	G	G	C	C	A	A	G	G	A	A	C	C	G	G	C	C	A	A	A	A	A	A	A	A	C	C	A	A	A	A	A	C	C	C	A	A	A	A	A	G	A	A	G	G	A	G	A	A	G	G	A	A	A	A	A	G	A	G	G	G	A	G	A	A	G	G	C	C	A	A	A	C	C	C	G	G	A	A	A	A	A	G	A	A	A	A	A	C	A	G	G	G	A	G	G	G	G	G	C	C	A	G	A	A	G	G	A	A	G	G	G	G	A	A	C	C	A	A	G	G	A	A	A	A	A	A	A	C	G	G	A	A	G	G	G	G	A	A	G	G	A	A	G	G	A	A	A	A	A	G	A	A	A	G	C	C	A	G	A	A	G	G	G	G	G	G	G	G	G	G	A	G	A	G	G	G	A	A	A	G	C	C	G	G	A	A	A	A	G	G	A	A	A	A	A	G	0	0	G	G	C	C	C	C	G	G	G	G	C	C	G	G	G	G	G	G	G	G	A	G	A	G	A	A	A	G	A	G	G	G	A	G	C	C	G	G	C	C	A	A	A	G	A	G	G	G	A	A	A	A	A	G	C	C	G	G	A	A	A	A	A	A	G	G	A	A	A	A	G	G	G	G	A	A	A	A	C	C	A	A	A	A	A	A	A	G	A	G	G	G	G	G	A	G	G	G	A	G	A	G	A	A	A	C	A	G	A	G	G	G	A	G	C	C	C	C	A	A	C	C	G	G	A	G	C	C	A	G	G	G	A	C	A	G	A	G	G	G	A	A	C	C	A	G	A	G	A	A	A	A	G	G	C	C	A	A	A	A	A	A	A	A	C	C	G	G	A	A	C	C	A	A	A	A	C	C	A	A	G	G	A	A	G	G	C	C	G	G	G	G	A	A	A	A	G	G	A	A	G	G	A	A	A	A	A	A	A	A	G	G	G	G	G	G	A	A	A	A	A	A	C	C	A	A	G	G	A	A	G	G	G	G	A	A	G	G	A	A	A	A	A	A	G	G	A	A	G	G	A	A	C	C	A	G	C	C	G	G	G	G	A	A	A	A	A	A	G	G	G	G	C	C	A	A	G	G	G	G	C	C	A	A	G	G	A	A	A	A	G	G	A	A	A	A	A	A	G	G	A	A	G	G	G	G	C	C	C	C	C	C	A	A	A	A	C	C	G	G	C	C	A	A	A	G	A	A	0	0	G	G	A	A	A	G	C	C	A	G	A	A	G	G	G	G	A	A	A	A	G	G	A	A	G	G	G	G	G	G	A	A	G	G	A	A	C	C	G	G	G	G	G	G	A	A	G	G	A	G	A	A	A	A	A	G	G	G	A	G	G	G	C	C	G	G	G	G	G	G	G	G	G	G	A	A	G	G	A	A	A	A	G	G	A	A	A	A	G	G	G	G	A	A	G	G	G	G	G	G	G	G	A	A	G	G	A	A	A	A	A	A	A	A	A	A	C	C	A	A	A	A	A	A	G	G	G	G	G	G	G	G	G	G	A	A	0	0	C	C	A	A	G	G	A	A	G	G	A	A	G	G	A	A	0	0	G	G	A	A	A	A	G	G	A	A	C	C	A	A	A	A	A	A	G	G	G	G	A	A	A	A	G	G	A	A	A	A	A	A	A	A	A	A	A	A	A	A	G	G	C	C	G	G	G	G	A	A	A	A	A	A	A	A	A	A	A	A	A	A	A	A	G	G	A	G	A	A	A	A	A	A	G	G	A	G	G	G	A	G	A	G	G	G	A	A	A	C	A	A	G	G	A	A	A	G	A	G	A	A	A	A	A	A	A	G	A	G	G	G	G	G	A	A	A	A	A	G	A	A	A	G	A	G	A	A	G	G	G	G	A	G	A	A	G	G	A	G	C	C	C	C	0	0	G	G	G	G	C	C	G	G	G	G	A	G	G	G	A	G	A	G	G	G	A	A	C	C	C	C	A	A	A	A	G	G	A	A	C	C	A	A	A	A	A	A	G	G	G	G	A	A	0	0	A	A	A	A	A	A	G	G	A	G	A	G	G	G	A	G	A	C	G	G	A	G	A	A	A	C	A	A	A	G	A	G	A	G	A	C	A	A	A	C	A	G	G	G	G	G	A	G	A	G	A	C	A	G	G	G	A	G	G	G	A	G	A	G	A	A	A	A	G	G	C	C	A	A	A	G	G	G	A	A	G	G	C	C	G	G	G	G	G	G	0	0	G	G	C	C	G	G	G	G	A	A	G	G	G	G	A	A	G	G	A	A	G	G	G	G	G	G	A	A	A	A	G	G	G	G	C	C	A	A	G	G	A	A	G	G	A	A	A	A	A	A	A	A	G	G	G	G	A	A	A	A	A	A	A	A	G	G	A	A	A	A	G	G	0	0	A	A	0	0	A	A	A	A	G	G	G	G	G	G	G	G	A	A	G	G	A	C	A	G	A	G	A	A	G	G	A	G	C	C	A	A	A	G	A	A	G	G	G	G	C	C	G	G	A	A	G	G	A	G	A	G	A	C	A	G	G	G	A	A	G	G	A	G	A	A	A	A	A	G	G	G	G	G	C	C	A	G	A	A	A	A	G	G	A	G	A	C	C	C	A	G	A	A	G	G	A	A	G	G	A	C	G	G	G	G	A	A	A	G	A	G	A	G	A	A	G	G	A	G	G	G	G	G	0	0	A	G	G	G	G	G	A	G	A	G	A	G	A	G	G	G	A	C	A	G	G	G	G	G	G	G	A	A	G	G	A	A	A	G	G	G	A	G	A	A	A	A	A	A	A	A	G	G	A	A	A	A	G	G	A	G	A	A	A	A	A	C	A	G	A	G	A	A	A	A	A	A	G	G	G	G	0	0	A	G	A	G	A	A	A	G	A	G	G	G	A	G	A	G	A	G	G	G	0	0	G	G	A	A	A	A	A	A	A	A	G	G	A	A	G	G	G	G	A	A	G	G	G	G	A	A	G	G	G	G	G	G	G	G	G	G	G	G	A	A	G	G	G	G	A	A	G	G	A	A	C	C	G	G	A	A	A	A	A	A	A	A	A	A	A	A	G	G	A	A	A	A	G	G	G	G	C	C	G	G	A	A	G	G	A	A	C	C	G	G	A	A	G	G	G	G	A	A	A	A	A	A	A	A	A	A	A	A	G	G	A	A	A	A	G	G	G	G	G	G	G	G	G	G	A	A	G	G	G	G	G	G	A	A	A	A	A	A	A	A	A	A	G	G	G	G	G	G	C	C	A	G	A	G	A	G	A	A	A	G	G	G	C	C	A	A	G	G	A	A	A	A	A	A	A	A	G	G	A	A	A	A	G	G	A	G	A	G	A	A	A	A	A	A	G	G	G	G	A	G	A	G	G	G	G	G	A	G	G	G	A	G	A	A	G	G	G	G	G	G	A	G	G	G	C	C	G	G	G	G	A	A	G	G	C	C	A	A	G	G	A	A	G	G	A	G	A	A	A	A	A	A	A	A	G	G	0	0	A	A	A	A	A	A	G	G	G	G	G	G	0	0	A	A	G	G	A	A	G	G	A	G	G	G	A	G	G	G	A	G	A	A	G	G	C	C	A	A	G	G	G	G	G	G	G	G	G	G	G	G	A	A	G	G	C	C	A	A	A	A	A	A	C	C	G	G	G	G	G	G	0	0	A	G	G	G	A	A	A	A	A	A	G	G	G	G	C	C	G	G	A	G	A	A	A	A	A	A	A	A	G	G	G	G	G	G	A	A	A	A	G	G	A	G	G	G	A	G	A	G	G	G	C	C	A	A	A	A	G	G	0	0	C	C	A	A	G	G	C	C	A	A	G	G	A	A	G	G	A	A	A	A	G	G	A	A	A	A	G	G	A	G	A	A	G	G	G	G	C	C	A	A	A	A	G	G	A	A	A	A	A	G	A	A	G	G	G	G	G	G	A	A	G	G	G	G	G	G	G	G	C	C	A	A	A	A	A	A	G	G	G	G	G	G	G	G	A	A	G	G	0	0	0	0	A	A	A	A	A	A	A	A	G	G	C	C	C	C	G	G	A	G	G	G	A	A	A	A	A	A	G	G	G	G	G	G	A	G	A	C	A	A	A	A	A	A	A	A	A	A	A	G	G	G	A	G	A	G	A	G	G	G	A	A	A	A	A	A	A	A	G	G	A	A	A	G	A	A	A	A	0	0	A	C	A	A	A	G	C	C	A	A	G	G	A	G	A	A	A	A	G	G	A	G	A	C	A	G	G	G	G	G	C	C	A	A	G	G	A	G	G	G	A	A	C	C	A	G	A	A	G	G	A	A	A	G	G	G	A	G	A	G	A	G	G	G	A	G	G	G	A	A	G	G	A	A	0	0	A	G	A	G	0	0	0	0	G	G	A	A	A	A	G	G	A	A	C	C	G	G	C	C	C	C	A	A	A	A	A	A	A	G	G	G	G	G	A	G	G	G	A	C	A	A	A	A	A	G	A	A	A	A	A	A	G	G	A	A	G	G	A	A	A	A	C	C	G	G	A	G	G	G	G	G	A	G	G	G	A	A	A	A	G	G	A	A	G	G	G	G	A	G	A	G	A	A	C	C	G	G	A	A	A	A	A	A	A	G	A	A	A	C	A	A	G	G	G	G	C	C	A	C	C	C	A	A	G	G	A	A	G	G	A	A	G	G	G	G	A	G	A	G	G	G	A	G	G	G	A	A	G	G	A	G	A	G	A	G	A	G	A	G	G	G	A	A	A	A	A	G	A	A	A	A	A	G	A	A	G	G	A	G	C	C	A	A	G	G	G	G	G	G	G	G	C	C	A	C	C	C	A	G	A	C	A	A	A	G	G	G	C	C	A	G	A	G	G	G	A	A	G	G	A	A	A	A	G	G	G	G	A	A	A	A	A	A	G	G	G	G	A	G	0	0	A	A	G	G	A	A	G	G	A	A	G	G	A	A	G	G	A	A	G	G	A	A	G	G	A	A	G	G	C	C	A	A	C	C	A	A	A	A	G	G	A	A	G	G	G	G	A	G	A	A	G	G	A	A	A	A	G	G	A	A	G	G	G	G	A	C	0	0	A	A	A	A	0	0	G	G	G	G	A	A	A	A	A	A	A	A	A	A	A	A	C	C	A	A	A	A	G	G	G	G	A	A	C	C	A	A	G	G	G	G	A	A	G	G	A	A	G	G	G	G	A	G	A	A	C	C	A	G	A	C	A	A	A	A	G	G	A	G	G	G	G	G	A	A	G	G	A	A	A	A	A	A	G	G	G	G	G	G	C	C	C	C	A	A	C	C	A	A	C	C	G	G	C	C	C	C	A	A	G	G	G	G	A	A	A	A	A	A	G	G	C	C	G	G	G	G	G	G	G	G	A	A	A	A	A	A	A	A	G	G	G	G	A	G	A	G	G	G	A	A	A	C	A	A	G	G	G	G	A	G	A	A	A	C	A	A	A	G	A	A	G	G	A	A	A	G	A	G	A	A	A	A	A	G	A	A	A	A	C	C	A	G	G	G	G	G	G	G	A	C	A	A	A	A	G	G	A	A	G	G	G	G	C	C	A	G	A	A	A	G	A	G	G	G	G	G	A	A	A	A	G	G	A	G	G	G	G	G	A	A	A	G	A	G	A	G	G	G	G	G	G	G	G	G	A	G	A	G	G	G	A	A	A	A	A	G	A	A	A	A	A	A	A	G	G	G	G	G	C	C	G	G	G	G	G	G	A	A	A	A	A	A	G	G	A	A	G	G	A	A	A	A	A	A	A	A	G	G	G	G	G	G	G	G	G	G	C	C	C	C	G	G	A	A	G	G	A	A	A	A	G	G	G	G	C	C	A	A	G	G	A	A	A	A	A	A	A	A	G	G	A	A	G	G	G	G	A	A	G	G	G	G	G	G	G	G	A	A	A	A	A	A	A	A	A	A	G	G	G	G	A	A	A	A	G	G	A	A	G	G	A	A	G	G	G	G	G	G	A	A	A	A	G	G	G	G	A	A	A	A	A	A	A	A	G	G	A	A	A	A	G	G	A	A	A	A	A	A	G	G	A	A	C	C	A	A	A	A	G	G	A	A	G	G	G	G	C	C	G	G	G	G	G	G	A	A	G	G	A	G	A	G	G	G	G	G	C	C	A	A	A	G	G	G	A	A	G	G	G	G	A	C	A	A	A	C	G	G	A	A	A	A	C	C	G	G	A	A	A	A	G	G	A	A	A	G	A	A	A	A	A	A	G	G	G	G	G	G	A	A	G	G	A	A	G	G	A	A	G	G	C	C	C	C	A	A	A	A	A	A	A	A	A	A	A	A	G	G	A	A	A	A	G	G	A	A	G	G	A	A	C	C	A	A	C	C	C	C	A	A	A	G	A	A	G	G	G	G	G	G	A	A	A	G	A	A	A	G	C	C	A	G	G	G	A	G	A	G	G	G	G	G	A	A	0	0	C	C	C	C	A	A	A	G	A	C	A	A	A	A	A	G	A	G	A	A	G	G	G	G	A	A	G	G	A	A	C	C	C	C	A	C	G	G	C	C	G	G	A	A	A	G	C	C	A	A	G	G	A	A	A	C	G	G	A	A	G	G	A	A	G	G	A	G	G	G	A	A	A	A	A	A	G	G	G	G	A	A	A	A	G	G	A	G	G	G	A	C	G	G	A	A	G	G	G	G	G	G	G	G	A	A	A	G	G	G	A	G	G	G	A	A	G	G	A	G	C	C	G	G	G	G	C	C	A	A	A	A	G	G	G	G	A	G	G	G	A	G	A	G	A	G	G	G	G	G	G	G	A	A	G	G	A	A	A	A	A	A	G	G	A	C	A	A	G	G	C	C	A	A	A	A	A	A	A	A	A	A	G	G	A	A	A	C	A	C	A	G	G	G	C	C	G	G	G	G	G	G	A	G	A	C	A	G	G	G	A	A	A	A	A	A	A	G	A	G	G	G	C	C	A	C	A	G	A	A	G	G	G	G	G	G	0	0	C	C	G	G	A	G	A	G	A	C	G	G	A	A	A	A	A	A	A	G	C	C	A	A	A	G	C	C	G	G	G	G	A	G	A	G	A	C	A	G	A	G	A	A	A	G	G	G	G	G	A	G	A	A	0	0	G	G	G	G	G	G	A	A	G	G	G	G	A	A	G	G	G	G	C	C	C	C	A	A	A	A	G	G	A	A	G	G	A	A	G	G	A	A	G	G	A	A	A	G	A	C	G	G	A	A	A	A	0	0	G	G	A	G	A	A	A	A	G	G	G	G	C	C	A	C	A	G	G	G	A	A	G	G	A	A	A	C	G	G	A	C	A	G	A	A	A	A	A	G	A	A	A	C	G	G	G	G	G	G	A	G	A	G	G	G	C	C	G	G	G	G	A	C	G	G	G	G	A	G	G	G	G	G	A	A	G	G	A	G	A	A	G	G	A	A	A	A	G	G	G	G	A	G	G	G	G	G	C	C	A	A	A	A	A	A	A	A	C	C	G	G	A	A	A	A	A	A	A	A	G	G	A	A	C	C	A	G	G	G	A	A	A	A	A	A	A	A	A	A	G	G	G	G	A	A	G	G	C	C	A	A	A	G	A	A	G	G	G	G	A	A	G	G	A	G	G	G	C	C	C	C	0	0	A	G	A	A	A	A	G	G	G	G	0	0	A	A	G	G	C	C	G	G	G	G	A	G	G	G	A	A	A	A	A	A	C	C	A	A	A	G	A	G	G	G	A	A	G	G	A	A	G	G	C	C	A	A	C	C	G	G	A	A	A	G	G	G	A	A	G	G	G	G	C	C	G	G	A	A	G	G	A	A	A	A	A	A	A	A	G	G	A	A	A	A	G	G	A	G	A	C	G	G	A	A	A	C	A	A	A	A	G	G	C	C	A	A	A	G	A	A	A	A	G	G	0	0	A	A	G	G	A	A	G	G	G	G	G	G	A	G	G	G	A	A	A	A	A	A	G	G	A	A	G	G	A	A	A	G	A	G	A	A	A	A	A	A	A	A	A	G	A	A	A	G	G	G	A	G	A	G	A	G	A	G	A	G	A	C	A	G	A	A	A	G	A	A	A	A	A	A	A	G	A	G	G	G	A	A	A	A	G	G	G	G	A	G	G	G	G	G	A	G	A	C	A	C	G	G	C	C	A	A	A	G	A	G	A	A	G	G	G	G	A	C	A	A	A	A	G	G	G	G	A	G	C	C	A	G	A	G	G	G	G	G	A	G	A	G	A	A	A	A	A	A	A	G	0	0	A	G	G	G	G	G	C	C	G	G	A	A	A	G	A	C	A	A	G	G	A	A	A	G	A	A	A	A	G	G	A	A	G	G	A	A	A	G	G	G	G	G	G	G	G	G	A	A	A	G	C	C	A	G	A	A	A	C	A	A	A	G	A	A	G	G	G	G	G	G	A	A	C	C	G	G	A	C	A	A	A	A	A	A	G	G	A	A	G	G	G	G	0	0	A	A	G	G	A	A	G	G	A	A	A	A	A	G	A	G	A	A	A	A	A	A	G	G	A	G	A	A	G	G	A	G	G	G	A	C	A	A	C	C	A	A	C	C	G	G	A	A	G	G	C	C	C	C	G	G	A	A	A	A	A	A	G	G	A	A	A	A	G	G	A	A	A	A	G	G	G	G	G	G	G	G	A	A	A	A	A	A	G	G	A	A	A	A	A	A	G	G	A	A	A	G	G	G	G	G	G	G	A	A	G	G	G	G	C	C	G	G	A	A	A	A	G	G	G	G	A	A	G	G	G	G	A	A	A	A	G	G	A	G	G	G	G	G	G	G	A	G	G	G	A	A	A	G	G	G	A	G	A	A	G	G	G	G	G	G	G	G	C	C	G	G	A	A	A	A	G	G	G	G	C	C	A	A	G	G	G	G	C	C	G	G	G	G	A	A	G	G	A	G	A	A	A	G	A	G	C	C	A	G	A	G	A	G	A	G	A	A	A	A	G	G	A	G	A	G	A	A	0	0	G	G	A	A	G	G	A	A	A	G	A	G	C	C	A	G	A	A	G	G	A	A	C	C	G	G	G	G	A	G	A	G	A	G	0	0	A	A	G	G	A	A	A	A	A	G	A	G	A	A	A	C	A	A	A	G	G	G	A	A	G	G	G	G	G	G	A	G	A	A	0	0	A	A	A	A	A	G	A	G	G	G	A	A	A	G	A	A	A	G	A	A	G	G	A	C	G	G	A	A	G	G	A	A	G	G	A	A	A	A	A	G	G	G	A	C	G	G	A	G	G	G	G	G	A	G	A	G	A	G	A	G	A	G	G	G	A	G	A	G	A	A	G	G	A	G	A	A	G	G	G	G	A	G	C	C	G	G	G	G	G	G	A	A	A	A	A	A	A	A	G	G	A	A	G	G	0	0	A	G	G	G	A	G	A	A	A	G	G	G	G	G	G	G	A	A	G	G	G	G	0	0	C	C	G	G	G	G	A	A	C	C	A	A	G	G	A	A	G	G	A	A	G	G	G	G	A	A	A	A	G	G	C	C	A	A	A	A	G	G	A	A	G	G	0	0	A	A	G	G	G	G	G	G	G	G	G	G	G	G	G	G	C	C	G	G	A	A	G	G	A	A	A	A	A	A	A	A	G	G	G	G	G	G	G	G	G	G	A	A	A	A	G	G	G	G	A	A	G	G	0	0	A	A	A	A	0	0	A	A	G	G	0	0	A	A	G	G	A	A	G	G	G	G	G	G	A	A	G	G	G	G	C	C	C	C	G	G	G	G	G	G	G	G	G	G	A	A	G	G	A	A	A	A	C	C	A	A	A	A	G	G	G	G	C	C	A	A	G	G	G	G	A	A	A	A	C	C	C	C	G	G	A	A	G	G	A	A	A	A	A	A	A	A	A	A	C	C	G	G	A	A	G	G	A	A	G	G	A	A	G	G	A	A	A	A	A	A	G	G	G	G	A	A	G	G	C	C	G	G	C	C	G	G	A	A	A	A	A	C	A	A	G	G	C	C	G	G	A	A	G	G	C	C	A	A	A	A	A	A	A	A	G	G	G	G	G	G	A	A	A	A	A	A	G	G	G	G	A	A	G	G	G	G	G	G	A	A	A	A	A	A	G	G	A	A	G	G	A	A	G	G	A	A	A	A	A	A	A	A	A	A	A	A	C	C	G	G	G	G	G	G	0	0	C	C	A	A	G	G	A	A	G	G	G	G	C	C	C	C	A	A	C	C	G	G	A	A	A	A	C	C	A	A	C	C	A	A	G	G	A	A	A	A	G	G	A	A	A	A	A	A	A	A	G	G	G	G	G	G	A	A	A	A	A	A	G	G	G	G	G	G	A	A	A	A	A	A	A	A	A	A	A	A	G	G	G	G	G	G	A	A	G	G	C	C	A	A	G	G	A	A	G	G	A	A	A	A	A	A	A	A	G	G	A	A	A	A	A	A	A	A	G	G	G	G	A	A	A	A	G	G	A	A	A	A	G	G	G	G	A	A	G	G	G	G	0	0	A	A	A	A	G	G	A	A	A	A	G	G	A	A	A	A	A	A	A	A	A	A	G	G	G	G	G	G	C	C	G	G	A	A	A	A	G	G	A	A	G	G	A	A	G	G	A	A	G	G	A	A	A	A	A	A	G	G	G	G	A	A	G	G	G	G	G	G	A	A	G	G	A	A	G	G	A	A	A	A	G	G	A	A	A	A	G	G	G	G	A	A	G	G	G	G	A	A	G	G	G	G	A	A	G	G	C	C	G	G	A	A	A	A	A	A	A	A	A	A	A	A	G	G	G	G	G	G	A	A	G	G	A	A	A	A	G	G	C	C	G	G	G	G	G	G	G	G	A	A	G	G	A	G	G	G	G	G	C	C	A	A	G	G	G	G	G	G	A	A	A	A	A	A	A	A	G	G	G	G	G	G	A	A	G	G	A	G	A	G	G	G	G	G	A	A	G	G	C	C	A	G	G	G	G	G	G	G	A	G	C	C	G	G	A	A	A	G	G	G	G	G	A	A	A	A	G	G	G	G	G	G	A	A	A	A	A	A	G	G	A	A	A	A	A	A	G	G	A	A	G	G	G	G	A	A	G	G	G	G	A	A	A	A	A	A	A	A	G	G	A	A	G	G	A	A	A	A	A	A	G	G	A	A	A	A	A	A	G	G	G	G	A	A	G	G	A	A	C	C	A	A	G	G	A	A	G	G	A	A	A	A	A	A	G	G	G	G	G	G	A	A	A	A	G	G	G	G	A	A	A	A	G	G	G	G	A	A	C	C	G	G	A	A	A	A	A	A	G	G	A	A	C	C	G	G	G	G	C	C	A	A	C	C	G	G	A	A	G	G	A	A	A	A	G	G	A	A	A	A	G	G	C	C	G	G	A	A	0	0	A	A	G	G	G	G	A	A	A	A	G	G	A	A	G	G	A	A	G	G	A	A	C	C	G	G	A	A	G	G	C	C	A	A	A	A	G	G	A	A	A	A	G	G	G	G	G	G	G	G	A	A	A	A	G	G	G	G	A	A	G	G	G	G	G	G	G	G	A	A	G	G	A	A	A	A	A	A	G	G	A	A	A	A	G	G	A	A	A	A	A	A	G	G	A	A	C	C	C	C	G	G	G	G	C	C	G	G	G	G	C	C	A	A	A	A	G	G	G	G	G	G	G	G	G	G	0	0	A	A	A	A	G	G	A	A	A	A	A	A	G	G	C	C	A	A	A	A	G	G	C	C	G	G	G	G	G	G	G	G	A	A	G	G	C	C	G	G	A	A	A	A	A	A	G	G	A	A	C	C	G	G	A	A	A	A	A	A	G	G	G	G	A	A	G	G	C	C	G	G	G	G	A	A	C	C	G	G	A	A	A	A	A	A	G	G	G	G	A	A	A	C	A	A	A	A	0	0	A	A	A	A	A	A	C	C	G	G	C	C	G	G	G	G	A	A	C	C	G	G	A	A	A	A	A	A	A	A	G	G	A	A	A	A	G	G	A	A	G	G	A	A	G	G	A	A	G	G	A	A	G	G	A	A	G	G	A	A	A	A	A	A	G	G	G	G	A	A	A	A	G	G	A	A	A	A	0	0	G	G	A	A	A	A	G	G	G	G	G	G	A	A	C	C	G	G	G	G	C	C	G	G	C	C	C	C	G	G	A	A	G	G	A	A	A	A	G	G	C	C	A	A	G	G	G	G	C	C	C	C	C	C	G	G	G	G	A	A	G	G	A	A	G	G	G	G	A	A	A	A	A	A	C	C	G	G	G	G	C	C	A	A	A	A	G	G	C	C	G	G	A	A	G	G	G	G	A	A	A	A	G	G	A	A	G	G	A	A	G	G	A	A	C	C	A	A	A	A	C	C	G	G	A	A	C	C	G	G	G	G	A	A	A	A	A	A	A	G	G	G	G	G	A	G	A	A	A	A	G	G	G	G	A	A	G	G	G	G	A	A	G	G	A	A	G	G	C	C	G	G	A	A	A	A	A	A	A	A	G	G	G	G	G	G	G	G	A	A	A	A	G	G	A	A	G	G	C	C	G	G	A	A	G	G	G	G	A	A	A	A	G	G	A	A	A	A	G	G	G	G	C	C	A	A	G	G	G	G	0	0	G	G	A	A	A	A	G	G	C	C	A	A	G	G	A	A	A	A	G	G	A	A	A	A	A	A	A	A	A	A	A	A	A	A	G	G	G	G	G	G	A	A	G	G	A	A	G	G	G	G	A	A	A	G	G	G	A	A	A	A	C	C	A	A	A	A	G	G	A	A	G	G	A	A	G	G	G	G	C	C	G	G	G	G	A	A	0	0	C	C	G	G	A	G	G	G	G	G	G	G	A	A	A	A	G	G	A	A	A	A	A	A	G	G	G	G	G	G	A	A	A	A	G	G	A	A	A	A	G	G	G	G	A	A	0	0	A	A	A	A	G	G	G	G	A	A	A	A	G	G	A	A	C	C	G	G	A	A	A	A	G	G	0	0	C	C	G	G	A	A	A	A	A	A	G	G	C	C	A	A	G	G	G	G	G	G	G	G	A	A	A	A	C	C	A	A	A	A	G	G	G	G	C	C	G	G	G	G	C	C	A	A	A	A	A	G	A	A	G	G	A	G	G	G	A	A	A	A	G	G	A	A	G	G	G	G	G	G	C	C	A	A	A	A	A	A	G	G	G	G	A	A	G	G	G	G	C	C	G	G	A	A	A	A	0	0	G	G	C	C	C	C	A	A	G	G	G	G	G	G	G	G	0	0	G	G	G	G	C	C	A	A	A	A	G	G	G	G	G	G	G	G	A	A	A	A	A	A	A	A	A	A	C	C	0	0	G	G	A	A	A	A	G	G	G	G	A	A	A	A	C	C	A	A	G	G	A	A	G	G	A	A	A	A	A	A	G	G	G	G	G	G	A	A	G	G	G	G	G	G	A	A	A	A	A	G	A	A	A	A	A	A	G	G	G	G	G	G	G	G	A	A	G	G	A	A	A	A	A	A	A	A	A	A	A	A	G	G	A	A	A	A	A	A	C	C	G	G	G	G	A	A	A	A	G	G	G	G	G	G	C	C	A	A	G	G	G	G	G	G	G	G	A	A	G	G	A	A	A	A	A	A	A	A	A	A	A	A	G	G	G	G	A	A	A	A	A	A	A	A	G	G	G	G	G	G	A	A	G	G	A	A	G	G	C	C	0	0	A	A	C	C	C	C	A	A	A	A	0	0	G	G	A	A	A	A	G	G	G	G	0	0	A	A	A	A	A	A	A	A	G	G	G	G	A	A	G	G	G	G	G	G	A	A	A	A	A	A	A	A	A	A	A	A	G	G	A	A	G	G	A	A	A	A	A	A	A	A	G	G	A	A	A	A	G	G	C	C	G	G	A	A	A	A	G	G	A	A	G	G	A	A	G	G	C	C	C	C	A	A	A	A	A	A	A	A	A	A	C	C	G	G	G	G	A	A	G	G	C	C	A	A	G	G	G	G	G	G	G	G	G	G	G	G	C	C	G	G	A	A	C	C	G	G	G	G	0	0	G	G	A	A	G	G	G	G	C	C	A	A	G	G	0	0	A	A	G	G	A	A	A	A	G	G	G	G	A	A	A	A	A	A	G	G	A	A	A	A	G	G	G	G	A	A	G	G	0	0	G	G	C	C	A	A	G	G	G	G	A	A	G	G	G	G	G	G	A	A	G	G	G	G	G	G	A	A	C	C	G	G	G	G	G	G	A	A	C	C	G	G	C	C	A	A	A	A	G	G	C	C	G	G	G	G	A	A	C	C	G	G	G	G	G	G	G	G	A	A	A	G	G	G	A	A	A	A	A	A	A	A	G	G	C	C	G	G	G	G	A	A	A	A	G	G	G	G	A	A	G	G	G	G	G	G	G	G	A	G	A	A	A	A	0	0	G	G	G	G	G	G	G	G	G	G	G	G	A	A	A	A	A	A	G	G	A	A	C	C	A	A	G	G	G	G	G	G	C	C	C	C	A	A	A	A	G	G	G	G	G	G	G	G	G	G	A	A	C	C	G	G	G	G	A	A	A	A	C	C	G	G	G	G	G	G	G	G	C	C	C	C	A	A	A	A	C	C	G	G	G	G	C	C	A	A	A	G	G	G	A	A	C	C	C	C	A	A	A	A	G	G	C	C	A	A	A	A	A	G	G	G	A	A	G	G	G	G	A	A	A	A	G	G	A	A	A	A	G	G	G	G	A	A	A	A	A	A	G	G	G	G	A	A	C	C	C	C	G	G	G	G	C	C	G	G	C	C	A	A	G	G	C	C	G	G	G	G	C	C	0	0	G	G	A	A	G	G	G	G	G	G	A	A	G	G	C	C	G	G	G	G	A	A	A	A	A	A	G	G	C	C	A	A	A	A	G	G	G	G	G	G	G	G	C	C	A	A	A	A	A	A	G	G	G	G	0	0	A	A	A	C	G	G	G	G	C	C	G	G	G	G	A	A	A	A	G	G	A	A	A	A	G	G	C	C	A	A	A	A	G	G	G	G	G	G	A	A	G	G	A	A	A	A	G	G	A	A	A	A	G	G	G	G	G	G	A	C	A	A	G	G	A	A	G	G	A	A	G	G	G	G	G	G	A	A	A	A	A	A	A	A	G	G	0	0	A	A	A	A	G	G	G	G	A	A	G	G	G	G	G	G	G	G	G	G	0	0	A	A	C	C	G	G	A	A	G	G	C	C	A	A	G	G	G	G	G	G	C	C	G	G	A	G	A	A	G	G	A	A	A	A	G	G	G	G	C	C	C	C	G	G	G	G	A	C	A	A	A	A	C	C	A	A	G	G	A	A	G	G	A	A	C	C	G	G	A	A	A	G	A	A	A	A	G	G	A	A	A	A	G	G	G	G	A	A	A	A	A	A	G	G	A	A	G	G	A	A	A	A	A	G	A	A	C	C	G	G	A	A	A	A	0	0	G	G	G	G	A	G	A	A	G	G	A	A	A	A	A	A	A	A	G	G	A	A	A	A	G	G	A	A	G	G	A	A	G	G	G	G	A	A	A	A	G	G	A	A	G	G	A	A	G	G	G	G	A	A	A	A	G	G	G	G	G	G	A	A	C	C	A	A	G	G	G	G	C	C	A	A	G	G	G	G	G	G	A	A	G	G	A	A	A	A	G	G	A	A	G	G	G	G	A	A	A	A	A	A	A	A	A	A	A	A	A	A	G	G	A	A	A	A	A	A	A	A	G	G	A	A	A	A	G	G	C	C	A	A	A	G	A	C	A	A	G	G	G	G	G	G	A	A	G	G	A	G	A	G	A	A	C	C	C	C	A	A	A	G	A	A	A	A	G	G	A	A	G	G	A	A	G	G	G	G	A	G	C	C	G	G	G	G	G	G	A	A	G	G	G	G	A	A	C	C	G	G	G	G	A	A	G	G	C	C	C	C	A	A	C	C	G	G	G	G	0	0	A	A	G	G	A	A	A	A	G	G	A	A	A	A	A	A	A	A	A	A	G	G	A	A	G	G	G	G	A	A	G	G	G	G	A	A	A	A	A	A	A	A	G	G	A	A	A	A	C	C	A	A	G	G	C	C	G	G	G	G	A	A	G	G	G	G	G	G	A	A	A	A	C	C	A	A	G	G	G	G	G	G	G	G	A	A	A	A	G	G	G	G	G	G	C	C	A	A	A	A	G	G	A	A	A	A	C	C	A	A	G	G	A	A	G	G	G	G	A	A	A	G	A	A	G	G	G	G	C	C	A	A	A	A	A	A	A	A	G	G	G	G	G	G	0	0	A	A	C	C	A	A	A	A	G	G	A	A	G	G	G	G	G	G	A	A	C	C	A	A	G	G	0	0	A	A	A	A	A	A	A	A	A	A	A	A	A	A	A	A	G	G	A	A	C	C	A	A	G	G	A	A	A	A	C	C	G	G	A	A	G	G	G	G	A	A	0	0	A	A	A	A	A	A	A	A	A	A	A	A	A	A	C	C	A	A	A	A	G	G	A	G	G	G	A	A	A	A	A	A	G	G	A	A	A	A	A	A	A	A	A	A	A	A	A	A	A	A	G	G	A	A	G	G	A	A	G	G	A	A	A	A	A	A	A	A	G	G	G	G	G	G	G	G	A	A	G	G	A	A	G	G	G	G	A	A	G	G	G	G	A	A	G	G	A	A	A	A	A	A	G	G	G	G	G	G	A	A	A	A	A	G	G	G	G	G	A	G	G	G	G	G	G	G	A	A	G	G	A	A	A	A	G	G	A	A	G	G	G	G	G	G	A	A	G	G	G	G	G	G	A	A	C	C	G	G	G	G	A	A	C	C	A	A	G	G	G	G	A	A	C	C	A	A	G	G	G	G	0	0	A	A	G	G	G	G	A	A	A	A	G	G	A	A	G	G	A	A	A	C	G	G	G	G	G	G	A	A	G	G	A	A	G	G	G	G	G	G	A	A	G	G	G	G	C	C	G	G	G	G	G	G	G	G	G	G	G	G	G	G	A	A	A	A	A	A	A	A	C	C	C	C	C	C	A	A	C	C	G	G	G	G	G	G	G	G	A	A	A	A	A	A	G	G	0	0	G	G	A	A	A	A	A	A	A	A	A	A	G	G	G	G	G	G	G	G	A	A	A	A	G	G	A	A	A	A	G	G	A	A	G	G	G	G	G	G	C	C	A	A	G	G	A	A	G	G	A	A	A	A	0	0	G	G	A	A	A	A	G	G	G	G	G	G	G	G	A	A	A	A	G	G	A	A	A	A	C	C	C	C	A	A	A	A	G	G	G	G	A	A	A	A	G	G	A	A	G	G	G	G	G	G	G	G	A	A	A	A	A	A	G	G	C	C	C	C	A	A	G	G	G	G	A	A	G	G	C	C	G	G	A	A	G	G	A	A	A	A	A	A	A	A	A	A	A	G	G	G	G	G	G	G	G	G	A	A	G	G	C	C	G	G	A	A	G	G	C	C	G	G	G	G	A	A	G	G	G	G	G	G	G	G	C	C	A	A	A	A	G	G	G	G	G	G	A	A	G	G	G	G	G	G	A	A	A	A	G	G	G	G	A	A	G	G	A	A	A	A	G	G	G	G	A	A	A	A	A	A	G	G	A	A	G	G	A	A	A	A	C	C	A	A	G	G	G	G	G	G	A	A	A	A	A	A	G	G	A	A	G	G	C	C	A	A	G	G	A	A	G	G	A	A	A	A	A	A	A	A	G	G	G	G	G	G	C	C	G	G	A	A	G	G	G	G	A	A	A	A	G	G	A	A	G	G	A	A	A	A	A	A	A	A	A	A	C	C	G	G	A	A	G	G	G	G	G	G	G	G	G	G	G	G	A	A	G	G	A	A	A	A	G	G	G	G	G	G	G	G	G	G	A	C	G	G	G	G	A	A	G	G	G	G	A	A	C	C	0	0	A	A	0	0	A	A	G	G	G	G	G	G	G	G	A	A	G	G	A	A	G	G	G	G	G	G	A	A	G	G	G	G	0	0	G	G	0	0	G	G	C	C	G	G	A	A	A	A	C	C	A	A	A	A	A	A	A	A	G	G	G	G	C	C	A	A	A	A	G	G	G	G	G	G	A	A	G	G	A	A	0	0	G	G	A	A	A	A	G	G	A	A	G	G	A	A	G	G	G	G	G	G	G	G	A	A	G	G	C	C	A	A	G	G	A	A	G	G	G	G	A	A	G	G	G	G	G	G	A	A	A	A	A	A	G	G	A	A	G	G	G	G	G	G	G	G	A	A	G	G	A	A	G	G	G	G	C	C	G	G	A	A	G	G	C	C	A	A	A	A	G	G	A	A	A	A	G	G	A	A	G	G	A	G	A	A	A	A	A	A	A	A	G	G	G	G	A	A	A	A	C	C	G	G	A	G	G	G	C	C	A	A	A	A	A	A	G	G	A	A	A	A	G	G	A	A	A	A	A	A	G	G	A	A	G	G	A	A	A	A	A	A	G	G	A	A	A	A	A	A	G	G	G	G	A	A	G	G	A	A	A	G	A	G	A	A	A	G	A	A	A	A	C	C	A	A	G	G	A	A	G	G	A	A	G	G	A	A	A	A	A	A	G	G	A	A	G	G	A	A	A	A	C	C	G	G	G	G	G	G	G	G	G	G	A	A	A	A	A	A	A	A	G	G	C	C	A	A	A	A	G	G	A	G	A	A	G	G	A	G	C	C	G	G	C	C	C	C	A	G	G	G	A	A	A	A	G	G	G	G	A	A	G	G	A	A	A	A	G	G	G	G	A	A	A	A	G	G	G	G	G	G	A	A	G	G	G	G	G	G	A	A	A	A	C	C	A	A	A	A	G	G	G	G	G	G	A	A	A	A	A	A	G	G	A	A	G	G	A	A	G	G	A	A	A	A	A	A	G	G	A	A	G	G	C	C	A	A	A	A	G	G	G	G	A	G	A	A	A	A	A	A	G	G	A	A	A	A	A	A	A	G	C	C	G	G	G	G	C	C	A	G	G	G	G	G	A	A	A	A	C	C	G	G	C	C	G	G	A	A	G	G	A	A	C	C	A	A	G	G	A	A	G	G	C	C	G	G	0	0	A	A	G	G	C	C	G	G	C	C	G	G	C	C	A	A	G	G	G	G	G	G	G	G	C	C	G	G	A	A	G	G	A	A	A	A	A	G	A	C	A	G	G	G	G	G	G	G	A	A	G	G	A	G	G	G	A	A	C	C	G	G	A	G	A	A	C	C	0	0	A	A	A	G	G	G	A	A	C	C	A	A	G	G	A	A	A	A	A	G	A	C	C	C	A	A	A	A	A	A	A	G	C	C	A	A	C	C	A	A	C	C	G	G	A	A	G	G	G	G	G	G	C	C	G	G	T	T	A	A	G	G	A	A	A	G	G	G	A	A	0	0	A	A	G	G	A	A	A	A	A	G	A	A	A	A	G	G	C	C	A	A	G	G	A	A	A	A	A	G	A	A	A	A	A	A	C	C	A	G	G	G	G	G	A	G	G	G	A	A	A	A	A	A	G	G	A	A	G	G	A	A	A	A	A	A	G	G	A	A	G	G	C	C	G	G	A	A	G	G	T	T	C	C	C	C	A	A	A	A	A	A	A	A	A	A	G	G	A	A	A	A	G	G	A	A	C	C	G	G	A	A	C	C	A	A	A	A	A	A	G	G	G	G	A	A	G	G	G	G	A	A	G	G	G	G	G	G	G	G	G	G	A	A	A	A	A	G	A	A	A	A	G	G	T	T	C	C	G	G	A	A	A	C	A	A	G	G	A	A	A	A	A	C	A	A	A	G	A	A	A	A	A	A	G	G	A	A	G	G	A	A	A	A	A	A	0	0	A	A	G	G	G	G	A	A	G	G	G	G	G	G	A	A	A	A	G	G	G	G	C	C	C	C	G	G	G	G	G	G	G	G	G	G	C	C	A	A	A	A	C	C	A	A	G	G	G	G	G	G	G	G	G	G	G	G	G	G	G	G	A	A	G	G	A	A	G	G	C	C	G	G	G	G	G	G	G	G	A	A	A	A	G	G	A	G	G	G	A	A	G	G	C	C	G	G	C	C	A	A	A	A	A	A	G	G	A	A	G	G	0	0	A	A	G	G	C	C	A	A	C	C	C	C	A	A	C	C	G	G	A	A	G	G	C	C	A	A	A	A	A	A	G	G	G	G	G	G	G	G	A	A	A	A	A	A	A	A	C	C	G	G	A	G	A	G	A	A	A	A	A	A	G	G	A	A	A	A	A	A	A	G	G	G	A	A	A	A	C	C	A	A	A	A	C	C	G	G	A	A	A	A	G	G	A	A	A	A	A	A	A	A	A	A	A	A	G	G	A	A	C	C	C	C	A	G	G	G	A	A	A	G	C	C	A	A	A	G	A	A	G	G	G	G	G	G	A	A	G	G	A	A	0	0	A	A	A	A	A	G	A	A	C	C	G	G	A	A	A	A	A	A	G	G	0	0	G	G	G	G	A	A	G	G	A	A	A	A	A	G	G	G	A	G	C	C	A	A	G	G	A	A	G	G	G	G	G	G	A	A	A	A	A	A	A	A	A	A	G	G	C	C	G	G	A	A	G	G	G	G	G	G	A	A	A	A	G	G	A	A	G	G	G	G	C	C	G	G	A	A	A	A	A	A	C	C	A	A	0	0	G	G	A	A	A	A	A	A	A	A	A	A	C	C	A	G	A	G	G	G	G	G	0	0	C	C	G	G	A	G	A	A	G	G	G	G	A	A	A	A	A	A	A	A	G	G	A	A	G	G	A	A	G	G	C	C	C	C	A	A	G	G	A	A	G	G	A	A	G	G	G	G	G	G	A	A	A	A	G	G	A	A	A	A	0	0	G	G	A	A	C	C	G	G	A	A	C	C	G	G	0	0	C	C	G	G	G	G	G	G	G	G	A	A	C	C	T	T	A	A	A	A	G	G	G	G	G	G	G	G	G	G	A	A	G	G	A	A	A	G	A	A	G	G	0	0	G	G	A	G	A	A	A	A	G	G	G	G	G	G	G	G	0	0	A	A	C	C	G	G	A	A	A	A	G	G	G	G	A	A	A	A	A	A	A	A	A	A	0	0	G	G	C	C	A	A	G	G	G	G	A	A	A	A	A	A	C	C	A	A	0	0	A	A	C	C	C	C	A	G	G	G	G	G	G	G	G	G	A	A	A	A	G	G	G	G	G	G	A	A	G	G	G	G	G	G	A	A	G	G	A	A	C	C	C	C	G	G	G	G	C	C	A	A	G	G	A	A	G	G	A	A	G	G	A	A	G	G	A	A	G	G	C	C	A	A	A	A	A	A	G	G	A	A	G	G	0	0	A	A	A	A	G	G	C	C	G	G	A	A	G	G	G	G	C	C	A	G	A	A	A	A	G	G	A	A	G	G	G	G	A	A	A	A	G	G	A	A	G	G	G	G	G	G	G	G	A	A	C	C	C	C	A	A	C	C	G	G	A	A	A	A	A	A	C	C	G	G	A	A	A	A	G	G	G	G	A	A	C	C	G	G	C	C	G	G	G	G	A	A	C	C	A	A	0	0	C	C	C	C	A	A	A	A	A	A	A	A	A	A	G	G	A	A	A	A	C	C	A	A	A	A	C	C	A	A	A	A	A	A	A	A	G	G	A	A	G	G	A	A	0	0	A	A	C	C	A	A	A	A	A	A	A	A	G	G	C	C	A	A	A	A	G	G	0	0	A	A	A	A	G	G	A	A	A	A	G	G	A	A	0	0	A	A	G	G	G	G	G	G	A	A	A	A	A	A	G	G	G	G	0	0	G	G	A	A	G	G	G	G	G	G	A	A	0	0	A	A	A	A	A	A	G	G	A	A	G	G	C	C	G	G	A	A	C	C	A	A	0	0	A	A	G	G	A	A	C	C	G	G	G	G	G	G	G	G	G	G	D	D	C	C	A	A	C	G	A	A	G	G	A	A	G	G	G	G	A	A	G	G	A	A	G	G	C	C	A	A	A	A	G	G	A	A	A	A	A	A	A	A	G	G	G	G	G	G	G	G	A	A	A	A	A	A	G	G	G	G	G	G	G	G	C	C	G	G	C	C	G	G	G	G	I	I	G	G	A	A	G	G	D	D	G	G	A	A	A	G	C	C	I	I	I	I	A	A	A	A	G	G	G	G	G	G	C	C	A	C	G	G	C	C	G	G	G	G	C	G	G	G	A	A	C	C	A	A	C	C	A	A	A	A	A	A	A	A	C	C	A	A	G	G	G	G	A	A	G	G	G	G	A	A	A	A	G	G	A	A	A	A	A	A	A	A	C	C	G	G	G	G	G	G	I	I
[truncated: 12,832,225 more chars]
