# Supplementary material for: A Deletion in GDF7 is Associated with a Heritable Forebrain Commissural Malformation Concurrent with Ventriculomegaly and Interhemispheric Cysts in Cats
Source: Genes (Basel). 2020 Jun 19;11(6):672. doi: 10.3390/genes11060672 (PMC7349246; doi:10.3390/genes11060672)
Supplement: Supplementary file 1 [file genes-11-00672-s001.zip › genes-820548 supplementary/Supplementary/GDF7-FileS2-Haplotype.xlsx]

## Sheet: HaplotypeSequences
		SNP ID	chrA3.163737349	chrA3.163737349	chrA3.163679766	chrA3.163679766	chrA3.163644086	chrA3.163644086	chrA3.163604539	chrA3.163604539	chrA3.163495061	chrA3.163495061	chrA3.163471402	chrA3.163471402	chrA3.163439033	chrA3.163439033	chrA3.163384082	chrA3.163384082	chrA3.163320257	chrA3.163320257	chrA3.163251780	chrA3.163251780	chrA3.163188129	chrA3.163188129	chrA3.163021870	chrA3.163021870	chrA3.162970354	chrA3.162970354	chrA3.162913696	chrA3.162913696	chrA3.162880464	chrA3.162880464	chrA3.162855135	chrA3.162855135	chrA3.162763377	chrA3.162763377	chrA3.162687061	chrA3.162687061	chrA3.162621987	chrA3.162621987	chrA3.162578586	chrA3.162578586	chrA3.162525959	chrA3.162525959	chrA3.162487072	chrA3.162487072	chrA3.162451056	chrA3.162451056	chrA3.162413594
Cat ID	Genotyping rate (%)	Position (bp)	123014546	123014546	123055238	123055238	123082369	123082369	123123122	123123122	123203079	123203079	123221665	123221665	123249543	123249543	123296286	123296286	123353491	123353491	123404013	123404013	123463533	123463533	123603608	123603608	123644765	123644765	123689080	123689080	123720016	123720016	123743758	123743758	123818075	123818075	123887443	123887443	123934341	123934341	123968193	123968193	123999724	123999724	124036981	124036981	124074601	124074601	124100380
18465	98.8	Affected	G	G	G	G	G	G	A	A	A	A	A	A	A	A	A	A	C	C	A	A	G	G	A	A	G	G	A	A	A	A	G	G	G	G	A	A	G	G	G	G	G	G	A	A	A	A	G
18866	100	Affected	G	G	G	G	G	G	A	A	A	A	A	A	A	A	A	A	C	C	A	A	G	G	A	A	G	G	A	A	A	A	G	G	G	G	A	A	G	G	G	G	G	G	A	A	A	A	G
10455	100	Affected	G	G	G	G	G	G	A	A	A	A	A	A	A	A	A	A	C	C	A	A	G	G	A	A	G	G	A	A	A	A	G	G	G	G	A	A	G	G	G	G	G	G	A	A	A	A	G
17727	100	Affected	G	G	G	G	G	G	A	A	A	A	A	A	A	A	A	A	C	C	A	A	G	G	A	A	G	G	A	A	A	A	G	G	G	G	A	A	G	G	G	G	G	G	A	A	A	A	G
14639	100	Affected	G	G	G	G	G	G	A	A	A	A	A	A	A	A	A	A	C	C	A	A	G	G	A	A	G	G	A	A	A	A	G	G	G	G	A	A	G	G	G	G	G	G	A	A	A	A	G
17728	100	Affected	G	G	G	G	G	G	A	A	A	A	A	A	A	A	A	A	C	C	A	A	G	G	A	A	G	G	A	A	A	A	G	G	G	G	A	A	G	G	G	G	G	G	A	A	A	A	G
17991	100	Affected	G	G	G	G	G	G	A	A	A	A	A	A	A	A	A	A	C	C	A	A	G	G	A	A	G	G	A	A	A	A	G	G	G	G	A	A	G	G	G	G	G	G	A	A	A	A	G
18307	100	Affected	G	G	G	G	G	G	A	A	A	A	A	A	A	A	A	A	C	C	A	A	G	G	A	A	G	G	A	A	A	A	G	G	G	G	A	A	G	G	G	G	G	G	A	A	A	A	G
17996	100	Affected	G	G	G	G	G	G	A	A	A	A	A	A	A	A	A	A	C	C	A	A	G	G	A	A	G	G	A	A	A	A	G	G	G	G	A	A	G	G	G	G	G	G	A	A	A	A	G
14644	100	Affected	G	G	G	G	G	G	A	A	A	A	A	A	A	A	A	A	C	C	A	A	G	G	A	A	G	G	A	A	A	A	G	G	G	G	A	A	G	G	G	G	G	G	A	A	A	A	G
18308	100	Affected	G	G	G	G	G	G	A	A	A	A	A	A	A	A	A	A	C	C	A	A	G	G	A	A	G	G	A	A	A	A	G	G	G	G	A	A	G	G	G	G	G	G	A	A	A	A	G
17729	100	Affected	G	G	G	G	G	G	A	A	A	A	A	A	A	A	A	A	C	C	A	A	G	G	A	A	G	G	A	A	A	A	G	G	G	G	A	A	G	G	G	G	G	G	A	A	A	A	G
16355	100	Affected	G	G	G	G	G	G	A	A	A	A	A	A	A	A	A	A	C	C	A	A	G	G	A	A	G	G	A	A	A	A	G	G	G	G	A	A	G	G	G	G	G	G	A	A	A	A	G
17992	100	Affected	G	G	G	G	G	G	A	A	A	A	A	A	A	A	A	A	C	C	A	A	G	G	A	A	G	G	A	A	A	A	G	G	G	G	A	A	G	G	G	G	G	G	A	A	A	A	G
16003	100	Affected	G	G	G	G	G	G	A	A	A	A	A	A	A	A	A	A	C	C	A	A	G	G	A	A	G	G	A	A	A	A	G	G	G	G	A	A	G	G	G	G	G	G	A	A	A	A	G
18309	100	Affected	G	G	G	G	G	G	A	A	A	A	A	A	A	A	A	A	C	C	A	A	G	G	A	A	G	G	A	A	A	A	G	G	G	G	A	A	G	G	G	G	G	G	A	A	A	A	G
15993	82.7	Affected	0	0	G	G	A	G	A	A	A	A	A	A	A	A	G	A	C	C	A	A	G	G	A	A	G	G	A	A	A	A	G	G	G	G	A	A	0	0	G	G	G	G	G	A	A	A	0
14646	91.4	Affected	G	G	G	G	G	G	A	A	A	A	A	A	A	A	A	A	C	C	A	A	G	G	A	A	G	G	A	A	A	A	G	G	G	G	A	A	0	0	G	G	G	G	G	A	A	A	0
17726	100	Affected	G	G	G	G	G	G	A	A	A	A	A	A	A	A	A	A	C	C	A	A	G	G	A	A	G	G	A	A	A	A	G	G	G	G	A	A	G	G	G	G	G	G	A	A	A	A	G
14640	100	Affected	G	G	G	G	G	G	A	A	A	A	A	A	A	A	A	A	C	C	A	A	G	G	A	A	G	G	A	A	A	A	G	G	G	G	A	A	G	G	G	G	G	G	A	A	A	A	G
18867	100	Unaffected	G	G	A	G	G	G	G	A	A	A	A	A	A	A	G	A	A	C	G	A	A	G	C	A	A	G	C	A	A	A	A	G	A	G	A	A	A	G	G	G	A	G	A	A	A	A	A
19204	85.2	Unaffected	G	G	A	G	G	G	G	A	A	A	A	A	A	A	G	A	0	0	G	A	A	G	C	A	A	G	C	A	A	A	A	G	A	G	A	A	0	0	G	G	A	G	0	0	A	A	A
19205	76.5	Unaffected	G	G	A	G	G	G	G	A	A	A	A	A	A	A	G	A	0	0	G	A	0	0	C	A	0	0	C	A	A	A	A	G	0	0	A	A	G	G	G	G	A	G	A	A	A	A	0
14647	91.4	Unaffected	A	G	A	G	A	G	G	A	A	A	A	A	A	A	A	A	A	C	A	A	A	G	A	A	A	G	A	A	G	A	A	G	G	G	G	A	0	0	A	G	G	G	0	0	0	0	0
17994	98.8	Unaffected	A	G	A	G	A	G	G	A	A	A	A	A	A	A	A	A	A	C	A	A	A	G	A	A	A	G	A	A	G	A	A	G	G	G	G	A	A	G	A	G	G	G	A	A	A	A	A
14643	98.8	Unaffected	G	G	A	G	G	G	G	A	A	A	A	A	A	A	G	A	A	C	G	A	A	G	C	A	A	G	C	A	A	A	A	G	A	G	A	A	A	G	G	G	A	G	A	A	A	A	A
16621	98.8	Unaffected	G	G	G	G	G	G	A	A	A	A	G	A	A	A	A	A	A	C	A	A	G	G	A	A	A	G	C	A	A	A	G	G	G	G	A	A	G	G	A	G	G	G	G	A	C	A	A
16622	98.8	Unaffected	A	G	A	G	A	G	G	A	A	A	G	A	A	A	A	A	A	A	A	A	A	G	A	A	A	A	C	A	G	A	A	G	G	G	G	A	A	G	A	A	G	G	G	A	C	A	A
15999	98.8	Unaffected	A	G	A	G	A	G	G	A	A	A	A	A	A	A	A	A	A	C	A	A	A	G	A	A	A	G	A	A	G	A	A	G	G	G	G	A	0	0	A	G	G	G	A	A	A	A	A
17995	100	Unaffected	G	G	A	G	G	G	G	A	A	A	A	A	A	A	G	A	A	C	G	A	A	G	C	A	A	G	C	A	A	A	A	G	A	G	A	A	A	G	G	G	A	G	A	A	A	A	A
16011	100	Unaffected	A	G	A	G	G	G	A	A	G	A	A	A	G	A	G	A	A	C	G	A	G	G	C	A	A	G	A	A	A	A	A	G	G	G	G	A	A	G	G	G	A	G	A	A	A	A	A
16623	100	Unaffected	G	G	G	G	G	G	A	A	A	A	G	A	A	A	A	A	A	C	A	A	G	G	A	A	A	G	C	A	A	A	G	G	G	G	A	A	G	G	A	G	G	G	G	A	C	A	A
18310	100	Unaffected	A	G	A	G	A	G	G	A	A	A	A	A	A	A	A	A	A	C	A	A	A	G	A	A	A	G	A	A	G	A	A	G	G	G	G	A	A	G	A	G	G	G	A	A	A	A	A
15980	93.8	Unaffected	A	G	A	A	A	G	G	G	A	A	A	A	A	A	G	A	A	A	A	A	A	A	C	A	A	A	C	A	G	A	A	A	A	G	G	G	A	A	A	A	G	G	0	0	A	A	0
16354	100	Unaffected	A	A	A	A	G	G	A	A	G	G	G	G	G	G	G	G	A	A	G	G	G	G	A	A	A	A	A	A	A	A	A	A	G	G	G	G	A	A	A	A	G	G	G	G	C	C	A
18311	100	Unaffected	A	G	A	G	A	G	G	A	A	A	A	A	A	A	A	A	A	C	A	A	A	G	A	A	A	G	A	A	G	A	A	G	G	G	G	A	A	G	A	G	G	G	A	A	A	A	A
15974	100	Unaffected	G	G	A	G	G	G	G	A	A	A	A	A	A	A	G	A	A	C	G	A	A	G	C	A	A	G	C	A	A	A	A	G	A	G	A	A	A	G	G	G	A	G	A	A	A	A	A
16012	100	Unaffected	G	G	A	G	G	G	G	A	A	A	A	A	A	A	G	A	A	C	A	A	A	G	C	A	A	G	C	A	A	A	A	G	A	G	G	A	A	G	A	G	G	G	A	A	A	A	G
15987	100	Unaffected	A	G	A	G	A	G	G	A	A	A	A	A	A	A	A	A	A	C	A	A	A	G	A	A	A	G	A	A	G	A	A	G	G	G	G	A	A	G	A	G	G	G	A	A	A	A	A
16013	100	Unaffected	A	G	A	G	A	G	G	A	G	A	A	A	A	A	A	A	A	C	A	A	A	A	A	A	A	A	A	A	G	A	A	A	G	G	G	G	A	A	A	G	G	G	G	A	C	A	A
16356	100	Unaffected	A	G	A	A	A	G	G	G	A	A	A	A	A	A	G	A	A	A	G	A	A	A	C	A	A	A	C	A	G	A	A	A	A	G	G	A	A	A	A	G	A	G	A	A	A	A	A
18862	100	Unaffected	G	G	A	G	G	G	G	A	A	A	A	A	A	A	G	A	A	C	G	A	A	G	C	A	A	G	C	A	A	A	A	G	A	G	A	A	A	G	G	G	A	G	A	A	A	A	A
19487	98.8	Unaffected	A	G	A	A	A	G	G	G	G	A	A	A	A	A	G	A	A	A	G	A	A	A	C	A	A	G	C	A	G	G	A	G	A	G	G	G	A	A	A	A	G	G	A	A	A	A	A
[truncated: 115 more columns]
